# Supplementary material for: A pan-cancer study of class-3 semaphorins as therapeutic targets in cancer
Source: BMC Med Genomics. 2020 Apr 3;13(Suppl 5):45. doi: 10.1186/s12920-020-0682-5 (PMC7118829; doi:10.1186/s12920-020-0682-5)
Supplement: Supplementary file 1 — Additional file 1: This is an MS Excel file containing the compiled TCGA data used for this study. [file 12920_2020_682_MOESM1_ESM.csv]

sampleid	Subtype_Immune_Model_Based	RNAss	EREG_EXPss	DNAss	EREG_METHss	DMPss	ENHss	no	Stromal_score	Immune_score	ESTIMATE_score	Subtype_mRNA	Subtype_DNAmeth	Subtype_protein	Subtype_miRNA	Subtype_CNA	Subtype_Integrative	Subtype_other	Subtype_Selected	ID_match	EVENT	INTEGRATION	OS	OS_IND	PANCAN_CNA_PANCAN_K8	PANCAN_Cluster_Cluster_PANCAN	PANCAN_DNAMethyl_PANCAN	PANCAN_RPPA_PANCAN_K8	PANCAN_UNC_RNAseq_PANCAN_K16	PANCAN_miRNA_PANCAN	PANCAN_mutation_PANCAN	PATIENT	RFS	RFS_IND	TIME_TO_EVENT	anatomical_origin	cohort	primary_disease	age_at_initial_pathologic_diagno	gender	sample_type	sample_type_id	GENOMIC_ID_TCGA_PANCAN_gistic2	SEMA7A	SEMA5B	SEMA5A	SEMA3A	SEMA3E	SEMA3D
TCGA-02-0001-01												LGr4	LGm5	NA	NA	NA	NA	Mesenchymal-like	GBM_LGG.Mesenchymal-like
TCGA-02-0003-01												LGr4	LGm5	K1	NA	NA	NA	Mesenchymal-like	GBM_LGG.Mesenchymal-like
TCGA-02-0004-01												LGr4	NA	K1	NA	NA	NA	NA	GBM_LGG.NA
TCGA-02-0006-01												NA	LGm5	NA	NA	NA	NA	Mesenchymal-like	GBM_LGG.Mesenchymal-like
TCGA-02-0007-01												unclassified	LGm4	NA	NA	NA	NA	Classic-like	GBM_LGG.Classic-like
TCGA-02-0009-01												LGr4	LGm4	NA	NA	NA	NA	Classic-like	GBM_LGG.Classic-like
TCGA-02-0010-01												LGr4	LGm1	NA	NA	NA	NA	G-CIMP-low	GBM_LGG.G-CIMP-low
TCGA-02-0011-01												unclassified	LGm6	K1	NA	NA	NA	LGm6-GBM	GBM_LGG.LGm6-GBM
TCGA-02-0014-01												LGr3	LGm1	K1	NA	NA	NA	G-CIMP-low	GBM_LGG.G-CIMP-low
TCGA-02-0015-01												LGr4	NA	NA	NA	NA	NA	NA	GBM_LGG.NA
TCGA-02-0016-01												LGr4	NA	NA	NA	NA	NA	NA	GBM_LGG.NA
TCGA-02-0021-01												unclassified	LGm5	NA	NA	NA	NA	Mesenchymal-like	GBM_LGG.Mesenchymal-like
TCGA-02-0023-01												LGr4	NA	NA	NA	NA	NA	NA	GBM_LGG.NA
TCGA-02-0024-01												LGr3	LGm6	NA	NA	NA	NA	LGm6-GBM	GBM_LGG.LGm6-GBM
TCGA-02-0025-01												LGr4	NA	NA	NA	NA	NA	NA	GBM_LGG.NA
TCGA-02-0026-01												LGr3	NA	NA	NA	NA	NA	NA	GBM_LGG.NA
TCGA-02-0027-01												LGr4	LGm6	NA	NA	NA	NA	LGm6-GBM	GBM_LGG.LGm6-GBM
TCGA-02-0028-01												LGr4	LGm3	NA	NA	NA	NA	Codel	GBM_LGG.Codel
TCGA-02-0033-01												LGr4	LGm5	NA	NA	NA	NA	Mesenchymal-like	GBM_LGG.Mesenchymal-like
TCGA-02-0034-01												LGr4	LGm6	NA	NA	NA	NA	LGm6-GBM	GBM_LGG.LGm6-GBM
TCGA-02-0037-01												NA	LGm5	NA	NA	NA	NA	Mesenchymal-like	GBM_LGG.Mesenchymal-like
TCGA-02-0038-01												unclassified	LGm5	NA	NA	NA	NA	Mesenchymal-like	GBM_LGG.Mesenchymal-like
TCGA-02-0039-01												LGr4	NA	NA	NA	NA	NA	NA	GBM_LGG.NA
TCGA-02-0043-01												LGr4	LGm4	NA	NA	NA	NA	Classic-like	GBM_LGG.Classic-like
TCGA-02-0046-01												LGr4	LGm5	NA	NA	NA	NA	Classic-like	GBM_LGG.Classic-like
TCGA-02-0047-01	Lymphocyte Depleted (Immune C4)	0.239842634	0.558564474					1	133.89	513.41	647.3	LGr3	LGm6	NA	NA	NA	NA	LGm6-GBM	GBM_LGG.LGm6-GBM	TCGA.02.0047.01	1	TCGA-02-0047-01	448	1	Kirc+	C10-GBM	GBM non-CIMP c15		GBM-like c6		mutation cluster 4	TCGA-02-0047	NA	NA	448	Brain	TCGA Glioblastoma	glioblastoma multiforme	78	MALE	Primary tumor	1	TCGA-02-0047-01	11.3775	9.3085	12.1704	5.2665	5.5763	3.6643
TCGA-02-0048-01												LGr4	NA	NA	NA	NA	NA	NA	GBM_LGG.NA
TCGA-02-0051-01												LGr4	NA	NA	NA	NA	NA	NA	GBM_LGG.NA
TCGA-02-0052-01												LGr4	LGm5	NA	NA	NA	NA	Mesenchymal-like	GBM_LGG.Mesenchymal-like
TCGA-02-0054-01												LGr4	LGm5	NA	NA	NA	NA	Mesenchymal-like	GBM_LGG.Mesenchymal-like
TCGA-02-0055-01	Lymphocyte Depleted (Immune C4)	0.187830427	0.574387313					2	1272.19	1282.27	2554.46	LGr4	LGm5	NA	NA	NA	NA	Mesenchymal-like	GBM_LGG.Mesenchymal-like	TCGA.02.0055.01	1	TCGA-02-0055-01	76	1	GBM	C10-GBM	GBM non-CIMP c15		GBM-like c6		mutation cluster 5	TCGA-02-0055	NA	NA	76	Brain	TCGA Glioblastoma	glioblastoma multiforme	62	FEMALE	Primary tumor	1	TCGA-02-0055-01	9.2602	7.1863	9.5025	9.0656	6.3228	4.2854
TCGA-02-0057-01												LGr4	LGm5	NA	NA	NA	NA	Mesenchymal-like	GBM_LGG.Mesenchymal-like
TCGA-02-0058-01												LGr4	LGm1	NA	NA	NA	NA	G-CIMP-high	GBM_LGG.G-CIMP-high
TCGA-02-0059-01												LGr4	NA	NA	NA	NA	NA	NA	GBM_LGG.NA
TCGA-02-0060-01												LGr4	LGm6	NA	NA	NA	NA	LGm6-GBM	GBM_LGG.LGm6-GBM
TCGA-02-0064-01												LGr4	LGm4	NA	NA	NA	NA	Classic-like	GBM_LGG.Classic-like
TCGA-02-0068-01												LGr4	NA	K1	NA	NA	NA	NA	GBM_LGG.NA
TCGA-02-0069-01												LGr3	LGm6	K1	NA	NA	NA	LGm6-GBM	GBM_LGG.LGm6-GBM
TCGA-02-0070-01												LGr4	NA	NA	NA	NA	NA	NA	GBM_LGG.NA
TCGA-02-0071-01												LGr4	LGm5	NA	NA	NA	NA	Mesenchymal-like	GBM_LGG.Mesenchymal-like
TCGA-02-0074-01												LGr1	LGm5	NA	NA	NA	NA	Mesenchymal-like	GBM_LGG.Mesenchymal-like
TCGA-02-0075-01												LGr4	LGm5	NA	NA	NA	NA	Mesenchymal-like	GBM_LGG.Mesenchymal-like
TCGA-02-0079-01												LGr4	NA	NA	NA	NA	NA	NA	GBM_LGG.NA
TCGA-02-0080-01												LGr3	LGm2	NA	NA	NA	NA	G-CIMP-high	GBM_LGG.G-CIMP-high
TCGA-02-0083-01												LGr4	LGm5	NA	NA	NA	NA	Mesenchymal-like	GBM_LGG.Mesenchymal-like
TCGA-02-0084-01												LGr3	NA	NA	NA	NA	NA	NA	GBM_LGG.NA
TCGA-02-0085-01												LGr4	LGm5	NA	NA	NA	NA	Mesenchymal-like	GBM_LGG.Mesenchymal-like
TCGA-02-0086-01												LGr4	LGm5	NA	NA	NA	NA	Mesenchymal-like	GBM_LGG.Mesenchymal-like
TCGA-02-0087-01												LGr3	NA	NA	NA	NA	NA	NA	GBM_LGG.NA
TCGA-02-0089-01												LGr4	LGm4	NA	NA	NA	NA	Classic-like	GBM_LGG.Classic-like
TCGA-02-0099-01												LGr4	LGm5	NA	NA	NA	NA	Classic-like	GBM_LGG.Classic-like
TCGA-02-0102-01												LGr4	LGm4	NA	NA	NA	NA	Classic-like	GBM_LGG.Classic-like
TCGA-02-0104-01												LGr3	NA	NA	NA	NA	NA	NA	GBM_LGG.NA
TCGA-02-0106-01												LGr4	NA	NA	NA	NA	NA	NA	GBM_LGG.NA
TCGA-02-0107-01												LGr4	LGm6	NA	NA	NA	NA	LGm6-GBM	GBM_LGG.LGm6-GBM
TCGA-02-0111-01												LGr4	NA	NA	NA	NA	NA	NA	GBM_LGG.NA
TCGA-02-0113-01												LGr4	LGm6	NA	NA	NA	NA	LGm6-GBM	GBM_LGG.LGm6-GBM
TCGA-02-0114-01												LGr3	LGm1	NA	NA	NA	NA	G-CIMP-low	GBM_LGG.G-CIMP-low
TCGA-02-0115-01												LGr4	LGm5	NA	NA	NA	NA	Mesenchymal-like	GBM_LGG.Mesenchymal-like
TCGA-02-0116-01												LGr4	LGm4	K1	NA	NA	NA	Classic-like	GBM_LGG.Classic-like
TCGA-02-0250-01												NA	NA	NA	NA	NA	NA	NA	GBM_LGG.NA
TCGA-02-0258-01												LGr3	NA	NA	NA	NA	NA	NA	GBM_LGG.NA
TCGA-02-0260-01												LGr4	NA	NA	NA	NA	NA	NA	GBM_LGG.NA
TCGA-02-0266-01												LGr4	NA	NA	NA	NA	NA	NA	GBM_LGG.NA
TCGA-02-0269-01												LGr4	NA	NA	NA	NA	NA	NA	GBM_LGG.NA
TCGA-02-0271-01												LGr4	NA	NA	NA	NA	NA	NA	GBM_LGG.NA
TCGA-02-0281-01												LGr1	NA	NA	NA	NA	NA	NA	GBM_LGG.NA
TCGA-02-0285-01												LGr4	NA	NA	NA	NA	NA	NA	GBM_LGG.NA
TCGA-02-0289-01												LGr4	NA	NA	NA	NA	NA	NA	GBM_LGG.NA
TCGA-02-0290-01												LGr4	NA	NA	NA	NA	NA	NA	GBM_LGG.NA
TCGA-02-0317-01												LGr4	NA	NA	NA	NA	NA	NA	GBM_LGG.NA
TCGA-02-0321-01												LGr4	NA	NA	NA	NA	NA	NA	GBM_LGG.NA
TCGA-02-0324-01												LGr4	NA	NA	NA	NA	NA	NA	GBM_LGG.NA
TCGA-02-0325-01												LGr4	NA	NA	NA	NA	NA	NA	GBM_LGG.NA
TCGA-02-0326-01												LGr4	NA	NA	NA	NA	NA	NA	GBM_LGG.NA
TCGA-02-0329-01												NA	NA	NA	NA	NA	NA	NA	GBM_LGG.NA
TCGA-02-0330-01												LGr4	NA	NA	NA	NA	NA	NA	GBM_LGG.NA
TCGA-02-0332-01												LGr1	NA	NA	NA	NA	NA	NA	GBM_LGG.NA
TCGA-02-0333-01												LGr4	NA	NA	NA	NA	NA	NA	GBM_LGG.NA
TCGA-02-0336-01												NA	NA	NA	NA	NA	NA	NA	GBM_LGG.NA
TCGA-02-0337-01												LGr4	NA	NA	NA	NA	NA	NA	GBM_LGG.NA
TCGA-02-0338-01												LGr1	NA	NA	NA	NA	NA	NA	GBM_LGG.NA
TCGA-02-0339-01												LGr1	NA	NA	NA	NA	NA	NA	GBM_LGG.NA
TCGA-02-0422-01												LGr4	NA	NA	NA	NA	NA	NA	GBM_LGG.NA
TCGA-02-0430-01												LGr4	NA	NA	NA	NA	NA	NA	GBM_LGG.NA
TCGA-02-0432-01												LGr3	NA	NA	NA	NA	NA	NA	GBM_LGG.NA
TCGA-02-0439-01												LGr1	NA	NA	NA	NA	NA	NA	GBM_LGG.NA
TCGA-02-0440-01												LGr1	NA	NA	NA	NA	NA	NA	GBM_LGG.NA
TCGA-02-0446-01												LGr1	NA	NA	NA	NA	NA	NA	GBM_LGG.NA
TCGA-02-0451-01												LGr4	NA	NA	NA	NA	NA	NA	GBM_LGG.NA
TCGA-02-0456-01												LGr4	NA	NA	NA	NA	NA	NA	GBM_LGG.NA
TCGA-02-2466-01												LGr1	LGm5	NA	NA	NA	NA	Mesenchymal-like	GBM_LGG.Mesenchymal-like
TCGA-02-2470-01												LGr4	LGm5	K1	NA	NA	NA	Mesenchymal-like	GBM_LGG.Mesenchymal-like
TCGA-02-2483-01	Lymphocyte Depleted (Immune C4)	0.408749038	0.706700116					3	-465.15	86.9	-378.25	LGr3	LGm1	NA	NA	NA	NA	G-CIMP-low	GBM_LGG.G-CIMP-low	TCGA.02.2483.01	0	TCGA-02-2483-01	466	0	Kirc+	C10-GBM	GBM CIMP c16		GBM-like c6		mutation cluster 5	TCGA-02-2483	NA	NA	466	Brain	TCGA Glioblastoma	glioblastoma multiforme	43	MALE	Primary tumor	1	TCGA-02-2483-01	9.3533	9.327	11.2105	7.6788	1.6373	3.8589
TCGA-02-2485-01	Lymphocyte Depleted (Immune C4)	0.349145104	0.565913175					4	-714.18	-515.07	-1229.26	LGr4	LGm4	K1	NA	NA	NA	Classic-like	GBM_LGG.Classic-like	TCGA.02.2485.01	0	TCGA-02-2485-01	470	0	GBM	C10-GBM	GBM non-CIMP c15	GBM-like c2	GBM-like c6		mutation cluster 8	TCGA-02-2485	NA	NA	470	Brain	TCGA Glioblastoma	glioblastoma multiforme	53	MALE	Primary tumor	1	TCGA-02-2485-01	8.8246	10.69	9.2505	9.3253	5.061	2.8461
TCGA-02-2486-01	Lymphocyte Depleted (Immune C4)	0.249841058	0.461803069					5	105.42	1661.3	1766.72	LGr4	LGm4	NA	NA	NA	NA	Classic-like	GBM_LGG.Classic-like	TCGA.02.2486.01	0	TCGA-02-2486-01	493	0	GBM	C10-GBM	GBM non-CIMP c15		GBM-like c6		mutation c1uster 9	TCGA-02-2486	NA	NA	493	Brain	TCGA Glioblastoma	glioblastoma multiforme	64	MALE	Primary tumor	1	TCGA-02-2486-01	9.1957	9.6446	10.103	8.7409	5.2321	6.0629
TCGA-04-1331-01												Proliferative	NA	NA	NA	NA	NA	NA	OVCA.Proliferative
TCGA-04-1332-01												Mesenchymal	NA	NA	NA	NA	NA	NA	OVCA.Mesenchymal
TCGA-04-1336-01												Differentiated	NA	NA	NA	NA	NA	NA	OVCA.Differentiated
TCGA-04-1337-01												Mesenchymal	NA	NA	NA	NA	NA	NA	OVCA.Mesenchymal
TCGA-04-1338-01												Mesenchymal	NA	NA	NA	NA	NA	NA	OVCA.Mesenchymal
TCGA-04-1341-01												Proliferative	NA	NA	NA	NA	NA	NA	OVCA.Proliferative
TCGA-04-1342-01												Differentiated	NA	NA	NA	NA	NA	NA	OVCA.Differentiated
TCGA-04-1343-01												Mesenchymal	NA	NA	NA	NA	NA	NA	OVCA.Mesenchymal
TCGA-04-1346-01												Immunoreactive	NA	NA	NA	NA	NA	NA	OVCA.Immunoreactive
TCGA-04-1347-01												Proliferative	NA	NA	NA	NA	NA	NA	OVCA.Proliferative
TCGA-04-1348-01	IFN-gamma Dominant (Immune C2)	0.574147361	0.499811398					6	-793.7	858.27	64.57	Immunoreactive	NA	NA	NA	NA	NA	NA	OVCA.Immunoreactive	TCGA.04.1348.01	1	TCGA-04-1348-01	1483	1	High	C9-OV	OV-like c1	OV-like c4	OV-like c16	miRNA cluster 1	mutation cluster 5	TCGA-04-1348	NA	NA	1483	Ovary	TCGA Ovarian Cancer	ovarian serous cystadenocarcinoma	44	FEMALE	Primary tumor	1	TCGA-04-1348-01	6.8115	4.9843	6.3469	5.8379	8.2784	3.3423
TCGA-04-1349-01												Differentiated	NA	NA	NA	NA	NA	NA	OVCA.Differentiated
TCGA-04-1350-01												Proliferative	NA	NA	NA	NA	NA	NA	OVCA.Proliferative
TCGA-04-1356-01												Differentiated	NA	NA	NA	NA	NA	NA	OVCA.Differentiated
TCGA-04-1357-01	IFN-gamma Dominant (Immune C2)	0.381039173	0.502994701					7	-70.31	1794.03	1723.72	Immunoreactive	NA	NA	NA	NA	NA	NA	OVCA.Immunoreactive	TCGA.04.1357.01	NA	TCGA-04-1357-01	NA	NA	High	C9-OV	OV-like c1	OV-like c4	OV-like c16	miRNA cluster 1	mutation cluster 5	TCGA-04-1357	NA	NA	NA	Ovary	TCGA Ovarian Cancer	ovarian serous cystadenocarcinoma	52	FEMALE	Primary tumor	1	TCGA-04-1357-01	7.8384	9.2704	7.4006	8.5989	7.1056	4.611
TCGA-04-1361-01												Differentiated	NA	NA	NA	NA	NA	NA	OVCA.Differentiated
TCGA-04-1362-01	Lymphocyte Depleted (Immune C4)	0.402316243	0.41473038					8	-1255.43	-403.75	-1659.17	Differentiated	NA	NA	NA	NA	NA	NA	OVCA.Differentiated	TCGA.04.1362.01	1	TCGA-04-1362-01	1348	1	Squamous	C9-OV	OV-like c1	OV-like c4	OV-like c16	miRNA cluster 1	mutation cluster 5	TCGA-04-1362	NA	NA	1348	Ovary	TCGA Ovarian Cancer	ovarian serous cystadenocarcinoma	59	FEMALE	Primary tumor	1	TCGA-04-1362-01	7.4922	7.2752	8.9263	7.3057	9.8115	0.9949
TCGA-04-1364-01	Wound Healing (Immune C1)	0.555929446	0.476925376					9	-1855.44	-1790.63	-3646.08	Proliferative	NA	NA	NA	NA	NA	NA	OVCA.Proliferative	TCGA.04.1364.01	1	TCGA-04-1364-01	1024	1	High	C9-OV	OV-like c1		OV-like c16	miRNA cluster 2	mutation cluster 5	TCGA-04-1364	NA	NA	1024	Ovary	TCGA Ovarian Cancer	ovarian serous cystadenocarcinoma	61	FEMALE	Primary tumor	1	TCGA-04-1364-01	6.6772	5.4397	8.8315	3.9062	6.3573	3.4266
TCGA-04-1365-01	IFN-gamma Dominant (Immune C2)	0.512914064	0.462745206					10	-951.97	512.84	-439.13	Immunoreactive	NA	NA	NA	NA	NA	NA	OVCA.Immunoreactive	TCGA.04.1365.01	0	TCGA-04-1365-01	2329	0	Squamous	C9-OV	OV-like c1		OV-like c16	miRNA cluster 2	mutation cluster 5	TCGA-04-1365	NA	NA	2329	Ovary	TCGA Ovarian Cancer	ovarian serous cystadenocarcinoma	87	FEMALE	Primary tumor	1	TCGA-04-1365-01	6.7505	7.4601	9.1113	7.6211	8.3373	3.1916
TCGA-04-1367-01												Differentiated	NA	NA	NA	NA	NA	NA	OVCA.Differentiated
TCGA-04-1514-01	IFN-gamma Dominant (Immune C2)	0.418371135	0.753655727					11	-1216.78	-2073.58	-3290.36	Proliferative	NA	NA	NA	NA	NA	NA	OVCA.Proliferative	TCGA.04.1514.01	1	TCGA-04-1514-01	1720	1	High	C9-OV	OV-like c1	OV-like c4	OV-like c16	miRNA cluster 1	mutation cluster 5	TCGA-04-1514	NA	NA	1720	Ovary	TCGA Ovarian Cancer	ovarian serous cystadenocarcinoma	45	FEMALE	Primary tumor	1	TCGA-04-1514-01	7.3442	8.813	8.5515	7.0091	4.3009	7.7704
TCGA-04-1517-01												Differentiated	NA	NA	NA	NA	NA	NA	OVCA.Differentiated
TCGA-04-1519-01	Lymphocyte Depleted (Immune C4)	0.447336009	0.417889567					12	-1398.29	-1406.63	-2804.91	Proliferative	NA	NA	NA	NA	NA	NA	OVCA.Proliferative	TCGA.04.1519.01	0	TCGA-04-1519-01	24	0	Squamous	C9-OV	OV-like c1	OV-like c4	OV-like c16	miRNA cluster 3		TCGA-04-1519	NA	NA	24	Ovary	TCGA Ovarian Cancer	ovarian serous cystadenocarcinoma	48	FEMALE	Primary tumor	1	TCGA-04-1519-01	6.1562	12.0792	5.2955	5.0267	0	1.8759
TCGA-04-1525-01												Proliferative	NA	NA	NA	NA	NA	NA	OVCA.Proliferative
TCGA-04-1530-01												Mesenchymal	NA	NA	NA	NA	NA	NA	OVCA.Mesenchymal
TCGA-04-1536-01												Differentiated	NA	NA	NA	NA	NA	NA	OVCA.Differentiated
TCGA-04-1542-01												Proliferative	NA	NA	NA	NA	NA	NA	OVCA.Proliferative
TCGA-04-1638-01												Differentiated	NA	NA	NA	NA	NA	NA	OVCA.Differentiated
TCGA-04-1646-01												Proliferative	NA	NA	NA	NA	NA	NA	OVCA.Proliferative
TCGA-04-1648-01												Differentiated	NA	NA	NA	NA	NA	NA	OVCA.Differentiated
TCGA-04-1649-01												Differentiated	NA	NA	NA	NA	NA	NA	OVCA.Differentiated
TCGA-04-1651-01												Differentiated	NA	NA	NA	NA	NA	NA	OVCA.Differentiated
TCGA-04-1652-01												Differentiated	NA	NA	NA	NA	NA	NA	OVCA.Differentiated
TCGA-04-1654-01												Differentiated	NA	NA	NA	NA	NA	NA	OVCA.Differentiated
TCGA-04-1655-01												Proliferative	NA	NA	NA	NA	NA	NA	OVCA.Proliferative
TCGA-05-4244-01	Lymphocyte Depleted (Immune C4)	0.363073476	0.430116346					13	-470.99	933.74	462.76									TCGA.05.4244.01	NA	TCGA-05-4244-01	NA	NA	High	C1-LUAD-enriched	Cluster 6	squamous c3	LUAD-like c10	miRNA cluster 4	mutation cluster 12	TCGA-05-4244	NA	NA	NA	Lung	TCGA Lung Adenocarcinoma	lung adenocarcinoma	70	MALE	Primary tumor	1	TCGA-05-4244-01	7.0585	6.188	7.5766	6.2086	4.9713	3.6053
TCGA-05-4249-01	Inflammatory (Immune C3)	0.319604809	0.511913163					14	-0.14	1033.35	1033.21	NA	NA	NA	NA	NA	5	NA	LUAD.5	TCGA.05.4249.01	0	TCGA-05-4249-01	1523	0	BRCA-LUAD+	C1-LUAD-enriched	Cluster 5	squamous c3	LUAD-like c10	miRNA cluster 4	mutation cluster 1	TCGA-05-4249	1523	0	1523	Lung	TCGA Lung Adenocarcinoma	lung adenocarcinoma	67	MALE	Primary tumor	1	TCGA-05-4249-01	7.857	2.8951	7.9539	8.8519	6.5895	4.3446
TCGA-05-4250-01		0.372354501	0.570615782					15	263.1	1184.84	1447.95									TCGA.05.4250.01	1	TCGA-05-4250-01	121	1	High	C1-LUAD-enriched	Cluster 6	squamous c3	LUAD-like c10	miRNA cluster 4	mutation cluster 12	TCGA-05-4250	NA	NA	121	Lung	TCGA Lung Adenocarcinoma	lung adenocarcinoma	79	FEMALE	Primary tumor	1	TCGA-05-4250-01	10.6065	4.0227	7.2932	9.9013	5.2406	5.9545
TCGA-05-4382-01	TGF-beta Dominant (Immune C6)	0.239002038	0.642047181					16	1205.42	1641.81	2847.24	NA	NA	NA	NA	NA	6	NA	LUAD.6	TCGA.05.4382.01	0	TCGA-05-4382-01	607	0	High	C1-LUAD-enriched	Cluster 5		LUAD-like c10	miRNA cluster 4	mutation cluster 11	TCGA-05-4382	NA	NA	607	Lung	TCGA Lung Adenocarcinoma	lung adenocarcinoma	68	MALE	Primary tumor	1	TCGA-05-4382-01	8.7396	7.4331	9.0534	10.8506	8.5117	9.0599
TCGA-05-4384-01	Inflammatory (Immune C3)	0.263331448	0.479311286	0.237781376	0.321082366	0.131314406	0.273352679	17	-75.43	767.77	692.34	NA	low	NA	NA	NA	1	NA	LUAD.1	TCGA.05.4384.01	0	TCGA-05-4384-01	426	0	Iq	C1-LUAD-enriched	Cluster 5	squamous c3	LUAD-like c10	miRNA cluster 5	mutation cluster 5	TCGA-05-4384	183	1	426	Lung	TCGA Lung Adenocarcinoma	lung adenocarcinoma	66	MALE	Primary tumor	1	TCGA-05-4384-01	7.2234	2.5575	8.5265	5.1627	7.8344	5.007
TCGA-05-4389-01	IFN-gamma Dominant (Immune C2)	0.419321705	0.52773765					18	-397.74	1456.58	1058.84	NA	NA	NA	NA	NA	2	NA	LUAD.2	TCGA.05.4389.01	0	TCGA-05-4389-01	1369	0	High	C1-LUAD-enriched	Cluster 5		LUAD-like c10	miRNA cluster 4	mutation c1uster 9	TCGA-05-4389	1369	0	1369	Lung	TCGA Lung Adenocarcinoma	lung adenocarcinoma	70	MALE	Primary tumor	1	TCGA-05-4389-01	8.5527	4.0965	7.5253	7.6844	8.4894	3.378
TCGA-05-4390-01	Wound Healing (Immune C1)	0.371113431	0.59352592	0.198871914	0.271417443	0.095900079	0.26158697	19	124.48	76.91	201.39	NA	intermediate	NA	NA	NA	2	NA	LUAD.2	TCGA.05.4390.01	0	TCGA-05-4390-01	1126	0	COAD-READ	C1-LUAD-enriched	Cluster 6		LUAD-like c10	miRNA cluster 6	mutation cluster 12	TCGA-05-4390	395	1	1126	Lung	TCGA Lung Adenocarcinoma	lung adenocarcinoma	58	FEMALE	Primary tumor	1	TCGA-05-4390-01	7.1896	5.0692	6.6064	10.0454	10.0909	3.9717
TCGA-05-4395-01	IFN-gamma Dominant (Immune C2)	0.409756826	0.687770993					20	-620.75	854.14	233.39	NA	NA	NA	NA	NA	3	NA	LUAD.3	TCGA.05.4395.01	1	TCGA-05-4395-01	0	1	BRCA-LUAD+	C1-LUAD-enriched	Cluster 6		LUAD-like c10	miRNA cluster 4	mutation cluster 2	TCGA-05-4395	NA	NA	0	Lung	TCGA Lung Adenocarcinoma	lung adenocarcinoma	76	MALE	Primary tumor	1	TCGA-05-4395-01	7.2819	4.6376	6.0898	10.2612	7.0147	3.044
TCGA-05-4396-01	Inflammatory (Immune C3)	0.285216086	0.521211385	0.207284976	0.267333157	0.112870243	0.285171925	21	-714.18	-204.96	-919.14	NA	high	NA	NA	NA	4	NA	LUAD.4	TCGA.05.4396.01	1	TCGA-05-4396-01	303	1	Squamous	C1-LUAD-enriched	Cluster 6	squamous c3	LUAD-like c10	miRNA cluster 6	mutation cluster 11	TCGA-05-4396	NA	NA	303	Lung	TCGA Lung Adenocarcinoma	lung adenocarcinoma	76	MALE	Primary tumor	1	TCGA-05-4396-01	7.261	4.2627	8.1017	6.9956	8.3928	5.5851
TCGA-05-4397-01		0.472307261	0.671637433					22	-688.16	463.66	-224.49									TCGA.05.4397.01	1	TCGA-05-4397-01	731	1	Squamous	C1-LUAD-enriched	Cluster 6	squamous c3	LUAD-like c10	miRNA cluster 7	mutation cluster 8	TCGA-05-4397	NA	NA	731	Lung	TCGA Lung Adenocarcinoma	lung adenocarcinoma	65	MALE	Primary tumor	1	TCGA-05-4397-01	5.8956	6.7506	5.5045	3.8106	2.4376	1.5791
TCGA-05-4398-01	IFN-gamma Dominant (Immune C2)	0.341076518	0.375045756					23	362.65	1514.83	1877.48	NA	NA	NA	NA	NA	3	NA	LUAD.3	TCGA.05.4398.01	0	TCGA-05-4398-01	1431	0	Squamous	C1-LUAD-enriched	Cluster 6	squamous c3	LUAD-like c10	miRNA cluster 4	mutation cluster 2	TCGA-05-4398	1431	0	1431	Lung	TCGA Lung Adenocarcinoma	lung adenocarcinoma	47	FEMALE	Primary tumor	1	TCGA-05-4398-01	9.1986	8.7609	7.0268	6.2609	1.5643	6.1459
TCGA-05-4402-01	IFN-gamma Dominant (Immune C2)	0.273359846	0.663196855					24	208.5	848.38	1056.88	NA	NA	NA	NA	NA	2	NA	LUAD.2	TCGA.05.4402.01	1	TCGA-05-4402-01	244	1	BRCA-LUAD+	C1-LUAD-enriched	Cluster 5	squamous c3	LUAD-like c10	miRNA cluster 4	mutation cluster 8	TCGA-05-4402	244	0	244	Lung	TCGA Lung Adenocarcinoma	lung adenocarcinoma	57	FEMALE	Primary tumor	1	TCGA-05-4402-01	8.1789	6.0263	7.4608	9.2394	8.7261	6.6357
TCGA-05-4403-01	TGF-beta Dominant (Immune C6)	0.263949291	0.688663283					25	92.1	1327.2	1419.3	NA	NA	NA	NA	NA	4	NA	LUAD.4	TCGA.05.4403.01	0	TCGA-05-4403-01	578	0	Kirc+	C1-LUAD-enriched	Cluster 6		LUAD-like c10	miRNA cluster 8	mutation cluster 12	TCGA-05-4403	NA	NA	578	Lung	TCGA Lung Adenocarcinoma	lung adenocarcinoma	76	MALE	Primary tumor	1	TCGA-05-4403-01	10.8927	3.1799	7.7089	7.1883	4.6546	4.335
TCGA-05-4405-01	Inflammatory (Immune C3)	0.249852995	0.519886457	0.179338286	0.241859254	0.107583831	0.197105077	26	873.93	845.61	1719.54	NA	high	NA	NA	NA	3	NA	LUAD.3	TCGA.05.4405.01	0	TCGA-05-4405-01	610	0	High	C1-LUAD-enriched	Cluster 6	squamous c3	LUAD-like c10	miRNA cluster 4	mutation cluster 2	TCGA-05-4405	610	0	610	Lung	TCGA Lung Adenocarcinoma	lung adenocarcinoma	74	FEMALE	Primary tumor	1	TCGA-05-4405-01	8.2844	4.9144	8.7715	9.9823	7.0393	7.2105
TCGA-05-4410-01	Inflammatory (Immune C3)	0.350572064	0.60522932	0.214423263	0.297006726	0.106219444	0.257696266	27	-103.47	1449.18	1345.71	NA	intermediate	NA	NA	NA	3	NA	LUAD.3	TCGA.05.4410.01	NA	TCGA-05-4410-01	NA	NA	High	C1-LUAD-enriched	Cluster 6	squamous c3	LUAD-like c10	miRNA cluster 4	mutation cluster 11	TCGA-05-4410	NA	NA	NA	Lung	TCGA Lung Adenocarcinoma	lung adenocarcinoma	62	MALE	Primary tumor	1	TCGA-05-4410-01	7.3895	3.4514	6.8916	6.6604	7.2872	5.5506
TCGA-05-4415-01	IFN-gamma Dominant (Immune C2)	0.513829894	0.570394787	0.165738595	0.225494424	0.095611918	0.195669687	28	-1124.07	52.89	-1071.18	NA	low	NA	NA	NA	6	NA	LUAD.6	TCGA.05.4415.01	1	TCGA-05-4415-01	91	1	GBM	C1-LUAD-enriched	Cluster 5		LUAD-like c10	miRNA cluster 4	mutation cluster 12	TCGA-05-4415	60	1	91	Lung	TCGA Lung Adenocarcinoma	lung adenocarcinoma	57	MALE	Primary tumor	1	TCGA-05-4415-01	6.5665	2.1876	6.0125	11.7655	0.9175	7.8914
TCGA-05-4417-01	Inflammatory (Immune C3)	0.242897806	0.711669884	0.204318676	0.300888327	0.085343856	0.229931809	29	1292.02	1580.98	2873	NA	intermediate	NA	NA	NA	6	NA	LUAD.6	TCGA.05.4417.01	0	TCGA-05-4417-01	455	0	BRCA-LUAD+	C1-LUAD-enriched	Cluster 6	squamous c3	LUAD-like c10	miRNA cluster 4	mutation cluster 12	TCGA-05-4417	455	0	455	Lung	TCGA Lung Adenocarcinoma	lung adenocarcinoma	51	FEMALE	Primary tumor	1	TCGA-05-4417-01	8.8566	6.1732	9.4821	8.8879	8.8625	7.256
TCGA-05-4418-01	IFN-gamma Dominant (Immune C2)	0.37676497	0.420902331					30	-111.7	1233.33	1121.62	NA	NA	NA	NA	NA	6	NA	LUAD.6	TCGA.05.4418.01	1	TCGA-05-4418-01	274	1	BRCA-LUAD+	C1-LUAD-enriched	Cluster 5	squamous c3	LUAD-like c10	miRNA c1uster 9	mutation cluster 12	TCGA-05-4418	NA	NA	274	Lung	TCGA Lung Adenocarcinoma	lung adenocarcinoma	69	MALE	Primary tumor	1	TCGA-05-4418-01	8.4179	4.2184	8.0108	8.1422	2.5815	6.5606
TCGA-05-4420-01	Wound Healing (Immune C1)	0.395780451	0.434047244					31	-421.95	-179.48	-601.43	NA	NA	NA	NA	NA	2	NA	LUAD.2	TCGA.05.4420.01	0	TCGA-05-4420-01	912	0	High	C1-LUAD-enriched	Cluster 5	squamous c3	LUAD-like c10	miRNA cluster 6	mutation cluster 3	TCGA-05-4420	912	0	912	Lung	TCGA Lung Adenocarcinoma	lung adenocarcinoma	41	MALE	Primary tumor	1	TCGA-05-4420-01	7.6556	4.6847	6.7899	7.8224	5.0706	2.3058
TCGA-05-4422-01	IFN-gamma Dominant (Immune C2)	0.378742513	0.69915275					32	-693	1425.83	732.83	NA	NA	NA	NA	NA	1	NA	LUAD.1	TCGA.05.4422.01	0	TCGA-05-4422-01	365	0	COAD-READ	C1-LUAD-enriched	Low purity c2	squamous c3	LUAD-like c10	miRNA cluster 7	mutation c1uster 9	TCGA-05-4422	NA	NA	365	Lung	TCGA Lung Adenocarcinoma	lung adenocarcinoma	68	MALE	Primary tumor	1	TCGA-05-4422-01	7.3017	4.9176	6.9646	4.5748	7.6511	4.0198
TCGA-05-4424-01	IFN-gamma Dominant (Immune C2)	0.373760665	0.633301721	0.225752219	0.302946396	0.12499414	0.278302495	33	509.42	1169.53	1678.95	NA	low	NA	NA	NA	5	NA	LUAD.5	TCGA.05.4424.01	0	TCGA-05-4424-01	913	0	High	C1-LUAD-enriched	Low purity c2		LUAD-like c10	miRNA cluster 5	mutation cluster 2	TCGA-05-4424	153	1	913	Lung	TCGA Lung Adenocarcinoma	lung adenocarcinoma	70	MALE	Primary tumor	1	TCGA-05-4424-01	7.0812	5.7136	9.1838	8.1504	7.8078	7.1114
TCGA-05-4425-01	TGF-beta Dominant (Immune C6)	0.311359977	0.727115254	0.156241742	0.215934798	0.086569563	0.18808523	34	440.03	1600.66	2040.69	NA	high	NA	NA	NA	4	NA	LUAD.4	TCGA.05.4425.01	0	TCGA-05-4425-01	669	0	Kirc+	C1-LUAD-enriched	Cluster 6		LUAD-like c10	miRNA cluster 4	mutation c1uster 9	TCGA-05-4425	NA	NA	669	Lung	TCGA Lung Adenocarcinoma	lung adenocarcinoma	70	FEMALE	Primary tumor	1	TCGA-05-4425-01	8.4381	2.5937	8.8113	4.1067	3.2317	4.9382
TCGA-05-4426-01	TGF-beta Dominant (Immune C6)	0.290718122	0.335290528					35	-590.25	695.94	105.7	NA	NA	NA	NA	NA	5	NA	LUAD.5	TCGA.05.4426.01	0	TCGA-05-4426-01	791	0	Kirc+	C1-LUAD-enriched	Cluster 5	squamous c3	LUAD-like c10	miRNA cluster 4	mutation cluster 5	TCGA-05-4426	457	1	791	Lung	TCGA Lung Adenocarcinoma	lung adenocarcinoma	71	MALE	Primary tumor	1	TCGA-05-4426-01	8.0712	4.6098	8.6469	5.3158	3.8713	3.3903
TCGA-05-4427-01		0.348211855	0.331719387	0.267210107	0.333360145	0.186293849	0.334049917	36	77.18	823.37	900.55									TCGA.05.4427.01	0	TCGA-05-4427-01	791	0	BRCA-LUAD+	C1-LUAD-enriched	Cluster 6	squamous c3	LUAD-like c10	miRNA cluster 4	mutation cluster 11	TCGA-05-4427	791	0	791	Lung	TCGA Lung Adenocarcinoma	lung adenocarcinoma	65	FEMALE	Primary tumor	1	TCGA-05-4427-01	8.8585	3.7125	7.0129	9.3584	4.0567	7.2609
TCGA-05-4430-01	IFN-gamma Dominant (Immune C2)	0.237131244	0.625876282					37	1057.05	1304.67	2361.71	NA	NA	NA	NA	NA	5	NA	LUAD.5	TCGA.05.4430.01	0	TCGA-05-4430-01	761	0	High	C1-LUAD-enriched	Cluster 6	squamous c3	LUAD-like c10	miRNA cluster 4	mutation cluster 2	TCGA-05-4430	761	0	761	Lung	TCGA Lung Adenocarcinoma	lung adenocarcinoma	59	FEMALE	Primary tumor	1	TCGA-05-4430-01	9.1371	5.1734	9.5537	8.644	5.3864	6.7784
TCGA-05-4432-01	IFN-gamma Dominant (Immune C2)	0.354356746	0.665005551					38	-140.24	822.09	681.85	NA	NA	NA	NA	NA	2	NA	LUAD.2	TCGA.05.4432.01	0	TCGA-05-4432-01	761	0	High	C1-LUAD-enriched	Low purity c2		LUAD-like c10	miRNA cluster 7	mutation cluster 2	TCGA-05-4432	761	0	761	Lung	TCGA Lung Adenocarcinoma	lung adenocarcinoma	66	MALE	Primary tumor	1	TCGA-05-4432-01	7.8689	7.159	7.5671	7.6789	8.2084	4.5545
TCGA-05-4433-01	Inflammatory (Immune C3)	0.334354829	0.520621995	0.243119655	0.324777051	0.121165996	0.312142357	39	-305.36	1499.08	1193.72	NA	intermediate	NA	NA	NA	6	NA	LUAD.6	TCGA.05.4433.01	0	TCGA-05-4433-01	730	0	Squamous	C1-LUAD-enriched	Cluster 5		LUAD-like c10	miRNA cluster 4	mutation cluster 2	TCGA-05-4433	730	0	730	Lung	TCGA Lung Adenocarcinoma	lung adenocarcinoma	82	MALE	Primary tumor	1	TCGA-05-4433-01	7.9596	2.1063	8.8753	8.3257	5.6607	5.2551
TCGA-05-4434-01		0.324554861	0.584217169					40	617.81	1881.89	2499.7									TCGA.05.4434.01	1	TCGA-05-4434-01	457	1	Kirc+	C1-LUAD-enriched	Cluster 6	squamous c3	LUAD-like c10	miRNA cluster 4	mutation c1uster 9	TCGA-05-4434	NA	NA	457	Lung	TCGA Lung Adenocarcinoma	lung adenocarcinoma	67	FEMALE	Primary tumor	1	TCGA-05-4434-01	9.3812	7.0606	7.4426	7.0824	6.7112	5.1626
TCGA-05-5420-01								41	644.13	2704.93	3349.06	NA	low	NA	NA	NA	6	NA	LUAD.6	TCGA.05.5420.01	0	TCGA-05-5420-01	457	0	High	C1-LUAD-enriched	Cluster 5	squamous c3	LUAD-like c10	miRNA cluster 4	mutation c1uster 9	TCGA-05-5420	245	1	457	Lung	TCGA Lung Adenocarcinoma	lung adenocarcinoma	67	MALE	Primary tumor	1	TCGA-05-5420-01	7.9386	3.1787	5.9717	7.031	6.8637	4.1704
TCGA-05-5423-01	IFN-gamma Dominant (Immune C2)	0.338701304	0.763132501	0.209011292	0.265051902	0.129812241	0.268403227	42	90.11	1820.79	1910.9	NA	low	NA	NA	NA	5	NA	LUAD.5	TCGA.05.5423.01	0	TCGA-05-5423-01	151	0	High	C1-LUAD-enriched	Cluster 6	squamous c3	LUAD-like c10	miRNA cluster 4	mutation cluster 8	TCGA-05-5423	NA	NA	151	Lung	TCGA Lung Adenocarcinoma	lung adenocarcinoma	65	MALE	Primary tumor	1	TCGA-05-5423-01	7.3989	3.4927	7.219	6.7834	6.2287	3.8991
TCGA-05-5425-01	IFN-gamma Dominant (Immune C2)	0.381063514	0.617448927	0.214554473	0.285645537	0.112138548	0.288188206	43	165.33	1753.64	1918.97									TCGA.05.5425.01	0	TCGA-05-5425-01	882	0	High	C1-LUAD-enriched	Cluster 5	squamous c3	LUAD-like c10	miRNA cluster 4	mutation c1uster 9	TCGA-05-5425	486	1	882	Lung	TCGA Lung Adenocarcinoma	lung adenocarcinoma	68	MALE	Primary tumor	1	TCGA-05-5425-01	8.1968	4.6623	6.9312	8.5654	3.3291	5.8184
TCGA-05-5428-01	IFN-gamma Dominant (Immune C2)	0.470824907	0.642516322	0.22757319	0.310739028	0.129407363	0.279083563	44	93.84	831.02	924.87	NA	high	NA	NA	NA	3	NA	LUAD.3	TCGA.05.5428.01	0	TCGA-05-5428-01	670	0	BRCA-LUAD+	C1-LUAD-enriched	Cluster 6		LUAD-like c10	miRNA cluster 4	mutation cluster 8	TCGA-05-5428	670	0	670	Lung	TCGA Lung Adenocarcinoma	lung adenocarcinoma	57	MALE	Primary tumor	1	TCGA-05-5428-01	6.7467	4.2715	9.5014	6.9738	1.4563	3.9841
TCGA-05-5429-01	Wound Healing (Immune C1)	0.354147303	0.84038811	0.210755269	0.298950433	0.093754842	0.240095949	45	-495.96	-66.98	-562.94	NA	high	NA	NA	NA	4	NA	LUAD.4	TCGA.05.5429.01	1	TCGA-05-5429-01	275	1	Iq	C1-LUAD-enriched	Cluster 6	squamous c3	LUAD-like c10	miRNA cluster 8	mutation c1uster 9	TCGA-05-5429	NA	NA	275	Lung	TCGA Lung Adenocarcinoma	lung adenocarcinoma	60	MALE	Primary tumor	1	TCGA-05-5429-01	10.5182	0.8265	7.7906	7.0155	5.0653	4.3997
TCGA-05-5715-01	TGF-beta Dominant (Immune C6)	0.320465452	0.728647502	0.156967909	0.209944102	0.09315051	0.196475014	46	457.88	944.86	1402.74	NA	intermediate	NA	NA	NA	4	NA	LUAD.4	TCGA.05.5715.01	0	TCGA-05-5715-01	62	0	BRCA-LUAD+	C1-LUAD-enriched	Cluster 6	KIRC-like c1	LUAD-like c10	miRNA c1uster 10	mutation c1uster 10	TCGA-05-5715	NA	NA	62	Lung	TCGA Lung Adenocarcinoma	lung adenocarcinoma	69	FEMALE	Primary tumor	1	TCGA-05-5715-01	7.6104	3.9121	8.1158	6.7854	4.7423	4.4648
TCGA-06-0119-01												NA	LGm5	NA	NA	NA	NA	Mesenchymal-like	GBM_LGG.Mesenchymal-like
TCGA-06-0121-01												NA	LGm6	NA	NA	NA	NA	NA	GBM_LGG.NA
TCGA-06-0122-01												LGr4	LGm4	NA	NA	NA	NA	Classic-like	GBM_LGG.Classic-like
TCGA-06-0124-01												LGr4	LGm5	NA	NA	NA	NA	Mesenchymal-like	GBM_LGG.Mesenchymal-like
TCGA-06-0125-01	Lymphocyte Depleted (Immune C4)	0.290711971	0.527709231	0.259928935	0.314504295	0.16221197	0.361885649	47	-657.32	-647.46	-1304.77	LGr4	LGm4	K1	NA	NA	NA	Classic-like	GBM_LGG.Classic-like	TCGA.06.0125.01	1	TCGA-06-0125-01	1448	1	GBM	C10-GBM	GBM non-CIMP c15	GBM-like c2	GBM-like c6			TCGA-06-0125	NA	NA	1448	Brain	TCGA Glioblastoma	glioblastoma multiforme	63	FEMALE	Primary tumor	1	TCGA-06-0125-01	8.8638	9.5868	12.4552	5.0701	5.4387	1.9456
TCGA-06-0125-02		0.214938273	0.410630671	0.174709467	0.221453989	0.090760411	0.271187946	2694	51.63	50.55	102.18
TCGA-06-0126-01												LGr4	LGm4	K1	NA	NA	NA	Classic-like	GBM_LGG.Classic-like
TCGA-06-0127-01												LGr4	NA	NA	NA	NA	NA	NA	GBM_LGG.NA
TCGA-06-0128-01												unclassified	LGm1	K1	NA	NA	NA	G-CIMP-low	GBM_LGG.G-CIMP-low
TCGA-06-0129-01	Lymphocyte Depleted (Immune C4)	0.420249703	0.552022396					49	-760.95	695.79	-65.17	LGr3	LGm1	K1	NA	NA	NA	G-CIMP-low	GBM_LGG.G-CIMP-low	TCGA.06.0129.01	1	TCGA-06-0129-01	1024	1	Kirc+	C10-GBM	GBM CIMP c16	GBM-like c2	GBM-like c6		mutation cluster 3	TCGA-06-0129	NA	NA	1024	Brain	TCGA Glioblastoma	glioblastoma multiforme	30	MALE	Primary tumor	1	TCGA-06-0129-01	8.6404	11.6042	10.4963	6.6122	5.7699	6.9469
TCGA-06-0130-01	Lymphocyte Depleted (Immune C4)	0.229151245	0.476611868					50	1257.82	2176.81	3434.63	LGr4	LGm5	K1	NA	NA	NA	Mesenchymal-like	GBM_LGG.Mesenchymal-like	TCGA.06.0130.01	1	TCGA-06-0130-01	394	1	BRCA-LUAD+	C10-GBM	GBM non-CIMP c15	GBM-like c2	GBM-like c6		mutation cluster 5	TCGA-06-0130	NA	NA	394	Brain	TCGA Glioblastoma	glioblastoma multiforme	54	MALE	Primary tumor	1	TCGA-06-0130-01	9.7953	7.5323	10.6282	10.366	3.5001	1.3489
TCGA-06-0131-01												NA	NA	NA	NA	NA	NA	NA	GBM_LGG.NA
TCGA-06-0132-01	Lymphocyte Depleted (Immune C4)	0.272067977	0.431571963					51	555.33	1423.47	1978.8	LGr2	NA	NA	NA	NA	NA	NA	GBM_LGG.NA	TCGA.06.0132.01	1	TCGA-06-0132-01	771	1	GBM				GBM-like c6		mutation c1uster 9	TCGA-06-0132	NA	NA	771	Brain	TCGA Glioblastoma	glioblastoma multiforme	49	MALE	Primary tumor	1	TCGA-06-0132-01	9.9568	7.1076	10.1142	5.5681	6.2553	5.5496
TCGA-06-0133-01												LGr4	LGm5	NA	NA	NA	NA	Mesenchymal-like	GBM_LGG.Mesenchymal-like
TCGA-06-0137-01												LGr4	LGm4	NA	NA	NA	NA	Classic-like	GBM_LGG.Classic-like
TCGA-06-0138-01	Lymphocyte Depleted (Immune C4)	0.251920466	0.467241227					52	234.34	846.09	1080.43	LGr4	NA	NA	NA	NA	NA	NA	GBM_LGG.NA	TCGA.06.0138.01	1	TCGA-06-0138-01	737	1	GBM				GBM-like c6			TCGA-06-0138	NA	NA	737	Brain	TCGA Glioblastoma	glioblastoma multiforme	43	MALE	Primary tumor	1	TCGA-06-0138-01	9.0584	10.0017	10.8154	5.5639	2.852	2.7068
TCGA-06-0139-01												LGr4	LGm6	NA	NA	NA	NA	LGm6-GBM	GBM_LGG.LGm6-GBM
TCGA-06-0140-01												LGr4	LGm4	NA	NA	NA	NA	Classic-like	GBM_LGG.Classic-like
TCGA-06-0141-01	Lymphocyte Depleted (Immune C4)	0.234049623	0.462648742					53	504.65	1466.92	1971.57	LGr4	LGm6	NA	NA	NA	NA	LGm6-GBM	GBM_LGG.LGm6-GBM	TCGA.06.0141.01	1	TCGA-06-0141-01	313	1	Quiet	C1-LUAD-enriched	Cluster 5		GBM-like c6		mutation c1uster 9	TCGA-06-0141	NA	NA	313	Brain	TCGA Glioblastoma	glioblastoma multiforme	62	MALE	Primary tumor	1	TCGA-06-0141-01	9.1054	9.2216	10.807	9.0533	7.3139	5.1454
TCGA-06-0142-01												LGr2	LGm6	NA	NA	NA	NA	LGm6-GBM	GBM_LGG.LGm6-GBM
TCGA-06-0143-01												LGr4	LGm5	NA	NA	NA	NA	Mesenchymal-like	GBM_LGG.Mesenchymal-like
TCGA-06-0145-01												LGr4	LGm4	NA	NA	NA	NA	Classic-like	GBM_LGG.Classic-like
TCGA-06-0146-01												LGr3	NA	NA	NA	NA	NA	NA	GBM_LGG.NA
TCGA-06-0147-01												LGr4	LGm5	NA	NA	NA	NA	Mesenchymal-like	GBM_LGG.Mesenchymal-like
TCGA-06-0148-01												LGr4	LGm5	NA	NA	NA	NA	Mesenchymal-like	GBM_LGG.Mesenchymal-like
TCGA-06-0149-01												LGr4	NA	NA	NA	NA	NA	NA	GBM_LGG.NA
TCGA-06-0150-01												NA	NA	NA	NA	NA	NA	NA	GBM_LGG.NA
TCGA-06-0151-01												NA	NA	NA	NA	NA	NA	NA	GBM_LGG.NA
TCGA-06-0152-01				0.258233104	0.319084859	0.164725597	0.363359359					LGr4	NA	NA	NA	NA	NA	NA	GBM_LGG.NA
TCGA-06-0152-02		0.299277618	0.534958958	0.212175461	0.260763523	0.124921842	0.338185975	2700	-32.25	944.7	912.45
TCGA-06-0154-01												LGr4	NA	K1	NA	NA	NA	NA	GBM_LGG.NA
TCGA-06-0155-01												LGr4	LGm4	K1	NA	NA	NA	Mesenchymal-like	GBM_LGG.Mesenchymal-like
TCGA-06-0156-01	Lymphocyte Depleted (Immune C4)	0.251860545	0.399981701					55	-101.54	658.77	557.24	LGr4	NA	K1	NA	NA	NA	NA	GBM_LGG.NA	TCGA.06.0156.01	1	TCGA-06-0156-01	178	1				GBM-like c2	GBM-like c6			TCGA-06-0156	NA	NA	178	Brain	TCGA Glioblastoma	glioblastoma multiforme	57	MALE	Primary tumor	1		8.3311	9.7642	11.0345	7.71695	7.56525	5.2507
TCGA-06-0156-01	Lymphocyte Depleted (Immune C4)	0.281116066	0.411627976					55	-101.54	658.77	557.24	LGr4	NA	K1	NA	NA	NA	NA	GBM_LGG.NA	TCGA.06.0156.01	1	TCGA-06-0156-01	178	1				GBM-like c2	GBM-like c6			TCGA-06-0156	NA	NA	178	Brain	TCGA Glioblastoma	glioblastoma multiforme	57	MALE	Primary tumor	1		8.3311	9.7642	11.0345	7.71695	7.56525	5.2507
TCGA-06-0157-01	Lymphocyte Depleted (Immune C4)	0.310930323	0.452905905					56	-39.83	182.27	142.44	LGr4	NA	NA	NA	NA	NA	NA	GBM_LGG.NA	TCGA.06.0157.01	1	TCGA-06-0157-01	97	1	GBM				GBM-like c6		mutation cluster 14	TCGA-06-0157	NA	NA	97	Brain	TCGA Glioblastoma	glioblastoma multiforme	63	FEMALE	Primary tumor	1	TCGA-06-0157-01	8.8953	10.0447	11.9415	7.762	2.5444	0.5689
TCGA-06-0158-01	Lymphocyte Depleted (Immune C4)	0.243398249	0.459906722					57	-356.28	443.07	86.79	LGr4	NA	NA	NA	NA	NA	NA	GBM_LGG.NA	TCGA.06.0158.01	1	TCGA-06-0158-01	329	1	GBM				GBM-like c6		mutation cluster 14	TCGA-06-0158	NA	NA	329	Brain	TCGA Glioblastoma	glioblastoma multiforme	73	MALE	Primary tumor	1	TCGA-06-0158-01	8.8833	8.9244	12.0342	8.8725	7.3839	8.1506
TCGA-06-0159-01												NA	NA	NA	NA	NA	NA	NA	GBM_LGG.NA
TCGA-06-0160-01												LGr2	NA	NA	NA	NA	NA	NA	GBM_LGG.NA
TCGA-06-0162-01												LGr4	NA	NA	NA	NA	NA	NA	GBM_LGG.NA
TCGA-06-0164-01												LGr4	NA	NA	NA	NA	NA	NA	GBM_LGG.NA
TCGA-06-0165-01												NA	NA	NA	NA	NA	NA	NA	GBM_LGG.NA
TCGA-06-0166-01												LGr1	NA	NA	NA	NA	NA	NA	GBM_LGG.NA
TCGA-06-0167-01												LGr2	NA	NA	NA	NA	NA	NA	GBM_LGG.NA
TCGA-06-0168-01	Lymphocyte Depleted (Immune C4)	0.310620707	0.490056257					58	338.13	906.28	1244.41	LGr4	NA	NA	NA	NA	NA	NA	GBM_LGG.NA	TCGA.06.0168.01	1	TCGA-06-0168-01	598	1	BRCA-LUAD+				GBM-like c6		mutation c1uster 9	TCGA-06-0168	NA	NA	598	Brain	TCGA Glioblastoma	glioblastoma multiforme	59	FEMALE	Primary tumor	1	TCGA-06-0168-01	8.421	10.4154	10.06	7.4348	4.9456	5.7483
TCGA-06-0169-01												LGr4	LGm5	NA	NA	NA	NA	Mesenchymal-like	GBM_LGG.Mesenchymal-like
TCGA-06-0171-01				0.245167471	0.309900767	0.146959964	0.335943056					LGr4	NA	K1	NA	NA	NA	NA	GBM_LGG.NA
TCGA-06-0171-02		0.180338736	0.397389231	0.134645437	0.190431828	0.061313452	0.190444911	2705	1392.46	2451.18	3843.65
TCGA-06-0173-01												LGr4	NA	NA	NA	NA	NA	NA	GBM_LGG.NA
TCGA-06-0174-01	Lymphocyte Depleted (Immune C4)	0.353418769	0.602073789					60	-791.81	-622.36	-1414.16	LGr1	NA	NA	NA	NA	NA	NA	GBM_LGG.NA	TCGA.06.0174.01	1	TCGA-06-0174-01	98	1	GBM				GBM-like c6		mutation cluster 14	TCGA-06-0174	NA	NA	98	Brain	TCGA Glioblastoma	glioblastoma multiforme	54	MALE	Primary tumor	1	TCGA-06-0174-01	9.5349	10.3803	12.353	7.8228	8.2861	6.2601
TCGA-06-0175-01												LGr4	NA	NA	NA	NA	NA	NA	GBM_LGG.NA
TCGA-06-0176-01												LGr4	NA	NA	NA	NA	NA	NA	GBM_LGG.NA
TCGA-06-0177-01												LGr1	NA	NA	NA	NA	NA	NA	GBM_LGG.NA
TCGA-06-0178-01	Lymphocyte Depleted (Immune C4)	0.393702107	0.644421486					61	-440.12	434.25	-5.87	LGr4	NA	NA	NA	NA	NA	NA	GBM_LGG.NA	TCGA.06.0178.01	0	TCGA-06-0178-01	1642	0	Quiet				GBM-like c6		mutation c1uster 9	TCGA-06-0178	NA	NA	1642	Brain	TCGA Glioblastoma	glioblastoma multiforme	38	MALE	Primary tumor	1	TCGA-06-0178-01	8.3898	9.7413	9.3943	6.6683	3.4587	5.6932
TCGA-06-0179-01												LGr2	NA	NA	NA	NA	NA	NA	GBM_LGG.NA
TCGA-06-0182-01												LGr4	NA	NA	NA	NA	NA	NA	GBM_LGG.NA
TCGA-06-0184-01	Lymphocyte Depleted (Immune C4)	0.261612562	0.5359853					62	197.04	1227.58	1424.63	LGr4	NA	NA	NA	NA	NA	NA	GBM_LGG.NA	TCGA.06.0184.01	0	TCGA-06-0184-01	1228	0	GBM				GBM-like c6		mutation cluster 5	TCGA-06-0184	NA	NA	1228	Brain	TCGA Glioblastoma	glioblastoma multiforme	63	MALE	Primary tumor	1	TCGA-06-0184-01	9.3602	6.6448	10.6979	7.7305	1.9791	1.7875
TCGA-06-0185-01												LGr4	NA	NA	NA	NA	NA	NA	GBM_LGG.NA
TCGA-06-0187-01	Lymphocyte Depleted (Immune C4)	0.298757717	0.541625636					63	-318.09	402.61	84.51	LGr4	NA	NA	NA	NA	NA	NA	GBM_LGG.NA	TCGA.06.0187.01	1	TCGA-06-0187-01	828	1	GBM				GBM-like c6			TCGA-06-0187	NA	NA	828	Brain	TCGA Glioblastoma	glioblastoma multiforme	69	MALE	Primary tumor	1	TCGA-06-0187-01	8.4267	8.9253	11.2325	3.0971	6.0552	1.3285
TCGA-06-0188-01												LGr1	NA	NA	NA	NA	NA	NA	GBM_LGG.NA
TCGA-06-0189-01												LGr4	NA	K1	NA	NA	NA	NA	GBM_LGG.NA
TCGA-06-0190-01	Lymphocyte Depleted (Immune C4)	0.177315367	0.465999253	0.198018092	0.247066079	0.092691876	0.329154388	64	704.72	994.95	1699.68	LGr4	NA	NA	NA	NA	NA	NA	GBM_LGG.NA	TCGA.06.0190.01	1	TCGA-06-0190-01	317	1	GBM				GBM-like c6			TCGA-06-0190	NA	NA	317	Brain	TCGA Glioblastoma	glioblastoma multiforme	62	MALE	Primary tumor	1	TCGA-06-0190-01	9.0219	8.9657	11.0527	8.4444	7.5239	0
TCGA-06-0190-02		0.151889743	0.452794103	0.152530015	0.214886636	0.052043736	0.231377689	2711	1475.56	1411.98	2887.55
TCGA-06-0192-01												LGr4	NA	NA	NA	NA	NA	NA	GBM_LGG.NA
TCGA-06-0194-01												LGr4	NA	NA	NA	NA	NA	NA	GBM_LGG.NA
TCGA-06-0195-01												LGr1	NA	NA	NA	NA	NA	NA	GBM_LGG.NA
TCGA-06-0197-01												LGr4	NA	NA	NA	NA	NA	NA	GBM_LGG.NA
TCGA-06-0201-01												LGr4	NA	NA	NA	NA	NA	NA	GBM_LGG.NA
TCGA-06-0206-01												LGr4	NA	NA	NA	NA	NA	NA	GBM_LGG.NA
TCGA-06-0208-01												LGr4	NA	NA	NA	NA	NA	NA	GBM_LGG.NA
TCGA-06-0209-01												NA	NA	NA	NA	NA	NA	NA	GBM_LGG.NA
TCGA-06-0210-01	Lymphocyte Depleted (Immune C4)	0.205320514	0.506007699	0.276882539	0.335632162	0.172792409	0.388999141	66	-184.8	924	739.2	LGr4	NA	NA	NA	NA	NA	NA	GBM_LGG.NA	TCGA.06.0210.01	1	TCGA-06-0210-01	225	1	GBM				GBM-like c6			TCGA-06-0210	NA	NA	225	Brain	TCGA Glioblastoma	glioblastoma multiforme	72	FEMALE	Primary tumor	1	TCGA-06-0210-01	10.3195	10.9319	10.9735	8.9504	9.2153	0.9768
TCGA-06-0210-02		0.241575834	0.547392137	0.275381521	0.334970853	0.173000515	0.402088129	2713	442.85	1278.79	1721.64
TCGA-06-0211-01	Lymphocyte Depleted (Immune C4)	0.273362432	0.505935351	0.219135529	0.268777324	0.140286542	0.300580308	68	-697.64	-285.73	-983.37	LGr4	NA	NA	NA	NA	NA	NA	GBM_LGG.NA	TCGA.06.0211.01	1	TCGA-06-0211-01	360	1	GBM				GBM-like c6			TCGA-06-0211	NA	NA	360	Brain	TCGA Glioblastoma	glioblastoma multiforme	47	MALE	Primary tumor	1	TCGA-06-0211-01	9.95205	10.1246	11.53855	6.5398	6.28305	1.36035
TCGA-06-0211-01	Lymphocyte Depleted (Immune C4)	0.356912496	0.59458577	0.219135529	0.268777324	0.140286542	0.300580308	68	-697.64	-285.73	-983.37	LGr4	NA	NA	NA	NA	NA	NA	GBM_LGG.NA	TCGA.06.0211.01	1	TCGA-06-0211-01	360	1	GBM				GBM-like c6			TCGA-06-0211	NA	NA	360	Brain	TCGA Glioblastoma	glioblastoma multiforme	47	MALE	Primary tumor	1	TCGA-06-0211-01	9.95205	10.1246	11.53855	6.5398	6.28305	1.36035
TCGA-06-0211-02		0.242382392	0.503956339	0.206433301	0.25610926	0.123575198	0.304182204	2715	224.29	979.68	1203.97
TCGA-06-0213-01												LGr4	NA	NA	NA	NA	NA	NA	GBM_LGG.NA
TCGA-06-0214-01												LGr4	NA	NA	NA	NA	NA	NA	GBM_LGG.NA
TCGA-06-0216-01												LGr4	NA	NA	NA	NA	NA	NA	GBM_LGG.NA
TCGA-06-0219-01	Lymphocyte Depleted (Immune C4)	0.36807113	0.590329296					70	-505.04	353.55	-151.49	LGr4	NA	NA	NA	NA	NA	NA	GBM_LGG.NA	TCGA.06.0219.01	1	TCGA-06-0219-01	22	1	Kirc+				GBM-like c6		mutation c1uster 9	TCGA-06-0219	NA	NA	22	Brain	TCGA Glioblastoma	glioblastoma multiforme	67	MALE	Primary tumor	1	TCGA-06-0219-01	9.0484	8.0042	10.3976	5.852	4.1136	4.0005
TCGA-06-0221-01				0.181293004	0.252849288	0.112047002	0.215076243					unclassified	NA	NA	NA	NA	NA	NA	GBM_LGG.NA
TCGA-06-0221-02		0.41713918	0.448961299	0.259954905	0.342858427	0.172599264	0.346986609	2717	-846.81	-1216.59	-2063.4
TCGA-06-0237-01												LGr4	NA	NA	NA	NA	NA	NA	GBM_LGG.NA
TCGA-06-0238-01	Lymphocyte Depleted (Immune C4)	0.37114859	0.627674084					72	-292.21	563.56	271.34	LGr1	NA	K1	NA	NA	NA	NA	GBM_LGG.NA	TCGA.06.0238.01	1	TCGA-06-0238-01	405	1	GBM	C10-GBM		GBM-like c2	GBM-like c6		mutation cluster 5	TCGA-06-0238	NA	NA	405	Brain	TCGA Glioblastoma	glioblastoma multiforme	46	MALE	Primary tumor	1	TCGA-06-0238-01	9.0835	10.9426	11.7181	8.619	9.5654	7.5928
TCGA-06-0240-01												LGr2	NA	NA	NA	NA	NA	NA	GBM_LGG.NA
TCGA-06-0241-01												LGr1	NA	NA	NA	NA	NA	NA	GBM_LGG.NA
TCGA-06-0394-01												LGr4	NA	NA	NA	NA	NA	NA	GBM_LGG.NA
TCGA-06-0397-01												LGr4	NA	NA	NA	NA	NA	NA	GBM_LGG.NA
TCGA-06-0402-01												LGr4	NA	NA	NA	NA	NA	NA	GBM_LGG.NA
TCGA-06-0409-01												LGr4	NA	NA	NA	NA	NA	NA	GBM_LGG.NA
TCGA-06-0410-01												LGr1	NA	NA	NA	NA	NA	NA	GBM_LGG.NA
TCGA-06-0412-01												LGr4	NA	NA	NA	NA	NA	NA	GBM_LGG.NA
TCGA-06-0413-01												LGr1	NA	NA	NA	NA	NA	NA	GBM_LGG.NA
TCGA-06-0414-01												LGr1	NA	NA	NA	NA	NA	NA	GBM_LGG.NA
TCGA-06-0644-01	Lymphocyte Depleted (Immune C4)	0.230865095	0.603689561					73	694.93	842.68	1537.61	LGr4	NA	K1	NA	NA	NA	NA	GBM_LGG.NA	TCGA.06.0644.01	0	TCGA-06-0644-01	375	0	GBM	C10-GBM		KIRC-like c1	GBM-like c6		mutation cluster 11	TCGA-06-0644	NA	NA	375	Brain	TCGA Glioblastoma	glioblastoma multiforme	71	MALE	Primary tumor	1	TCGA-06-0644-01	12.5445	8.0932	10.8558	12.089	8.8792	1.2588
TCGA-06-0645-01	Lymphocyte Depleted (Immune C4)	0.223212713	0.482520272					74	654.17	1638.14	2292.31	LGr4	NA	NA	NA	NA	NA	NA	GBM_LGG.NA	TCGA.06.0645.01	1	TCGA-06-0645-01	175	1	GBM				GBM-like c6		mutation c1uster 9	TCGA-06-0645	NA	NA	175	Brain	TCGA Glioblastoma	glioblastoma multiforme	55	FEMALE	Primary tumor	1	TCGA-06-0645-01	9.6612	9.5649	11.2481	4.2702	6.1925	1.8535
TCGA-06-0646-01	Lymphocyte Depleted (Immune C4)	0.282279835	0.433056796					75	14.66	755.53	770.2	LGr4	NA	NA	NA	NA	NA	NA	GBM_LGG.NA	TCGA.06.0646.01	1	TCGA-06-0646-01	175	1	GBM				GBM-like c6		mutation cluster 7	TCGA-06-0646	NA	NA	175	Brain	TCGA Glioblastoma	glioblastoma multiforme	60	MALE	Primary tumor	1	TCGA-06-0646-01	9.2788	9.005	11.1849	4.0047	4.8122	4.8875
TCGA-06-0648-01												LGr1	NA	NA	NA	NA	NA	NA	GBM_LGG.NA
TCGA-06-0649-01	Lymphocyte Depleted (Immune C4)	0.200798476	0.461742779					76	414.24	952.91	1367.15	LGr4	NA	NA	NA	NA	NA	NA	GBM_LGG.NA	TCGA.06.0649.01	1	TCGA-06-0649-01	64	1	GBM				GBM-like c6		mutation cluster 6	TCGA-06-0649	NA	NA	64	Brain	TCGA Glioblastoma	glioblastoma multiforme	73	FEMALE	Primary tumor	1	TCGA-06-0649-01	7.8229	8.2208	9.7361	7.0285	7.4901	6.0677
TCGA-06-0650-01				0.196338654	0.255143533	0.10554972	0.264290855					LGr4	LGm6	K1	NA	NA	NA	LGm6-GBM	GBM_LGG.LGm6-GBM
TCGA-06-0675-11		0.401431386	0.42833006					77												TCGA.06.0675.11	NA	TCGA-06-0675-11	NA	NA								TCGA-06-0675	NA	NA	NA	Brain	TCGA Glioblastoma	glioblastoma multiforme	NA		Normal	11		10.1238	9.427	10.005	7.6263	7.8311	8.6712
TCGA-06-0678-11		0.362408658	0.371922734					78												TCGA.06.0678.11	NA	TCGA-06-0678-11	NA	NA								TCGA-06-0678	NA	NA	NA	Brain	TCGA Glioblastoma	glioblastoma multiforme	NA		Normal	11		10.5381	8.9281	10.1976	6.6492	8.766	7.1295
TCGA-06-0680-11		0.401085549	0.384871199					79												TCGA.06.0680.11	NA	TCGA-06-0680-11	NA	NA								TCGA-06-0680	NA	NA	NA	Brain	TCGA Glioblastoma	glioblastoma multiforme	NA		Normal	11		9.9771	9.4327	10.5285	7.5517	7.8069	8.6363
TCGA-06-0681-11		0.37966872	0.340375107					80												TCGA.06.0681.11	NA	TCGA-06-0681-11	NA	NA								TCGA-06-0681	NA	NA	NA	Brain	TCGA Glioblastoma	glioblastoma multiforme	NA		Normal	11		10.3572	9.2546	9.7119	6.8143	7.2465	8.6824
TCGA-06-0686-01	Lymphocyte Depleted (Immune C4)	0.335176531	0.459855248					81	-613.7	-170.55	-784.25	LGr1	NA	NA	NA	NA	NA	NA	GBM_LGG.NA	TCGA.06.0686.01	0	TCGA-06-0686-01	286	0	GBM				GBM-like c6		mutation c1uster 9	TCGA-06-0686	NA	NA	286	Brain	TCGA Glioblastoma	glioblastoma multiforme	53	MALE	Primary tumor	1	TCGA-06-0686-01	9.6738	11.7442	11.7391	7.4624	9.424	6.6245
TCGA-06-0743-01	Lymphocyte Depleted (Immune C4)	0.249292325	0.382680303					82	-448.48	17.61	-430.87	LGr4	NA	NA	NA	NA	NA	NA	GBM_LGG.NA	TCGA.06.0743.01	0	TCGA-06-0743-01	679	0	GBM				GBM-like c6		mutation cluster 8	TCGA-06-0743	NA	NA	679	Brain	TCGA Glioblastoma	glioblastoma multiforme	69	MALE	Primary tumor	1	TCGA-06-0743-01	8.376	7.6495	10.1159	4.8358	4.3275	4.9638
TCGA-06-0744-01	Lymphocyte Depleted (Immune C4)	0.31446378	0.464418047					83	-809.06	-339.16	-1148.22	LGr4	NA	NA	NA	NA	NA	NA	GBM_LGG.NA	TCGA.06.0744.01	0	TCGA-06-0744-01	595	0	GBM				GBM-like c6		mutation cluster 5	TCGA-06-0744	NA	NA	595	Brain	TCGA Glioblastoma	glioblastoma multiforme	66	MALE	Primary tumor	1	TCGA-06-0744-01	8.6346	9.993	11.7683	7.4189	5.9038	4.9656
TCGA-06-0745-01	Lymphocyte Depleted (Immune C4)	0.283639961	0.513218383					84	-216.14	436.08	219.94	LGr4	NA	NA	NA	NA	NA	NA	GBM_LGG.NA	TCGA.06.0745.01	1	TCGA-06-0745-01	239	1	GBM				GBM-like c6		mutation c1uster 9	TCGA-06-0745	NA	NA	239	Brain	TCGA Glioblastoma	glioblastoma multiforme	59	MALE	Primary tumor	1	TCGA-06-0745-01	9.2692	9.6337	12.3068	7.3075	5.0733	2.7949
TCGA-06-0747-01	Lymphocyte Depleted (Immune C4)	0.264924883	0.366977078					85	-1147.99	-592.5	-1740.49	LGr4	NA	NA	NA	NA	NA	NA	GBM_LGG.NA	TCGA.06.0747.01	1	TCGA-06-0747-01	82	1	GBM				GBM-like c6		mutation cluster 14	TCGA-06-0747	NA	NA	82	Brain	TCGA Glioblastoma	glioblastoma multiforme	53	MALE	Primary tumor	1	TCGA-06-0747-01	8.2993	9.3104	10.9349	7.6223	1.7088	2.4693
TCGA-06-0749-01	Lymphocyte Depleted (Immune C4)	0.298258337	0.404997829					86	-490.35	713.51	223.15	LGr4	NA	NA	NA	NA	NA	NA	GBM_LGG.NA	TCGA.06.0749.01	1	TCGA-06-0749-01	82	1	GBM				GBM-like c6		mutation cluster 14	TCGA-06-0749	NA	NA	82	Brain	TCGA Glioblastoma	glioblastoma multiforme	50	MALE	Primary tumor	1	TCGA-06-0749-01	8.9962	8.7668	9.5941	5.2031	5.8408	6.1491
TCGA-06-0750-01	Lymphocyte Depleted (Immune C4)	0.204947187	0.424809124					87	268.12	613.65	881.77	LGr4	NA	NA	NA	NA	NA	NA	GBM_LGG.NA	TCGA.06.0750.01	1	TCGA-06-0750-01	28	1	GBM				GBM-like c6		mutation cluster 14	TCGA-06-0750	NA	NA	28	Brain	TCGA Glioblastoma	glioblastoma multiforme	43	MALE	Primary tumor	1	TCGA-06-0750-01	9.5573	9.531	10.9389	4.3676	2.4236	1.6702
TCGA-06-0875-01												LGr1	LGm6	K1	NA	NA	NA	LGm6-GBM	GBM_LGG.LGm6-GBM
TCGA-06-0876-01												LGr4	LGm5	K1	NA	NA	NA	Mesenchymal-like	GBM_LGG.Mesenchymal-like
TCGA-06-0877-01												LGr4	LGm4	K1	NA	NA	NA	Classic-like	GBM_LGG.Classic-like
TCGA-06-0878-01	Lymphocyte Depleted (Immune C4)	0.234663493	0.45317996					88	14.13	675.4	689.54	LGr4	LGm5	K1	NA	NA	NA	Mesenchymal-like	GBM_LGG.Mesenchymal-like	TCGA.06.0878.01	0	TCGA-06-0878-01	218	0	GBM	C10-GBM	GBM non-CIMP c15	GBM-like c2	GBM-like c6		mutation cluster 14	TCGA-06-0878	NA	NA	218	Brain	TCGA Glioblastoma	glioblastoma multiforme	74	MALE	Primary tumor	1	TCGA-06-0878-01	10.1459	10.4226	10.9411	8.7703	6.2923	4.3276
TCGA-06-0879-01												LGr4	LGm5	K1	NA	NA	NA	Classic-like	GBM_LGG.Classic-like
TCGA-06-0881-01												LGr4	LGm6	NA	NA	NA	NA	LGm6-GBM	GBM_LGG.LGm6-GBM
TCGA-06-0882-01	Lymphocyte Depleted (Immune C4)	0.229519469	0.423725624					89	-0.32	882.89	882.57	LGr4	LGm6	K1	NA	NA	NA	LGm6-GBM	GBM_LGG.LGm6-GBM	TCGA.06.0882.01	0	TCGA-06-0882-01	165	0	GBM	C10-GBM	Low purity c2	GBM-like c2	GBM-like c6		mutation c1uster 9	TCGA-06-0882	NA	NA	165	Brain	TCGA Glioblastoma	glioblastoma multiforme	30	MALE	Primary tumor	1	TCGA-06-0882-01	8.9505	9.4937	10.3804	8.6486	8.3247	4.2353
TCGA-06-0939-01												LGr4	LGm4	K1	NA	NA	NA	Classic-like	GBM_LGG.Classic-like
TCGA-06-1084-01												LGr4	LGm5	K1	NA	NA	NA	Mesenchymal-like	GBM_LGG.Mesenchymal-like
TCGA-06-1086-01												LGr4	LGm6	K1	NA	NA	NA	NA	GBM_LGG.NA
TCGA-06-1087-01												LGr1	LGm5	K1	NA	NA	NA	Mesenchymal-like	GBM_LGG.Mesenchymal-like
TCGA-06-1800-01												LGr4	LGm5	K1	NA	NA	NA	Mesenchymal-like	GBM_LGG.Mesenchymal-like
TCGA-06-1801-01												LGr1	LGm6	NA	NA	NA	NA	LGm6-GBM	GBM_LGG.LGm6-GBM
TCGA-06-1802-01												LGr1	LGm4	K1	NA	NA	NA	NA	GBM_LGG.NA
TCGA-06-1804-01	Lymphocyte Depleted (Immune C4)	0.278959103	0.419505335	0.260444073	0.293860465	0.178157143	0.428302951	90	-537.32	-387.33	-924.65	LGr4	LGm4	K1	NA	NA	NA	Classic-like	GBM_LGG.Classic-like	TCGA.06.1804.01	1	TCGA-06-1804-01	414	1	GBM	C10-GBM	GBM non-CIMP c15	GBM-like c2	GBM-like c6		mutation cluster 14	TCGA-06-1804	NA	NA	414	Brain	TCGA Glioblastoma	glioblastoma multiforme	81	FEMALE	Primary tumor	1	TCGA-06-1804-01	8.3559	10.1545	8.7814	5.3923	2.805	8.0446
TCGA-06-1805-01												LGr3	LGm1	K1	NA	NA	NA	G-CIMP-low	GBM_LGG.G-CIMP-low
TCGA-06-1806-01				0.143482598	0.184866812	0.078952442	0.22331553					NA	LGm6	K1	NA	NA	NA	LGm6-GBM	GBM_LGG.LGm6-GBM
TCGA-06-2557-01	Lymphocyte Depleted (Immune C4)	0.311572989	0.52753123					91	46.33	1318.65	1364.98	LGr4	LGm4	K1	NA	NA	NA	Classic-like	GBM_LGG.Classic-like	TCGA.06.2557.01	1	TCGA-06-2557-01	33	1	GBM	C10-GBM	GBM non-CIMP c15	GBM-like c2	GBM-like c6		mutation cluster 14	TCGA-06-2557	NA	NA	33	Brain	TCGA Glioblastoma	glioblastoma multiforme	76	MALE	Primary tumor	1	TCGA-06-2557-01	9.2296	8.9077	10.8633	5.1486	8.8163	2.6779
TCGA-06-2558-01	Lymphocyte Depleted (Immune C4)	0.32807545	0.547802108					92	-182.59	-36.54	-219.12	LGr1	LGm5	K1	NA	NA	NA	Mesenchymal-like	GBM_LGG.Mesenchymal-like	TCGA.06.2558.01	1	TCGA-06-2558-01	380	1	GBM	C10-GBM	GBM non-CIMP c15	GBM-like c2	GBM-like c6		mutation cluster 5	TCGA-06-2558	NA	NA	380	Brain	TCGA Glioblastoma	glioblastoma multiforme	75	FEMALE	Primary tumor	1	TCGA-06-2558-01	9.7802	10.6027	11.7043	7.1124	8.5536	6.7355
TCGA-06-2559-01	Lymphocyte Depleted (Immune C4)	0.315554062	0.534390816					93	-435.42	-138.92	-574.34	LGr1	LGm5	K1	NA	NA	NA	Mesenchymal-like	GBM_LGG.Mesenchymal-like	TCGA.06.2559.01	1	TCGA-06-2559-01	150	1	GBM	C10-GBM	GBM non-CIMP c15	GBM-like c2	GBM-like c6		mutation cluster 5	TCGA-06-2559	NA	NA	150	Brain	TCGA Glioblastoma	glioblastoma multiforme	83	MALE	Primary tumor	1	TCGA-06-2559-01	9.706	10.3114	11.8157	7.8207	4.1529	4.8483
TCGA-06-2561-01	Lymphocyte Depleted (Immune C4)	0.263752745	0.408639345					94	-227.28	814.99	587.71	LGr4	LGm5	NA	NA	NA	NA	Mesenchymal-like	GBM_LGG.Mesenchymal-like	TCGA.06.2561.01	0	TCGA-06-2561-01	282	0	GBM	C10-GBM	GBM non-CIMP c15		GBM-like c6		mutation cluster 7	TCGA-06-2561	NA	NA	282	Brain	TCGA Glioblastoma	glioblastoma multiforme	53	FEMALE	Primary tumor	1	TCGA-06-2561-01	9.1984	7.61	11.2523	8.8809	4.2501	4.162
TCGA-06-2562-01	Lymphocyte Depleted (Immune C4)	0.228227878	0.558737335					95	9.17	375.12	384.29	LGr4	LGm4	K1	NA	NA	NA	Classic-like	GBM_LGG.Classic-like	TCGA.06.2562.01	0	TCGA-06-2562-01	86	0	GBM	C10-GBM	GBM non-CIMP c15	GBM-like c2	GBM-like c6		mutation cluster 4	TCGA-06-2562	NA	NA	86	Brain	TCGA Glioblastoma	glioblastoma multiforme	81	MALE	Primary tumor	1	TCGA-06-2562-01	10.7355	9.5953	12.2024	8.3353	7.4821	2.1962
TCGA-06-2563-01	Lymphocyte Depleted (Immune C4)	0.323780293	0.557520829					96	-467.09	-168.49	-635.59	LGr4	LGm4	K1	NA	NA	NA	Classic-like	GBM_LGG.Classic-like	TCGA.06.2563.01	0	TCGA-06-2563-01	259	0	GBM	C10-GBM	GBM non-CIMP c15	GBM-like c2	GBM-like c6		mutation cluster 8	TCGA-06-2563	NA	NA	259	Brain	TCGA Glioblastoma	glioblastoma multiforme	72	FEMALE	Primary tumor	1	TCGA-06-2563-01	10.163	9.6491	11.2957	3.1737	3.8765	2.1056
TCGA-06-2564-01	Lymphocyte Depleted (Immune C4)	0.260514777	0.518570676					97	-247.15	339.71	92.56	LGr4	LGm5	K1	NA	NA	NA	Mesenchymal-like	GBM_LGG.Mesenchymal-like	TCGA.06.2564.01	0	TCGA-06-2564-01	181	0	GBM	C10-GBM	GBM non-CIMP c15	GBM-like c2	GBM-like c6		mutation c1uster 9	TCGA-06-2564	NA	NA	181	Brain	TCGA Glioblastoma	glioblastoma multiforme	50	MALE	Primary tumor	1	TCGA-06-2564-01	9.5061	10.1888	11.7091	6.1171	10.7324	3.609
TCGA-06-2565-01	Lymphocyte Depleted (Immune C4)	0.27781888	0.446694394					98	-643.4	-254.04	-897.44	LGr4	LGm4	K1	NA	NA	NA	Classic-like	GBM_LGG.Classic-like	TCGA.06.2565.01	0	TCGA-06-2565-01	207	0	GBM	C10-GBM	GBM non-CIMP c15	GBM-like c2	GBM-like c6		mutation cluster 14	TCGA-06-2565	NA	NA	207	Brain	TCGA Glioblastoma	glioblastoma multiforme	59	MALE	Primary tumor	1	TCGA-06-2565-01	8.6539	7.8598	11.6469	4.4763	4.136	1.1862
TCGA-06-2566-01												LGr4	LGm6	K1	NA	NA	NA	LGm6-GBM	GBM_LGG.LGm6-GBM
TCGA-06-2567-01	Lymphocyte Depleted (Immune C4)	0.312989317	0.438470838					99	-112.17	680.43	568.26	LGr4	LGm5	K1	NA	NA	NA	Mesenchymal-like	GBM_LGG.Mesenchymal-like	TCGA.06.2567.01	1	TCGA-06-2567-01	133	1	Kirc+	C10-GBM	GBM non-CIMP c15	GBM-like c2	GBM-like c6		mutation cluster 8	TCGA-06-2567	NA	NA	133	Brain	TCGA Glioblastoma	glioblastoma multiforme	65	MALE	Primary tumor	1	TCGA-06-2567-01	8.6895	10.8085	9.3254	8.4925	3.6411	8.7391
TCGA-06-2569-01	Wound Healing (Immune C1)	0.225761155	0.545375684					100	-36.77	-1434.96	-1471.73	LGr4	LGm6	NA	NA	NA	NA	LGm6-GBM	GBM_LGG.LGm6-GBM	TCGA.06.2569.01	0	TCGA-06-2569-01	13	0	High	C1-LUAD-enriched	Cluster 5		GBM-like c6		mutation cluster 5	TCGA-06-2569	NA	NA	13	Brain	TCGA Glioblastoma	glioblastoma multiforme	24	FEMALE	Primary tumor	1	TCGA-06-2569-01	10.7338	5.9515	11.4795	8.4716	4.8023	5.6865
TCGA-06-2570-01	Lymphocyte Depleted (Immune C4)	0.31785248	0.518774203					101	-298.92	487	188.08	LGr1	LGm1	K1	NA	NA	NA	G-CIMP-low	GBM_LGG.G-CIMP-low	TCGA.06.2570.01	0	TCGA-06-2570-01	285	0	Kirc+	C10-GBM	GBM CIMP c16	GBM-like c2	GBM-like c6		mutation cluster 3	TCGA-06-2570	NA	NA	285	Brain	TCGA Glioblastoma	glioblastoma multiforme	21	FEMALE	Primary tumor	1	TCGA-06-2570-01	9.4601	11.2855	11.6151	8.4502	9.0378	8.0325
TCGA-06-5408-01	Lymphocyte Depleted (Immune C4)	0.315352763	0.477383578	0.255750502	0.311643129	0.139572743	0.397495924	102	-545.83	-258.71	-804.54	LGr4	LGm5	K1	NA	NA	NA	Mesenchymal-like	GBM_LGG.Mesenchymal-like	TCGA.06.5408.01	1	TCGA-06-5408-01	357	1	GBM	C10-GBM	GBM non-CIMP c15	GBM-like c2	GBM-like c6		mutation cluster 13	TCGA-06-5408	NA	NA	357	Brain	TCGA Glioblastoma	glioblastoma multiforme	54	FEMALE	Primary tumor	1	TCGA-06-5408-01	8.6921	9.2922	11.066	5.8243	5.3951	6.6933
TCGA-06-5410-01	Lymphocyte Depleted (Immune C4)	0.224240802	0.506851759	0.124403364	0.177259662	0.052893863	0.177306841	103	969.71	2315.39	3285.1	LGr4	LGm6	K1	NA	NA	NA	LGm6-GBM	GBM_LGG.LGm6-GBM	TCGA.06.5410.01	1	TCGA-06-5410-01	108	1	Quiet	C5-KIRC	Low purity c2	KIRC-like c1	GBM-like c6		mutation c1uster 9	TCGA-06-5410	NA	NA	108	Brain	TCGA Glioblastoma	glioblastoma multiforme	72	FEMALE	Primary tumor	1	TCGA-06-5410-01	10.4145	6.0432	10.2486	8.2048	7.6021	3.4217
TCGA-06-5411-01	Lymphocyte Depleted (Immune C4)	0.342628561	0.574980766	0.287324692	0.367061599	0.176999748	0.3836151	104	-353.76	-34.56	-388.32	LGr2	LGm5	K1	NA	NA	NA	Mesenchymal-like	GBM_LGG.Mesenchymal-like	TCGA.06.5411.01	1	TCGA-06-5411-01	254	1	GBM	C10-GBM	GBM non-CIMP c15	GBM-like c2	GBM-like c6		mutation c1uster 9	TCGA-06-5411	NA	NA	254	Brain	TCGA Glioblastoma	glioblastoma multiforme	51	MALE	Primary tumor	1	TCGA-06-5411-01	10.3482	8.2033	10.1502	8.6478	7.4741	5.0742
TCGA-06-5412-01	Lymphocyte Depleted (Immune C4)	0.244184789	0.536476856	0.142061452	0.185801668	0.076973432	0.2225077	105	728.17	1554.2	2282.38	LGr4	LGm5	K1	NA	NA	NA	Mesenchymal-like	GBM_LGG.Mesenchymal-like	TCGA.06.5412.01	1	TCGA-06-5412-01	138	1	GBM	C10-GBM	GBM non-CIMP c15	KIRC-like c1	GBM-like c6		mutation c1uster 9	TCGA-06-5412	NA	NA	138	Brain	TCGA Glioblastoma	glioblastoma multiforme	78	FEMALE	Primary tumor	1	TCGA-06-5412-01	9.7186	8.3551	9.449	5.6672	3.3232	2.2356
TCGA-06-5413-01	Lymphocyte Depleted (Immune C4)	0.331727931	0.722459966	0.192892073	0.234561556	0.101678815	0.313208761	106	341.24	588.11	929.35	LGr4	LGm5	K1	NA	NA	NA	Classic-like	GBM_LGG.Classic-like	TCGA.06.5413.01	0	TCGA-06-5413-01	268	0	GBM	C10-GBM	GBM non-CIMP c15	GBM-like c2	GBM-like c6		mutation cluster 14	TCGA-06-5413	NA	NA	268	Brain	TCGA Glioblastoma	glioblastoma multiforme	67	MALE	Primary tumor	1	TCGA-06-5413-01	9.0567	8.9358	11.4352	4.6965	6.4902	2.7321
TCGA-06-5414-01	Lymphocyte Depleted (Immune C4)	0.28616744	0.556797351	0.20470067	0.249720383	0.113714835	0.303841993	107	-318.85	802.85	484	LGr4	LGm4	K1	NA	NA	NA	Classic-like	GBM_LGG.Classic-like	TCGA.06.5414.01	0	TCGA-06-5414-01	273	0	GBM	C10-GBM	GBM non-CIMP c15	GBM-like c2	GBM-like c6		mutation c1uster 9	TCGA-06-5414	NA	NA	273	Brain	TCGA Glioblastoma	glioblastoma multiforme	61	MALE	Primary tumor	1	TCGA-06-5414-01	9.5923	8.3704	12.2673	7.603	3.2077	0.4775
TCGA-06-5415-01	Lymphocyte Depleted (Immune C4)	0.295522957	0.482110302	0.202306939	0.243276245	0.107266127	0.342852461	108	-747.38	-604.19	-1351.56	LGr4	LGm4	K1	NA	NA	NA	Classic-like	GBM_LGG.Classic-like	TCGA.06.5415.01	0	TCGA-06-5415-01	260	0	GBM	C10-GBM	GBM non-CIMP c15	GBM-like c2	GBM-like c6		mutation cluster 14	TCGA-06-5415	NA	NA	260	Brain	TCGA Glioblastoma	glioblastoma multiforme	60	MALE	Primary tumor	1	TCGA-06-5415-01	8.1661	8.6262	12.13	8.2306	5.23	5.2625
TCGA-06-5416-01	Lymphocyte Depleted (Immune C4)	0.379065775	0.749650831	0.640446514	0.71737358	0.523565146	0.713534265	109	-1333.68	-1069.91	-2403.59	LGr1	LGm6	K1	NA	NA	NA	NA	GBM_LGG.NA	TCGA.06.5416.01	0	TCGA-06-5416-01	204	0	Kirc+	C10-GBM	Low purity c2	GBM-like c2	GBM-like c6			TCGA-06-5416	NA	NA	204	Brain	TCGA Glioblastoma	glioblastoma multiforme	23	FEMALE	Primary tumor	1	TCGA-06-5416-01	8.115	10.0906	11.8841	4.6765	8.0718	3.2002
TCGA-06-5417-01	Lymphocyte Depleted (Immune C4)	0.415284954	0.596306326	0.245248346	0.333838326	0.157042279	0.297642326	110	-972.91	-763.78	-1736.69	LGr3	LGm1	K1	NA	NA	NA	NA	GBM_LGG.NA	TCGA.06.5417.01	0	TCGA-06-5417-01	155	0		C10-GBM	GBM CIMP c16	GBM-like c2	GBM-like c6		mutation cluster 3	TCGA-06-5417	NA	NA	155	Brain	TCGA Glioblastoma	glioblastoma multiforme	45	FEMALE	Primary tumor	1		6.9882	9.1637	11.1117	5.9995	8.7106	8.8838
TCGA-06-5418-01	Lymphocyte Depleted (Immune C4)	0.253207763	0.32575265	0.210519455	0.25712857	0.115875519	0.336486291	111	-404.08	518.25	114.17	LGr4	LGm5	K1	NA	NA	NA	Mesenchymal-like	GBM_LGG.Mesenchymal-like	TCGA.06.5418.01	1	TCGA-06-5418-01	83	1	GBM	C10-GBM	GBM non-CIMP c15	GBM-like c2	GBM-like c6		mutation c1uster 9	TCGA-06-5418	NA	NA	83	Brain	TCGA Glioblastoma	glioblastoma multiforme	75	FEMALE	Primary tumor	1	TCGA-06-5418-01	9.1095	9.8924	12.3297	5.7839	4.3821	2.9906
TCGA-06-5856-01	Lymphocyte Depleted (Immune C4)	0.337855553	0.607836298	0.250550339	0.311104137	0.154975544	0.341740853	112	-159.99	126.3	-33.69	LGr4	LGm4	K1	NA	NA	NA	Classic-like	GBM_LGG.Classic-like	TCGA.06.5856.01	1	TCGA-06-5856-01	114	1	GBM	C10-GBM	GBM non-CIMP c15	GBM-like c2	GBM-like c6		mutation cluster 14	TCGA-06-5856	NA	NA	114	Brain	TCGA Glioblastoma	glioblastoma multiforme	58	MALE	Primary tumor	1	TCGA-06-5856-01	8.8001	9.6706	11.4618	6.3034	8.3333	5.4855
TCGA-06-5858-01	Lymphocyte Depleted (Immune C4)	0.294417913	0.617434493	0.271342048	0.296534445	0.181760403	0.462513922	113	-113.12	285.19	172.07	LGr4	LGm6	K1	NA	NA	NA	LGm6-GBM	GBM_LGG.LGm6-GBM	TCGA.06.5858.01	0	TCGA-06-5858-01	187	0	Kirc+	C10-GBM	GBM non-CIMP c15	GBM-like c2	GBM-like c6		mutation cluster 13	TCGA-06-5858	NA	NA	187	Brain	TCGA Glioblastoma	glioblastoma multiforme	45	FEMALE	Primary tumor	1	TCGA-06-5858-01	8.966	10.4954	10.7969	10.8319	9.2547	3.4021
TCGA-06-5859-01	Lymphocyte Depleted (Immune C4)	0.338943936	0.510830899	0.243753708	0.29668636	0.141507325	0.373287464	114	-357.4	570.43	213.03	LGr4	LGm4	K1	NA	NA	NA	Classic-like	GBM_LGG.Classic-like	TCGA.06.5859.01	0	TCGA-06-5859-01	139	0	GBM	C10-GBM	GBM non-CIMP c15	GBM-like c2	GBM-like c6		mutation c1uster 9	TCGA-06-5859	NA	NA	139	Brain	TCGA Glioblastoma	glioblastoma multiforme	63	MALE	Primary tumor	1	TCGA-06-5859-01	6.0556	7.6162	10.1863	8.6626	9.1563	8.3737
TCGA-06-6388-01				0.268663609	0.325918782	0.157830163	0.417078884					NA	LGm5	K1	NA	NA	NA	Mesenchymal-like	GBM_LGG.Mesenchymal-like
TCGA-06-6389-01				0.138137563	0.173641675	0.080013761	0.214344501					LGr3	LGm1	K1	NA	NA	NA	G-CIMP-high	GBM_LGG.G-CIMP-high
TCGA-06-6390-01				0.210810454	0.2716879	0.106193277	0.316723126					LGr4	LGm5	K1	NA	NA	NA	Mesenchymal-like	GBM_LGG.Mesenchymal-like
TCGA-06-6391-01												LGr2	LGm6	K1	NA	NA	NA	LGm6-GBM	GBM_LGG.LGm6-GBM
TCGA-06-6693-01				0.270408181	0.334544131	0.192791815	0.37058037					NA	LGm4	K1	NA	NA	NA	Classic-like	GBM_LGG.Classic-like
TCGA-06-6694-01				0.258502918	0.332483839	0.141126457	0.359950216					NA	LGm5	K1	NA	NA	NA	Mesenchymal-like	GBM_LGG.Mesenchymal-like
TCGA-06-6695-01				0.222005394	0.269530639	0.12911483	0.342273304					NA	LGm4	K1	NA	NA	NA	Classic-like	GBM_LGG.Classic-like
TCGA-06-6697-01				0.174750568	0.227045192	0.09381339	0.267647787					NA	LGm5	K1	NA	NA	NA	Mesenchymal-like	GBM_LGG.Mesenchymal-like
TCGA-06-6698-01				0.188193899	0.211704827	0.120985226	0.313367832					NA	LGm6	K1	NA	NA	NA	LGm6-GBM	GBM_LGG.LGm6-GBM
TCGA-06-6699-01				0.292799309	0.357117785	0.177462913	0.413919862					NA	LGm4	K1	NA	NA	NA	Classic-like	GBM_LGG.Classic-like
TCGA-06-6700-01				0.198356786	0.262376138	0.114348219	0.257653201					NA	LGm5	K1	NA	NA	NA	Mesenchymal-like	GBM_LGG.Mesenchymal-like
TCGA-06-6701-01				0.078247757	0.116995241	0.037807047	0.118360029					NA	LGm2	K1	NA	NA	NA	G-CIMP-high	GBM_LGG.G-CIMP-high
TCGA-06-A5U0-01				0.26206135	0.286829286	0.188480432	0.395783419					NA	LGm6	NA	NA	NA	NA	LGm6-GBM	GBM_LGG.LGm6-GBM
TCGA-06-A5U1-01				0.230835582	0.272399274	0.143244813	0.381098636					NA	LGm5	NA	NA	NA	NA	Mesenchymal-like	GBM_LGG.Mesenchymal-like
TCGA-06-A6S0-01				0.265698098	0.328029013	0.163336315	0.344566954					NA	LGm4	NA	NA	NA	NA	Classic-like	GBM_LGG.Classic-like
TCGA-06-A6S1-01				0.259083459	0.306518587	0.178334288	0.353984988					NA	LGm5	NA	NA	NA	NA	Mesenchymal-like	GBM_LGG.Mesenchymal-like
TCGA-06-A7TK-01				0.215179738	0.268431763	0.153497845	0.259063593					NA	LGm4	NA	NA	NA	NA	Classic-like	GBM_LGG.Classic-like
TCGA-06-A7TL-01				0.124726309	0.147673041	0.104056244	0.160597284					NA	LGm1	NA	NA	NA	NA	G-CIMP-high	GBM_LGG.G-CIMP-high
TCGA-06-AABW-11		0.364712858	0.440303654	0.156927995	0.230398974	0.0859806	0.166696233	115												TCGA.06.AABW.11	NA	TCGA-06-AABW-11	NA	NA								TCGA-06-AABW	NA	NA	NA	Brain	TCGA Glioblastoma	glioblastoma multiforme	NA		Normal	11		11.4137	7.9759	9.9708	7.3064	8.0434	7.0516
TCGA-08-0244-01												LGr4	NA	NA	NA	NA	NA	NA	GBM_LGG.NA
TCGA-08-0245-01												LGr1	NA	K1	NA	NA	NA	NA	GBM_LGG.NA
TCGA-08-0246-01												LGr4	NA	NA	NA	NA	NA	NA	GBM_LGG.NA
TCGA-08-0344-01												LGr3	NA	K2	NA	NA	NA	NA	GBM_LGG.NA
TCGA-08-0345-01												LGr4	NA	K1	NA	NA	NA	NA	GBM_LGG.NA
TCGA-08-0346-01												LGr4	NA	K1	NA	NA	NA	NA	GBM_LGG.NA
TCGA-08-0347-01												LGr4	NA	K1	NA	NA	NA	NA	GBM_LGG.NA
TCGA-08-0348-01												LGr1	NA	K1	NA	NA	NA	NA	GBM_LGG.NA
TCGA-08-0349-01												LGr4	NA	K1	NA	NA	NA	NA	GBM_LGG.NA
TCGA-08-0350-01												LGr3	NA	K1	NA	NA	NA	NA	GBM_LGG.NA
TCGA-08-0351-01												LGr3	NA	K1	NA	NA	NA	NA	GBM_LGG.NA
TCGA-08-0352-01												LGr4	NA	K1	NA	NA	NA	NA	GBM_LGG.NA
TCGA-08-0353-01												LGr4	NA	K1	NA	NA	NA	NA	GBM_LGG.NA
TCGA-08-0354-01												LGr4	NA	K1	NA	NA	NA	NA	GBM_LGG.NA
TCGA-08-0355-01												LGr4	NA	K1	NA	NA	NA	NA	GBM_LGG.NA
TCGA-08-0356-01												LGr4	NA	K1	NA	NA	NA	NA	GBM_LGG.NA
TCGA-08-0357-01												LGr4	NA	K1	NA	NA	NA	NA	GBM_LGG.NA
TCGA-08-0358-01												LGr4	NA	K1	NA	NA	NA	NA	GBM_LGG.NA
TCGA-08-0359-01												LGr1	NA	K1	NA	NA	NA	NA	GBM_LGG.NA
TCGA-08-0360-01												LGr4	NA	K1	NA	NA	NA	NA	GBM_LGG.NA
TCGA-08-0373-01												LGr4	NA	K1	NA	NA	NA	NA	GBM_LGG.NA
TCGA-08-0375-01												LGr4	NA	K1	NA	NA	NA	NA	GBM_LGG.NA
TCGA-08-0380-01												LGr4	NA	K1	NA	NA	NA	NA	GBM_LGG.NA
TCGA-08-0385-01												LGr1	NA	K1	NA	NA	NA	NA	GBM_LGG.NA
TCGA-08-0386-01	Lymphocyte Depleted (Immune C4)	0.325904172	0.5206326					116	-635.25	-819.28	-1454.53	LGr4	NA	K1	NA	NA	NA	NA	GBM_LGG.NA	TCGA.08.0386.01	1	TCGA-08-0386-01	548	1	BRCA-LUAD+	C10-GBM		GBM-like c2	GBM-like c6		mutation c1uster 9	TCGA-08-0386	NA	NA	548	Brain	TCGA Glioblastoma	glioblastoma multiforme	74	MALE	Primary tumor	1	TCGA-08-0386-01	7.9392	10.3768	9.7257	9.3609	8.3379	8.5947
TCGA-08-0389-01												LGr1	NA	K1	NA	NA	NA	NA	GBM_LGG.NA
TCGA-08-0390-01												LGr4	NA	K1	NA	NA	NA	NA	GBM_LGG.NA
TCGA-08-0392-01												LGr4	NA	K1	NA	NA	NA	NA	GBM_LGG.NA
TCGA-08-0509-01												LGr4	NA	NA	NA	NA	NA	NA	GBM_LGG.NA
TCGA-08-0510-01												LGr4	NA	NA	NA	NA	NA	NA	GBM_LGG.NA
TCGA-08-0511-01												LGr4	NA	NA	NA	NA	NA	NA	GBM_LGG.NA
TCGA-08-0512-01												LGr4	NA	NA	NA	NA	NA	NA	GBM_LGG.NA
TCGA-08-0514-01												LGr4	NA	NA	NA	NA	NA	NA	GBM_LGG.NA
TCGA-08-0516-01												LGr4	NA	NA	NA	NA	NA	NA	GBM_LGG.NA
TCGA-08-0517-01												LGr4	NA	NA	NA	NA	NA	NA	GBM_LGG.NA
TCGA-08-0518-01												LGr4	NA	NA	NA	NA	NA	NA	GBM_LGG.NA
TCGA-08-0520-01												LGr4	NA	NA	NA	NA	NA	NA	GBM_LGG.NA
TCGA-08-0521-01												LGr4	NA	NA	NA	NA	NA	NA	GBM_LGG.NA
TCGA-08-0522-01												LGr4	NA	NA	NA	NA	NA	NA	GBM_LGG.NA
TCGA-08-0524-01												LGr1	NA	NA	NA	NA	NA	NA	GBM_LGG.NA
TCGA-08-0525-01												LGr4	NA	NA	NA	NA	NA	NA	GBM_LGG.NA
TCGA-08-0529-01												LGr4	NA	NA	NA	NA	NA	NA	GBM_LGG.NA
TCGA-08-0531-01												LGr4	NA	NA	NA	NA	NA	NA	GBM_LGG.NA
TCGA-09-0364-01	Wound Healing (Immune C1)	0.501752681	0.534731271					117	-1437.84	-2209.52	-3647.36	Proliferative	NA	NA	NA	NA	NA	NA	OVCA.Proliferative	TCGA.09.0364.01	1	TCGA-09-0364-01	887	1	Squamous		OV-like c1		OV-like c16	miRNA cluster 1		TCGA-09-0364	NA	NA	887	Ovary	TCGA Ovarian Cancer	ovarian serous cystadenocarcinoma	80	FEMALE	Primary tumor	1	TCGA-09-0364-01	7.7995	9.0546	8.2548	6.2899	1.7042	3.6197
TCGA-09-0366-01	Lymphocyte Depleted (Immune C4)	0.343110221	0.290292157					118	-526.01	1338.18	812.17	Immunoreactive	NA	NA	NA	NA	NA	NA	OVCA.Immunoreactive	TCGA.09.0366.01	1	TCGA-09-0366-01	1757	1	BRCA-LUAD+	C9-OV	OV-like c1		OV-like c16	miRNA cluster 2	mutation cluster 5	TCGA-09-0366	NA	NA	1757	Ovary	TCGA Ovarian Cancer	ovarian serous cystadenocarcinoma	55	FEMALE	Primary tumor	1	TCGA-09-0366-01	5.9794	6.2272	6.3769	7.2928	8.1882	6.928
TCGA-09-0367-01	Lymphocyte Depleted (Immune C4)	0.444803775	0.457126193					119	-1355.26	105.82	-1249.43	Differentiated	NA	NA	NA	NA	NA	NA	OVCA.Differentiated	TCGA.09.0367.01	1	TCGA-09-0367-01	547	1	High		OV-like c1		OV-like c16	miRNA cluster 1		TCGA-09-0367	NA	NA	547	Ovary	TCGA Ovarian Cancer	ovarian serous cystadenocarcinoma	67	FEMALE	Primary tumor	1	TCGA-09-0367-01	5.142	7.4274	8.7613	8.1344	7.3805	1.9874
TCGA-09-0369-01	Wound Healing (Immune C1)	0.388249562	0.618775304					120	-112.63	-1037.91	-1150.54	Proliferative	NA	NA	NA	NA	NA	NA	OVCA.Proliferative	TCGA.09.0369.01	1	TCGA-09-0369-01	1082	1	High	C9-OV	OV-like c1		OV-like c16		mutation cluster 5	TCGA-09-0369	NA	NA	1082	Ovary	TCGA Ovarian Cancer	ovarian serous cystadenocarcinoma	56	FEMALE	Primary tumor	1	TCGA-09-0369-01	9.6496	8.7716	10.2486	7.2884	6.3889	5.9896
TCGA-09-1659-01	IFN-gamma Dominant (Immune C2)	0.408904159	0.382849114									Differentiated	NA	NA	NA	NA	NA	NA	OVCA.Differentiated
TCGA-09-1661-01												Proliferative	NA	NA	NA	NA	NA	NA	OVCA.Proliferative
TCGA-09-1662-01	Lymphocyte Depleted (Immune C4)	0.462159578	0.692497716					121	-377.6	392.13	14.53	Differentiated	NA	NA	NA	NA	NA	NA	OVCA.Differentiated	TCGA.09.1662.01	1	TCGA-09-1662-01	2717	1	Squamous	C9-OV	OV-like c1	OV-like c4	OV-like c16	miRNA cluster 1	mutation cluster 5	TCGA-09-1662	NA	NA	2717	Ovary	TCGA Ovarian Cancer	ovarian serous cystadenocarcinoma	58	FEMALE	Primary tumor	1	TCGA-09-1662-01	7.14	5.4712	9.5476	7.5622	0.8544	3.2658
TCGA-09-1665-01												Differentiated	NA	NA	NA	NA	NA	NA	OVCA.Differentiated
TCGA-09-1666-01	IFN-gamma Dominant (Immune C2)	0.450059995	0.477769433					122	-937.62	185.99	-751.63	Differentiated	NA	NA	NA	NA	NA	NA	OVCA.Differentiated	TCGA.09.1666.01	0	TCGA-09-1666-01	1752	0	Squamous	C9-OV	OV-like c1	OV-like c4	OV-like c16	miRNA cluster 1	mutation cluster 5	TCGA-09-1666	NA	NA	1752	Ovary	TCGA Ovarian Cancer	ovarian serous cystadenocarcinoma	57	FEMALE	Primary tumor	1	TCGA-09-1666-01	5.9573	6.7722	8.6889	6.9367	6.8403	3.7898
TCGA-09-1667-01	IFN-gamma Dominant (Immune C2)	0.461884372	0.566564305					123	-300.23	568.88	268.65	Immunoreactive	NA	NA	NA	NA	NA	NA	OVCA.Immunoreactive	TCGA.09.1667.01	0	TCGA-09-1667-01	1882	0	High		OV-like c1		OV-like c16	miRNA cluster 2		TCGA-09-1667	NA	NA	1882	Ovary	TCGA Ovarian Cancer	ovarian serous cystadenocarcinoma	61	FEMALE	Primary tumor	1	TCGA-09-1667-01	7.4156	11.4403	6.301	5.7821	3.5922	3.7826
TCGA-09-1668-01	IFN-gamma Dominant (Immune C2)	0.383788649	0.667248333					124	-282.43	518.67	236.24	Immunoreactive	NA	NA	NA	NA	NA	NA	OVCA.Immunoreactive	TCGA.09.1668.01	0	TCGA-09-1668-01	1684	0	Squamous		OV-like c1		OV-like c16	miRNA cluster 1		TCGA-09-1668	NA	NA	1684	Ovary	TCGA Ovarian Cancer	ovarian serous cystadenocarcinoma	57	FEMALE	Primary tumor	1	TCGA-09-1668-01	8.3396	8.6683	10.1536	6.2619	5.0292	4.5381
TCGA-09-1669-01	IFN-gamma Dominant (Immune C2)	0.458884611	0.661002305					125	-655.5	-121.63	-777.13	Proliferative	NA	NA	NA	NA	NA	NA	OVCA.Proliferative	TCGA.09.1669.01	0	TCGA-09-1669-01	928	0	Squamous	C9-OV	OV-like c1		OV-like c16	miRNA cluster 1	mutation cluster 5	TCGA-09-1669	NA	NA	928	Ovary	TCGA Ovarian Cancer	ovarian serous cystadenocarcinoma	54	FEMALE	Primary tumor	1	TCGA-09-1669-01	7.9767	8.5408	5.7935	8.1132	6.0676	6.4964
TCGA-09-1670-01	Lymphocyte Depleted (Immune C4)	0.49039605	0.454907527					126	-837.49	115.67	-721.82	Differentiated	NA	NA	NA	NA	NA	NA	OVCA.Differentiated	TCGA.09.1670.01	0	TCGA-09-1670-01	547	0	High	C9-OV	OV-like c1	OV-like c4	OV-like c16	miRNA cluster 1		TCGA-09-1670	NA	NA	547	Ovary	TCGA Ovarian Cancer	ovarian serous cystadenocarcinoma	57	FEMALE	Primary tumor	1	TCGA-09-1670-01	6.7655	11.0404	6.1388	5.1324	6.1588	2.3021
TCGA-09-1673-01	Lymphocyte Depleted (Immune C4)	0.39622699	0.633244865					127	-788.52	-556.4	-1344.92	Proliferative	NA	NA	NA	NA	NA	NA	OVCA.Proliferative	TCGA.09.1673.01	0	TCGA-09-1673-01	92	0	High	C9-OV	Low purity c2	OV-like c4	OV-like c16	miRNA cluster 1		TCGA-09-1673	NA	NA	92	Ovary	TCGA Ovarian Cancer	ovarian serous cystadenocarcinoma	50	FEMALE	Primary tumor	1	TCGA-09-1673-01	8.0316	12.0749	7.4731	6.4456	6.1772	6.6902
TCGA-09-1674-01	Wound Healing (Immune C1)	0.472308575	0.583517807					128	-1518.48	-1957.67	-3476.16	Proliferative	NA	NA	NA	NA	NA	NA	OVCA.Proliferative	TCGA.09.1674.01	0	TCGA-09-1674-01	260	0	High	C9-OV	OV-like c1	UCEC-like c5	OV-like c16	miRNA cluster 2		TCGA-09-1674	NA	NA	260	Ovary	TCGA Ovarian Cancer	ovarian serous cystadenocarcinoma	79	FEMALE	Primary tumor	1	TCGA-09-1674-01	7.3351	7.8729	9.3953	8.3736	8.4837	9.0976
TCGA-09-2044-01	IFN-gamma Dominant (Immune C2)	0.541416312	0.694595803					129	-600.9	322.65	-278.25	Immunoreactive	NA	NA	NA	NA	NA	NA	OVCA.Immunoreactive	TCGA.09.2044.01	0	TCGA-09-2044-01	186	0	High	C9-OV	OV-like c1	OV-like c4	OV-like c16	miRNA cluster 1	mutation cluster 13	TCGA-09-2044	NA	NA	186	Ovary	TCGA Ovarian Cancer	ovarian serous cystadenocarcinoma	77	FEMALE	Primary tumor	1	TCGA-09-2044-01	6.7196	9.3254	10.0458	7.7764	7.2796	3.0692
TCGA-09-2045-01	Lymphocyte Depleted (Immune C4)	0.358061755	0.48580004					130	-1062.67	-396.49	-1459.15	Differentiated	NA	NA	NA	NA	NA	NA	OVCA.Differentiated	TCGA.09.2045.01	1	TCGA-09-2045-01	1069	1	High	C9-OV	OV-like c1	OV-like c4	OV-like c16	miRNA cluster 1	mutation cluster 8	TCGA-09-2045	NA	NA	1069	Ovary	TCGA Ovarian Cancer	ovarian serous cystadenocarcinoma	50	FEMALE	Primary tumor	1	TCGA-09-2045-01	6.0099	9.1757	7.6499	4.5363	0.8424	3.5972
TCGA-09-2048-01	Wound Healing (Immune C1)	0.451507261	0.620318724					131	-1304.52	-1489.49	-2794.01	Proliferative	NA	NA	NA	NA	NA	NA	OVCA.Proliferative	TCGA.09.2048.01	1	TCGA-09-2048-01	138	1	High		OV-like c1		OV-like c16	miRNA cluster 1		TCGA-09-2048	NA	NA	138	Ovary	TCGA Ovarian Cancer	ovarian serous cystadenocarcinoma	63	FEMALE	Primary tumor	1	TCGA-09-2048-01	7.1284	5.688	9.5466	9.581	11.2686	7.2666
TCGA-09-2049-01												Proliferative	NA	NA	NA	NA	NA	NA	OVCA.Proliferative
TCGA-09-2050-01												Proliferative	NA	NA	NA	NA	NA	NA	OVCA.Proliferative
TCGA-09-2051-01	IFN-gamma Dominant (Immune C2)	0.512094017	0.533477243					132	-967.76	108.06	-859.7	Immunoreactive	NA	NA	NA	NA	NA	NA	OVCA.Immunoreactive	TCGA.09.2051.01	0	TCGA-09-2051-01	1919	0	High	C9-OV	OV-like c1	OV-like c4	OV-like c16	miRNA cluster 1	mutation cluster 5	TCGA-09-2051	NA	NA	1919	Ovary	TCGA Ovarian Cancer	ovarian serous cystadenocarcinoma	42	FEMALE	Primary tumor	1	TCGA-09-2051-01	7.1144	9.0883	5.3069	7.4649	6.8284	2.1228
TCGA-09-2053-01												Proliferative	NA	NA	NA	NA	NA	NA	OVCA.Proliferative
TCGA-09-2054-01	Wound Healing (Immune C1)	0.316840412	0.346168777					133	-74.35	-1111.45	-1185.8	Proliferative	NA	NA	NA	NA	NA	NA	OVCA.Proliferative	TCGA.09.2054.01	1	TCGA-09-2054-01	637	1	High	C9-OV	OV-like c1	KIRC-like c1	OV-like c16	miRNA cluster 2		TCGA-09-2054	NA	NA	637	Ovary	TCGA Ovarian Cancer	ovarian serous cystadenocarcinoma	58	FEMALE	Primary tumor	1	TCGA-09-2054-01	7.8054	7.7217	10.4015	8.7654	8.1529	8.7086
TCGA-09-2056-01								134	-885.74	288.64	-597.09	Differentiated	NA	NA	NA	NA	NA	NA	OVCA.Differentiated	TCGA.09.2056.01	0	TCGA-09-2056-01	379	0	BRCA-LUAD+	C9-OV	Low purity c2	OV-like c4	OV-like c16	miRNA cluster 1	mutation c1uster 9	TCGA-09-2056	NA	NA	379	Ovary	TCGA Ovarian Cancer	ovarian serous cystadenocarcinoma	62	FEMALE	Primary tumor	1	TCGA-09-2056-01	7.2791	9.7759	6.0029	8.0496	0.7977	1.8417
TCGA-10-0926-01												Proliferative	NA	NA	NA	NA	NA	NA	OVCA.Proliferative
TCGA-10-0927-01												Proliferative	NA	NA	NA	NA	NA	NA	OVCA.Proliferative
TCGA-10-0928-01	Lymphocyte Depleted (Immune C4)	0.474146485	0.83876086					135	-1450.44	-1155.26	-2605.7	Proliferative	NA	NA	NA	NA	NA	NA	OVCA.Proliferative	TCGA.10.0928.01	1	TCGA-10-0928-01	563	1	High	C9-OV	OV-like c1		OV-like c16	miRNA cluster 1	mutation cluster 2	TCGA-10-0928	NA	NA	563	Ovary	TCGA Ovarian Cancer	ovarian serous cystadenocarcinoma	71	FEMALE	Primary tumor	1	TCGA-10-0928-01	7.5872	8.7117	9.7487	8.6861	6.237	4.7125
TCGA-10-0930-01												Mesenchymal	NA	NA	NA	NA	NA	NA	OVCA.Mesenchymal
TCGA-10-0931-01												Differentiated	NA	NA	NA	NA	NA	NA	OVCA.Differentiated
TCGA-10-0933-01												Proliferative	NA	NA	NA	NA	NA	NA	OVCA.Proliferative
TCGA-10-0934-01												Differentiated	NA	NA	NA	NA	NA	NA	OVCA.Differentiated
TCGA-10-0935-01												Proliferative	NA	NA	NA	NA	NA	NA	OVCA.Proliferative
TCGA-10-0936-01	IFN-gamma Dominant (Immune C2)	0.467438267	0.349183269					136	-1855.18	-120.7	-1975.89	Differentiated	NA	NA	NA	NA	NA	NA	OVCA.Differentiated	TCGA.10.0936.01	1	TCGA-10-0936-01	1123	1	High	C9-OV	OV-like c1	OV-like c4	OV-like c16	miRNA cluster 3		TCGA-10-0936	NA	NA	1123	Ovary	TCGA Ovarian Cancer	ovarian serous cystadenocarcinoma	69	FEMALE	Primary tumor	1	TCGA-10-0936-01	7.171	6.0663	5.4704	6.4457	5.1402	5.4033
TCGA-10-0937-01												Differentiated	NA	NA	NA	NA	NA	NA	OVCA.Differentiated
TCGA-10-0938-01												Proliferative	NA	NA	NA	NA	NA	NA	OVCA.Proliferative
TCGA-12-0615-01												NA	NA	NA	NA	NA	NA	NA	GBM_LGG.NA
TCGA-12-0616-01	Lymphocyte Depleted (Immune C4)	0.360811538	0.623545574					137	-659.07	125.19	-533.89	LGr1	NA	NA	NA	NA	NA	NA	GBM_LGG.NA	TCGA.12.0616.01	1	TCGA-12-0616-01	448	1	GBM				GBM-like c6		mutation cluster 14	TCGA-12-0616	NA	NA	448	Brain	TCGA Glioblastoma	glioblastoma multiforme	36	FEMALE	Primary tumor	1	TCGA-12-0616-01	8.7579	9.1056	12.0817	8.0539	7.5058	4.2342
TCGA-12-0618-01	Lymphocyte Depleted (Immune C4)	0.326286761	0.483287313					138	-1038.14	-940.09	-1978.23	LGr1	NA	NA	NA	NA	NA	NA	GBM_LGG.NA	TCGA.12.0618.01	1	TCGA-12-0618-01	395	1	GBM				GBM-like c6		mutation cluster 5	TCGA-12-0618	NA	NA	395	Brain	TCGA Glioblastoma	glioblastoma multiforme	49	MALE	Primary tumor	1	TCGA-12-0618-01	8.5261	11.682	11.3497	8.6859	9.1827	8.1587
TCGA-12-0619-01	Lymphocyte Depleted (Immune C4)	0.260668092	0.470929385					139	-58.4	888.23	829.83	LGr4	NA	NA	NA	NA	NA	NA	GBM_LGG.NA	TCGA.12.0619.01	1	TCGA-12-0619-01	1062	1	BRCA-LUAD+				GBM-like c6		mutation cluster 11	TCGA-12-0619	NA	NA	1062	Brain	TCGA Glioblastoma	glioblastoma multiforme	60	MALE	Primary tumor	1	TCGA-12-0619-01	7.5991	8.5748	8.5095	4.6003	4.8024	5.9026
TCGA-12-0620-01												LGr4	NA	NA	NA	NA	NA	NA	GBM_LGG.NA
TCGA-12-0653-01												NA	NA	NA	NA	NA	NA	NA	GBM_LGG.NA
TCGA-12-0654-01												LGr4	NA	NA	NA	NA	NA	NA	GBM_LGG.NA
TCGA-12-0656-01												LGr4	NA	NA	NA	NA	NA	NA	GBM_LGG.NA
TCGA-12-0657-01												LGr4	NA	NA	NA	NA	NA	NA	GBM_LGG.NA
TCGA-12-0662-01												NA	NA	NA	NA	NA	NA	NA	GBM_LGG.NA
TCGA-12-0670-01												LGr4	LGm4	NA	NA	NA	NA	Classic-like	GBM_LGG.Classic-like
TCGA-12-0688-01												LGr4	NA	NA	NA	NA	NA	NA	GBM_LGG.NA
TCGA-12-0691-01												NA	NA	K1	NA	NA	NA	NA	GBM_LGG.NA
TCGA-12-0692-01												LGr4	NA	K1	NA	NA	NA	NA	GBM_LGG.NA
TCGA-12-0703-01												LGr4	NA	NA	NA	NA	NA	NA	GBM_LGG.NA
TCGA-12-0707-01												LGr4	NA	NA	NA	NA	NA	NA	GBM_LGG.NA
TCGA-12-0769-01												NA	NA	NA	NA	NA	NA	NA	GBM_LGG.NA
TCGA-12-0772-01												LGr4	NA	NA	NA	NA	NA	NA	GBM_LGG.NA
TCGA-12-0773-01												LGr4	NA	NA	NA	NA	NA	NA	GBM_LGG.NA
TCGA-12-0775-01												LGr4	NA	NA	NA	NA	NA	NA	GBM_LGG.NA
TCGA-12-0776-01												LGr4	NA	NA	NA	NA	NA	NA	GBM_LGG.NA
TCGA-12-0778-01												LGr4	NA	NA	NA	NA	NA	NA	GBM_LGG.NA
TCGA-12-0780-01												LGr4	NA	NA	NA	NA	NA	NA	GBM_LGG.NA
TCGA-12-0818-01												LGr3	LGm2	NA	NA	NA	NA	G-CIMP-high	GBM_LGG.G-CIMP-high
TCGA-12-0819-01												LGr4	LGm5	NA	NA	NA	NA	Mesenchymal-like	GBM_LGG.Mesenchymal-like
TCGA-12-0820-01												LGr1	LGm5	NA	NA	NA	NA	Mesenchymal-like	GBM_LGG.Mesenchymal-like
TCGA-12-0821-01	Lymphocyte Depleted (Immune C4)	0.305004077	0.399015273					140	-622.45	-689.08	-1311.53	LGr4	LGm6	NA	NA	NA	NA	LGm6-GBM	GBM_LGG.LGm6-GBM	TCGA.12.0821.01	1	TCGA-12-0821-01	323	1	GBM	C10-GBM	GBM non-CIMP c15		GBM-like c6		mutation cluster 14	TCGA-12-0821	NA	NA	323	Brain	TCGA Glioblastoma	glioblastoma multiforme	62	MALE	Primary tumor	1	TCGA-12-0821-01	9.0802	9.8052	8.6346	3.6811	5.1891	3.6269
TCGA-12-0822-01												LGr4	LGm6	NA	NA	NA	NA	LGm6-GBM	GBM_LGG.LGm6-GBM
TCGA-12-0826-01												LGr4	LGm6	NA	NA	NA	NA	LGm6-GBM	GBM_LGG.LGm6-GBM
TCGA-12-0827-01												LGr4	LGm1	NA	NA	NA	NA	G-CIMP-low	GBM_LGG.G-CIMP-low
TCGA-12-0828-01												LGr4	LGm5	NA	NA	NA	NA	Mesenchymal-like	GBM_LGG.Mesenchymal-like
TCGA-12-0829-01												LGr4	LGm5	NA	NA	NA	NA	Mesenchymal-like	GBM_LGG.Mesenchymal-like
TCGA-12-1088-01												LGr4	LGm6	NA	NA	NA	NA	LGm6-GBM	GBM_LGG.LGm6-GBM
TCGA-12-1089-01												LGr4	LGm5	NA	NA	NA	NA	Mesenchymal-like	GBM_LGG.Mesenchymal-like
TCGA-12-1090-01												LGr4	LGm5	NA	NA	NA	NA	NA	GBM_LGG.NA
TCGA-12-1091-01												LGr4	LGm5	NA	NA	NA	NA	NA	GBM_LGG.NA
TCGA-12-1092-01												LGr4	LGm5	NA	NA	NA	NA	Mesenchymal-like	GBM_LGG.Mesenchymal-like
TCGA-12-1093-01												LGr4	LGm5	NA	NA	NA	NA	Mesenchymal-like	GBM_LGG.Mesenchymal-like
TCGA-12-1094-01												LGr4	LGm5	NA	NA	NA	NA	NA	GBM_LGG.NA
TCGA-12-1095-01												LGr4	LGm5	NA	NA	NA	NA	NA	GBM_LGG.NA
TCGA-12-1096-01												LGr4	LGm5	NA	NA	NA	NA	NA	GBM_LGG.NA
TCGA-12-1097-01												LGr4	LGm5	NA	NA	NA	NA	NA	GBM_LGG.NA
TCGA-12-1098-01												LGr4	LGm4	NA	NA	NA	NA	NA	GBM_LGG.NA
TCGA-12-1099-01												LGr1	LGm5	NA	NA	NA	NA	NA	GBM_LGG.NA
TCGA-12-1597-01	Lymphocyte Depleted (Immune C4)	0.340443038	0.585711082					141	-695.61	-98.3	-793.92	LGr1	LGm4	K1	NA	NA	NA	Classic-like	GBM_LGG.Classic-like	TCGA.12.1597.01	1	TCGA-12-1597-01	675	1	GBM	C10-GBM	GBM non-CIMP c15	GBM-like c2	GBM-like c6		mutation cluster 14	TCGA-12-1597	NA	NA	675	Brain	TCGA Glioblastoma	glioblastoma multiforme	62	FEMALE	Primary tumor	1		10.4849	9.2257	10.693	6.348	8.3705	5.1213
TCGA-12-1598-01												LGr1	LGm4	K1	NA	NA	NA	Classic-like	GBM_LGG.Classic-like
TCGA-12-1599-01												LGr4	LGm5	K1	NA	NA	NA	Mesenchymal-like	GBM_LGG.Mesenchymal-like
TCGA-12-1600-01												LGr4	LGm4	NA	NA	NA	NA	Classic-like	GBM_LGG.Classic-like
TCGA-12-1601-01												NA	LGm5	NA	NA	NA	NA	Mesenchymal-like	GBM_LGG.Mesenchymal-like
TCGA-12-1602-01												LGr1	LGm5	NA	NA	NA	NA	Mesenchymal-like	GBM_LGG.Mesenchymal-like
TCGA-12-3644-01												LGr1	LGm5	NA	NA	NA	NA	Mesenchymal-like	GBM_LGG.Mesenchymal-like
TCGA-12-3646-01												LGr1	LGm4	K1	NA	NA	NA	Classic-like	GBM_LGG.Classic-like
TCGA-12-3648-01												LGr4	LGm4	NA	NA	NA	NA	Classic-like	GBM_LGG.Classic-like
TCGA-12-3649-01												LGr4	LGm4	K1	NA	NA	NA	Classic-like	GBM_LGG.Classic-like
TCGA-12-3650-01	Lymphocyte Depleted (Immune C4)	0.374260214	0.50511391					142	-902.14	-114.3	-1016.44	LGr1	LGm4	K1	NA	NA	NA	Classic-like	GBM_LGG.Classic-like	TCGA.12.3650.01	1	TCGA-12-3650-01	333	1	GBM	C10-GBM	GBM non-CIMP c15	GBM-like c2	GBM-like c6		mutation cluster 14	TCGA-12-3650	NA	NA	333	Brain	TCGA Glioblastoma	glioblastoma multiforme	46	MALE	Primary tumor	1	TCGA-12-3650-01	9.4487	9.454	10.8741	4.2464	4.31	2.6175
TCGA-12-3651-01												LGr1	LGm5	K1	NA	NA	NA	Mesenchymal-like	GBM_LGG.Mesenchymal-like
TCGA-12-3652-01	Lymphocyte Depleted (Immune C4)	0.33941037	0.545485592					143	-1196.44	-509.25	-1705.69	LGr4	LGm5	K1	NA	NA	NA	Classic-like	GBM_LGG.Classic-like	TCGA.12.3652.01	1	TCGA-12-3652-01	1062	1	GBM	C10-GBM	GBM non-CIMP c15	GBM-like c2	GBM-like c6		mutation cluster 14	TCGA-12-3652	NA	NA	1062	Brain	TCGA Glioblastoma	glioblastoma multiforme	60	MALE	Primary tumor	1	TCGA-12-3652-01	10.05	7.7265	9.6107	1.5499	7.9899	1.8362
TCGA-12-3653-01	Lymphocyte Depleted (Immune C4)	0.373503932	0.480215636					144	-815.92	270.77	-545.15	LGr4	LGm5	K1	NA	NA	NA	Mesenchymal-like	GBM_LGG.Mesenchymal-like	TCGA.12.3653.01	1	TCGA-12-3653-01	442	1	GBM	C10-GBM	GBM non-CIMP c15	GBM-like c2	GBM-like c6		mutation cluster 14	TCGA-12-3653	NA	NA	442	Brain	TCGA Glioblastoma	glioblastoma multiforme	34	FEMALE	Primary tumor	1	TCGA-12-3653-01	8.4354	7.7428	10.6601	1.293	1.667	0.7868
TCGA-12-5295-01	Lymphocyte Depleted (Immune C4)	0.370729662	0.63940423	0.245843617	0.299298827	0.152019465	0.380461451	145	-424.65	802.55	377.9	LGr4	LGm4	K1	NA	NA	NA	Classic-like	GBM_LGG.Classic-like	TCGA.12.5295.01	1	TCGA-12-5295-01	454	1	GBM	C10-GBM	GBM non-CIMP c15	GBM-like c2	GBM-like c6		mutation cluster 14	TCGA-12-5295	NA	NA	454	Brain	TCGA Glioblastoma	glioblastoma multiforme	60	FEMALE	Primary tumor	1	TCGA-12-5295-01	7.3224	6.1138	11.5037	6.9161	4.5958	1.8382
TCGA-12-5299-01	Lymphocyte Depleted (Immune C4)	0.300636255	0.605148579	0.18153856	0.21813285	0.09617008	0.321347996	146	-446.5	228.37	-218.13	LGr4	LGm5	NA	NA	NA	NA	Mesenchymal-like	GBM_LGG.Mesenchymal-like	TCGA.12.5299.01	1	TCGA-12-5299-01	98	1	GBM	C10-GBM	GBM non-CIMP c15		GBM-like c6		mutation c1uster 9	TCGA-12-5299	NA	NA	98	Brain	TCGA Glioblastoma	glioblastoma multiforme	56	FEMALE	Primary tumor	1	TCGA-12-5299-01	9.6569	10.073	11.6687	9.9561	6.885	3.5994
TCGA-12-5301-01				0.277572559	0.340974869	0.165564046	0.399252215					LGr4	LGm5	K1	NA	NA	NA	Mesenchymal-like	GBM_LGG.Mesenchymal-like
TCGA-13-0714-01												Mesenchymal	NA	NA	NA	NA	NA	NA	OVCA.Mesenchymal
TCGA-13-0717-01												Proliferative	NA	NA	NA	NA	NA	NA	OVCA.Proliferative
TCGA-13-0720-01												Differentiated	NA	NA	NA	NA	NA	NA	OVCA.Differentiated
TCGA-13-0723-01												Immunoreactive	NA	NA	NA	NA	NA	NA	OVCA.Immunoreactive
TCGA-13-0724-01												Differentiated	NA	NA	NA	NA	NA	NA	OVCA.Differentiated
TCGA-13-0725-01												Proliferative	NA	NA	NA	NA	NA	NA	OVCA.Proliferative
TCGA-13-0726-01												Differentiated	NA	NA	NA	NA	NA	NA	OVCA.Differentiated
TCGA-13-0727-01												Proliferative	NA	NA	NA	NA	NA	NA	OVCA.Proliferative
TCGA-13-0730-01	IFN-gamma Dominant (Immune C2)	0.368925332	0.563115726					147	-67.93	-736.47	-804.4	Proliferative	NA	NA	NA	NA	NA	NA	OVCA.Proliferative	TCGA.13.0730.01	1	TCGA-13-0730-01	542	1	High	C9-OV	OV-like c1		OV-like c16	miRNA cluster 1	mutation cluster 5	TCGA-13-0730	NA	NA	542	Ovary	TCGA Ovarian Cancer	ovarian serous cystadenocarcinoma	71	FEMALE	Primary tumor	1	TCGA-13-0730-01	7.5043	8.564	10.3968	10.1106	8.1646	6.92
TCGA-13-0751-01												Differentiated	NA	NA	NA	NA	NA	NA	OVCA.Differentiated
TCGA-13-0755-01												Immunoreactive	NA	NA	NA	NA	NA	NA	OVCA.Immunoreactive
TCGA-13-0757-01												Proliferative	NA	NA	NA	NA	NA	NA	OVCA.Proliferative
TCGA-13-0760-01												Immunoreactive	NA	NA	NA	NA	NA	NA	OVCA.Immunoreactive
TCGA-13-0761-01												Differentiated	NA	NA	NA	NA	NA	NA	OVCA.Differentiated
TCGA-13-0762-01												Proliferative	NA	NA	NA	NA	NA	NA	OVCA.Proliferative
TCGA-13-0764-01												Immunoreactive	NA	NA	NA	NA	NA	NA	OVCA.Immunoreactive
TCGA-13-0765-01												Differentiated	NA	NA	NA	NA	NA	NA	OVCA.Differentiated
TCGA-13-0766-01												Proliferative	NA	NA	NA	NA	NA	NA	OVCA.Proliferative
TCGA-13-0768-01												Mesenchymal	NA	NA	NA	NA	NA	NA	OVCA.Mesenchymal
TCGA-13-0791-01												Differentiated	NA	NA	NA	NA	NA	NA	OVCA.Differentiated
TCGA-13-0792-01												Immunoreactive	NA	NA	NA	NA	NA	NA	OVCA.Immunoreactive
TCGA-13-0793-01												Mesenchymal	NA	NA	NA	NA	NA	NA	OVCA.Mesenchymal
TCGA-13-0794-01												Proliferative	NA	NA	NA	NA	NA	NA	OVCA.Proliferative
TCGA-13-0795-01												Immunoreactive	NA	NA	NA	NA	NA	NA	OVCA.Immunoreactive
TCGA-13-0797-01												Differentiated	NA	NA	NA	NA	NA	NA	OVCA.Differentiated
TCGA-13-0799-01	IFN-gamma Dominant (Immune C2)	0.608954446	0.449167935					148	-2074.09	-1105.51	-3179.6	Proliferative	NA	NA	NA	NA	NA	NA	OVCA.Proliferative	TCGA.13.0799.01	0	TCGA-13-0799-01	237	0	BRCA-LUAD+	C9-OV	OV-like c1	OV-like c4	OV-like c16	miRNA cluster 1		TCGA-13-0799	NA	NA	237	Ovary	TCGA Ovarian Cancer	ovarian serous cystadenocarcinoma	44	FEMALE	Primary tumor	1	TCGA-13-0799-01	6.3022	6.3744	8.6807	3.2233	3.4604	1.5391
TCGA-13-0800-01	IFN-gamma Dominant (Immune C2)	0.456685393	0.568975898					149	-1649.34	-1904.99	-3554.33	Proliferative	NA	NA	NA	NA	NA	NA	OVCA.Proliferative	TCGA.13.0800.01	0	TCGA-13-0800-01	247	0	High	C9-OV	OV-like c1	OV-like c4	OV-like c16	miRNA cluster 2	mutation cluster 3	TCGA-13-0800	NA	NA	247	Ovary	TCGA Ovarian Cancer	ovarian serous cystadenocarcinoma	52	FEMALE	Primary tumor	1	TCGA-13-0800-01	7.7694	6.6248	9.9258	7.4397	10.6881	5.9361
TCGA-13-0801-01	IFN-gamma Dominant (Immune C2)	0.529017714	0.578260533					150	-385.47	1577.94	1192.46	Immunoreactive	NA	NA	NA	NA	NA	NA	OVCA.Immunoreactive	TCGA.13.0801.01	0	TCGA-13-0801-01	252	0	Squamous	C9-OV	OV-like c1	OV-like c4	OV-like c16	miRNA cluster 2		TCGA-13-0801	NA	NA	252	Ovary	TCGA Ovarian Cancer	ovarian serous cystadenocarcinoma	46	FEMALE	Primary tumor	1	TCGA-13-0801-01	7.0095	4.8567	4.3833	3.2274	0	0
TCGA-13-0802-01												Proliferative	NA	NA	NA	NA	NA	NA	OVCA.Proliferative
TCGA-13-0803-01												Differentiated	NA	NA	NA	NA	NA	NA	OVCA.Differentiated
TCGA-13-0804-01												Differentiated	NA	NA	NA	NA	NA	NA	OVCA.Differentiated
TCGA-13-0805-01												Immunoreactive	NA	NA	NA	NA	NA	NA	OVCA.Immunoreactive
TCGA-13-0807-01												Mesenchymal	NA	NA	NA	NA	NA	NA	OVCA.Mesenchymal
TCGA-13-0883-01												Differentiated	NA	NA	NA	NA	NA	NA	OVCA.Differentiated
TCGA-13-0884-01												Differentiated	NA	NA	NA	NA	NA	NA	OVCA.Differentiated
TCGA-13-0885-01												Immunoreactive	NA	NA	NA	NA	NA	NA	OVCA.Immunoreactive
TCGA-13-0886-01												Mesenchymal	NA	NA	NA	NA	NA	NA	OVCA.Mesenchymal
TCGA-13-0887-01												Differentiated	NA	NA	NA	NA	NA	NA	OVCA.Differentiated
TCGA-13-0888-01												Proliferative	NA	NA	NA	NA	NA	NA	OVCA.Proliferative
TCGA-13-0889-01												Immunoreactive	NA	NA	NA	NA	NA	NA	OVCA.Immunoreactive
TCGA-13-0890-01	IFN-gamma Dominant (Immune C2)	0.364122129	0.652947583					151	307.09	102.87	409.96	Mesenchymal	NA	NA	NA	NA	NA	NA	OVCA.Mesenchymal	TCGA.13.0890.01	0	TCGA-13-0890-01	2068	0	High	C9-OV	OV-like c1		OV-like c16	miRNA cluster 2	mutation cluster 5	TCGA-13-0890	NA	NA	2068	Ovary	TCGA Ovarian Cancer	ovarian serous cystadenocarcinoma	56	FEMALE	Primary tumor	1	TCGA-13-0890-01	8.9268	8.7683	9.5982	7.6827	8.2137	5.9919
TCGA-13-0891-01												Differentiated	NA	NA	NA	NA	NA	NA	OVCA.Differentiated
TCGA-13-0893-01	IFN-gamma Dominant (Immune C2)	0.469915787	0.534031909					152	-493.05	11.43	-481.62	Immunoreactive	NA	NA	NA	NA	NA	NA	OVCA.Immunoreactive	TCGA.13.0893.01	1	TCGA-13-0893-01	1319	1	High	C9-OV	OV-like c1		OV-like c16	miRNA cluster 3	mutation cluster 5	TCGA-13-0893	NA	NA	1319	Ovary	TCGA Ovarian Cancer	ovarian serous cystadenocarcinoma	48	FEMALE	Primary tumor	1	TCGA-13-0893-01	6.3052	6.198	9.2929	5.7974	7.7536	6.6455
TCGA-13-0894-01												Mesenchymal	NA	NA	NA	NA	NA	NA	OVCA.Mesenchymal
TCGA-13-0897-01	IFN-gamma Dominant (Immune C2)	0.413506633	0.677690532					153	-369	171.46	-197.55	Immunoreactive	NA	NA	NA	NA	NA	NA	OVCA.Immunoreactive	TCGA.13.0897.01	0	TCGA-13-0897-01	1748	0	High	C9-OV	OV-like c1	OV-like c4	OV-like c16	miRNA cluster 2	mutation cluster 5	TCGA-13-0897	NA	NA	1748	Ovary	TCGA Ovarian Cancer	ovarian serous cystadenocarcinoma	54	FEMALE	Primary tumor	1	TCGA-13-0897-01	7.6985	6.3853	9.3914	9.2404	4.3968	5.3784
TCGA-13-0899-01	Wound Healing (Immune C1)	0.379943941	0.45833199					154	-635.9	-440.01	-1075.91	Proliferative	NA	NA	NA	NA	NA	NA	OVCA.Proliferative	TCGA.13.0899.01	0	TCGA-13-0899-01	1708	0	High	C9-OV	OV-like c1	OV-like c4	OV-like c16	miRNA cluster 1	mutation cluster 5	TCGA-13-0899	NA	NA	1708	Ovary	TCGA Ovarian Cancer	ovarian serous cystadenocarcinoma	60	FEMALE	Primary tumor	1	TCGA-13-0899-01	7.151	10.2742	8.8394	6.6096	0.7316	4.9099
TCGA-13-0900-01												Mesenchymal	NA	NA	NA	NA	NA	NA	OVCA.Mesenchymal
TCGA-13-0901-01												Proliferative	NA	NA	NA	NA	NA	NA	OVCA.Proliferative
TCGA-13-0903-01												Differentiated	NA	NA	NA	NA	NA	NA	OVCA.Differentiated
TCGA-13-0904-01												Differentiated	NA	NA	NA	NA	NA	NA	OVCA.Differentiated
TCGA-13-0905-01												Differentiated	NA	NA	NA	NA	NA	NA	OVCA.Differentiated
TCGA-13-0906-01												Proliferative	NA	NA	NA	NA	NA	NA	OVCA.Proliferative
TCGA-13-0908-01												Mesenchymal	NA	NA	NA	NA	NA	NA	OVCA.Mesenchymal
TCGA-13-0910-01												Proliferative	NA	NA	NA	NA	NA	NA	OVCA.Proliferative
TCGA-13-0911-01												Mesenchymal	NA	NA	NA	NA	NA	NA	OVCA.Mesenchymal
TCGA-13-0912-01												Differentiated	NA	NA	NA	NA	NA	NA	OVCA.Differentiated
TCGA-13-0913-01	IFN-gamma Dominant (Immune C2)	0.466753459	0.695656904					155	-1553.99	-1310.66	-2864.65	Proliferative	NA	NA	NA	NA	NA	NA	OVCA.Proliferative	TCGA.13.0913.01	0	TCGA-13-0913-01	912	0	Squamous	C9-OV	OV-like c1	OV-like c4	OV-like c16	miRNA cluster 2	mutation cluster 5	TCGA-13-0913	NA	NA	912	Ovary	TCGA Ovarian Cancer	ovarian serous cystadenocarcinoma	53	FEMALE	Primary tumor	1	TCGA-13-0913-01	6.8206	9.8727	6.0652	4.6582	8.5467	2.6633
TCGA-13-0916-01	IFN-gamma Dominant (Immune C2)	0.509240053	0.728333995					156	-1104.12	-142.14	-1246.26	Proliferative	NA	NA	NA	NA	NA	NA	OVCA.Proliferative	TCGA.13.0916.01	0	TCGA-13-0916-01	644	0	Squamous	C9-OV	OV-like c1	OV-like c4	OV-like c16	miRNA cluster 2	mutation cluster 5	TCGA-13-0916	NA	NA	644	Ovary	TCGA Ovarian Cancer	ovarian serous cystadenocarcinoma	49	FEMALE	Primary tumor	1	TCGA-13-0916-01	8.0694	7.1909	9.2018	7.503	6.8989	1.2913
TCGA-13-0919-01												Mesenchymal	NA	NA	NA	NA	NA	NA	OVCA.Mesenchymal
TCGA-13-0920-01	IFN-gamma Dominant (Immune C2)	0.50840299	0.742055962					157	-1120.43	-1110.18	-2230.61	Proliferative	NA	NA	NA	NA	NA	NA	OVCA.Proliferative	TCGA.13.0920.01	0	TCGA-13-0920-01	420	0	High	C9-OV	OV-like c1	OV-like c4	OV-like c16	miRNA cluster 1	mutation cluster 5	TCGA-13-0920	NA	NA	420	Ovary	TCGA Ovarian Cancer	ovarian serous cystadenocarcinoma	65	FEMALE	Primary tumor	1	TCGA-13-0920-01	6.8357	5.7349	7.9028	9.4051	9.6494	7.4593
TCGA-13-0921-01												Differentiated	NA	NA	NA	NA	NA	NA	OVCA.Differentiated
TCGA-13-0923-01												Differentiated	NA	NA	NA	NA	NA	NA	OVCA.Differentiated
TCGA-13-0924-01	IFN-gamma Dominant (Immune C2)	0.46651642	0.629289851					158	-264.94	814.32	549.38	Immunoreactive	NA	NA	NA	NA	NA	NA	OVCA.Immunoreactive	TCGA.13.0924.01	0	TCGA-13-0924-01	185	0	Squamous	C9-OV	OV-like c1		OV-like c16	miRNA cluster 2	mutation cluster 5	TCGA-13-0924	NA	NA	185	Ovary	TCGA Ovarian Cancer	ovarian serous cystadenocarcinoma	45	FEMALE	Primary tumor	1	TCGA-13-0924-01	7.118	8.0214	8.5948	10.0926	5.9492	7.559
TCGA-13-1403-01	IFN-gamma Dominant (Immune C2)	0.368974719	0.436241794					159	-850.82	-623.2	-1474.02	Differentiated	NA	NA	NA	NA	NA	NA	OVCA.Differentiated	TCGA.13.1403.01	0	TCGA-13-1403-01	331	0	High	C9-OV	OV-like c1		OV-like c16	miRNA cluster 1	mutation cluster 5	TCGA-13-1403	NA	NA	331	Ovary	TCGA Ovarian Cancer	ovarian serous cystadenocarcinoma	48	FEMALE	Primary tumor	1	TCGA-13-1403-01	6.2779	6.9567	7.3465	5.724	3.3275	5.4996
TCGA-13-1404-01												Proliferative	NA	NA	NA	NA	NA	NA	OVCA.Proliferative
TCGA-13-1405-01	Wound Healing (Immune C1)	0.332303197	0.472656855					160	-18.74	39.79	21.06	Mesenchymal	NA	NA	NA	NA	NA	NA	OVCA.Mesenchymal	TCGA.13.1405.01	0	TCGA-13-1405-01	224	0	Squamous	C9-OV	OV-like c1	OV-like c4	OV-like c16	miRNA cluster 3	mutation cluster 5	TCGA-13-1405	NA	NA	224	Ovary	TCGA Ovarian Cancer	ovarian serous cystadenocarcinoma	49	FEMALE	Primary tumor	1	TCGA-13-1405-01	7.8711	7.3066	8.9972	7.0198	3.6343	6.9695
TCGA-13-1407-01												Proliferative	NA	NA	NA	NA	NA	NA	OVCA.Proliferative
TCGA-13-1408-01												Mesenchymal	NA	NA	NA	NA	NA	NA	OVCA.Mesenchymal
TCGA-13-1409-01												Proliferative	NA	NA	NA	NA	NA	NA	OVCA.Proliferative
TCGA-13-1410-01	IFN-gamma Dominant (Immune C2)	0.424389987	0.495422297					161	-290.54	-113.18	-403.72	Immunoreactive	NA	NA	NA	NA	NA	NA	OVCA.Immunoreactive	TCGA.13.1410.01	0	TCGA-13-1410-01	143	0	High	C9-OV	OV-like c1	OV-like c4	OV-like c16	miRNA cluster 2	mutation cluster 5	TCGA-13-1410	NA	NA	143	Ovary	TCGA Ovarian Cancer	ovarian serous cystadenocarcinoma	57	FEMALE	Primary tumor	1	TCGA-13-1410-01	7.2164	11.0988	7.7762	7.6779	1.4215	5.5019
TCGA-13-1411-01		0.322332343	0.614796174									Mesenchymal	NA	NA	NA	NA	NA	NA	OVCA.Mesenchymal
TCGA-13-1412-01												Mesenchymal	NA	NA	NA	NA	NA	NA	OVCA.Mesenchymal
TCGA-13-1477-01												Proliferative	NA	NA	NA	NA	NA	NA	OVCA.Proliferative
TCGA-13-1481-01	Wound Healing (Immune C1)	0.321480975	0.562971031					162	163.15	-523.72	-360.56	Mesenchymal	NA	NA	NA	NA	NA	NA	OVCA.Mesenchymal	TCGA.13.1481.01	1	TCGA-13-1481-01	2648	1	High	C9-OV	OV-like c1	KIRC-like c1	OV-like c16	miRNA cluster 2	mutation cluster 5	TCGA-13-1481	NA	NA	2648	Ovary	TCGA Ovarian Cancer	ovarian serous cystadenocarcinoma	76	FEMALE	Primary tumor	1	TCGA-13-1481-01	7.7603	8.266	9.4961	8.9626	10.6599	9.2899
TCGA-13-1482-01												Differentiated	NA	NA	NA	NA	NA	NA	OVCA.Differentiated
TCGA-13-1483-01												Mesenchymal	NA	NA	NA	NA	NA	NA	OVCA.Mesenchymal
TCGA-13-1484-01												Immunoreactive	NA	NA	NA	NA	NA	NA	OVCA.Immunoreactive
TCGA-13-1485-01												Mesenchymal	NA	NA	NA	NA	NA	NA	OVCA.Mesenchymal
TCGA-13-1487-01												Mesenchymal	NA	NA	NA	NA	NA	NA	OVCA.Mesenchymal
TCGA-13-1488-01												Immunoreactive	NA	NA	NA	NA	NA	NA	OVCA.Immunoreactive
TCGA-13-1489-01												Proliferative	NA	NA	NA	NA	NA	NA	OVCA.Proliferative
TCGA-13-1489-02		0.503411546	0.633920111					6231	-1551.95	-157.43	-1709.38
TCGA-13-1491-01												Proliferative	NA	NA	NA	NA	NA	NA	OVCA.Proliferative
TCGA-13-1492-01												Proliferative	NA	NA	NA	NA	NA	NA	OVCA.Proliferative
TCGA-13-1494-01												Mesenchymal	NA	NA	NA	NA	NA	NA	OVCA.Mesenchymal
TCGA-13-1495-01												Differentiated	NA	NA	NA	NA	NA	NA	OVCA.Differentiated
TCGA-13-1496-01												Immunoreactive	NA	NA	NA	NA	NA	NA	OVCA.Immunoreactive
TCGA-13-1497-01	IFN-gamma Dominant (Immune C2)	0.460553485	0.55805138					164	-625.73	-446.74	-1072.47	Proliferative	NA	NA	NA	NA	NA	NA	OVCA.Proliferative	TCGA.13.1497.01	0	TCGA-13-1497-01	1652	0	Squamous	C9-OV	OV-like c1		OV-like c16	miRNA cluster 1	mutation cluster 5	TCGA-13-1497	NA	NA	1652	Ovary	TCGA Ovarian Cancer	ovarian serous cystadenocarcinoma	47	FEMALE	Primary tumor	1	TCGA-13-1497-01	6.718	5.1379	7.5555	9.5386	7.5396	5.1546
TCGA-13-1498-01	IFN-gamma Dominant (Immune C2)	0.438670929	0.556869699					165	-635.77	487.72	-148.05	Immunoreactive	NA	NA	NA	NA	NA	NA	OVCA.Immunoreactive	TCGA.13.1498.01	0	TCGA-13-1498-01	1144	0	High	C9-OV	OV-like c1	OV-like c4	OV-like c16	miRNA cluster 1	mutation cluster 5	TCGA-13-1498	NA	NA	1144	Ovary	TCGA Ovarian Cancer	ovarian serous cystadenocarcinoma	73	FEMALE	Primary tumor	1	TCGA-13-1498-01	6.5576	6.3723	8.7812	6.1753	3.0772	5.6648
TCGA-13-1499-01												Mesenchymal	NA	NA	NA	NA	NA	NA	OVCA.Mesenchymal
TCGA-13-1500-01												Differentiated	NA	NA	NA	NA	NA	NA	OVCA.Differentiated
TCGA-13-1501-01												Mesenchymal	NA	NA	NA	NA	NA	NA	OVCA.Mesenchymal
TCGA-13-1504-01												Mesenchymal	NA	NA	NA	NA	NA	NA	OVCA.Mesenchymal
TCGA-13-1505-01	Wound Healing (Immune C1)	0.345893229	0.380075782					166	13.46	-637.67	-624.21	Mesenchymal	NA	NA	NA	NA	NA	NA	OVCA.Mesenchymal	TCGA.13.1505.01	0	TCGA-13-1505-01	128	0	High	C9-OV	OV-like c1	OV-like c4	OV-like c16	miRNA cluster 3	mutation cluster 5	TCGA-13-1505	NA	NA	128	Ovary	TCGA Ovarian Cancer	ovarian serous cystadenocarcinoma	63	FEMALE	Primary tumor	1	TCGA-13-1505-01	7.83	8.4281	8.2412	7.8632	5.5746	7.8602
TCGA-13-1506-01	IFN-gamma Dominant (Immune C2)	0.586455809	0.503187628					167	-1516.78	-574.02	-2090.79	Proliferative	NA	NA	NA	NA	NA	NA	OVCA.Proliferative	TCGA.13.1506.01	0	TCGA-13-1506-01	134	0	High	C9-OV	OV-like c1	OV-like c4	OV-like c16	miRNA cluster 1	mutation cluster 5	TCGA-13-1506	NA	NA	134	Ovary	TCGA Ovarian Cancer	ovarian serous cystadenocarcinoma	45	FEMALE	Primary tumor	1	TCGA-13-1506-01	7.3513	10.6826	6.1513	7.9832	9.9361	5.3987
TCGA-13-1507-01	IFN-gamma Dominant (Immune C2)	0.39980173	0.653912221					168	195.59	833.98	1029.57	Immunoreactive	NA	NA	NA	NA	NA	NA	OVCA.Immunoreactive	TCGA.13.1507.01	0	TCGA-13-1507-01	145	0	Squamous	C9-OV	OV-like c1	OV-like c4	OV-like c16	miRNA cluster 1	mutation cluster 5	TCGA-13-1507	NA	NA	145	Ovary	TCGA Ovarian Cancer	ovarian serous cystadenocarcinoma	77	FEMALE	Primary tumor	1	TCGA-13-1507-01	7.5852	7.1541	7.9993	6.4167	3.1563	7.1325
TCGA-13-1509-01												Mesenchymal	NA	NA	NA	NA	NA	NA	OVCA.Mesenchymal
TCGA-13-1510-01												Differentiated	NA	NA	NA	NA	NA	NA	OVCA.Differentiated
TCGA-13-1511-01	IFN-gamma Dominant (Immune C2)	0.390608935	0.602376468					169	-553.08	-484.28	-1037.36	Differentiated	NA	NA	NA	NA	NA	NA	OVCA.Differentiated	TCGA.13.1511.01	0	TCGA-13-1511-01	119	0	High	C9-OV	OV-like c1	OV-like c4	OV-like c16	miRNA cluster 1		TCGA-13-1511	NA	NA	119	Ovary	TCGA Ovarian Cancer	ovarian serous cystadenocarcinoma	52	FEMALE	Primary tumor	1	TCGA-13-1511-01	7.0837	7.5695	7.9527	5.3691	1.1828	5.6226
TCGA-13-1512-01	IFN-gamma Dominant (Immune C2)	0.449416392	0.865939519					170	-245.34	-73.15	-318.49	Mesenchymal	NA	NA	NA	NA	NA	NA	OVCA.Mesenchymal	TCGA.13.1512.01	0	TCGA-13-1512-01	94	0	High	C9-OV	OV-like c1	OV-like c4	OV-like c16	miRNA cluster 2	mutation cluster 5	TCGA-13-1512	NA	NA	94	Ovary	TCGA Ovarian Cancer	ovarian serous cystadenocarcinoma	49	FEMALE	Primary tumor	1	TCGA-13-1512-01	8.3743	5.6225	7.6948	8.314	7.5363	3.6143
TCGA-13-2060-01	IFN-gamma Dominant (Immune C2)	0.512707776	0.497062181					171	-441.79	397.66	-44.13	Immunoreactive	NA	NA	NA	NA	NA	NA	OVCA.Immunoreactive	TCGA.13.2060.01	0	TCGA-13-2060-01	262	0	High	C9-OV	OV-like c1	OV-like c4	OV-like c16	miRNA cluster 1	mutation cluster 5	TCGA-13-2060	NA	NA	262	Ovary	TCGA Ovarian Cancer	ovarian serous cystadenocarcinoma	51	FEMALE	Primary tumor	1	TCGA-13-2060-01	6.0273	4.4376	6.5548	10.9193	6.2744	8.7342
TCGA-13-A5FT-01	IFN-gamma Dominant (Immune C2)	0.549734624	0.613952117	0.238611696	0.300930734	0.160314426	0.233551727
TCGA-13-A5FU-01				0.198544209	0.278429989	0.101263046	0.204913357
TCGA-14-0736-01				0.256732155	0.320505597	0.148654442	0.359377727					LGr4	LGm6	NA	NA	NA	NA	NA	GBM_LGG.NA
TCGA-14-0736-02		0.290179231	0.551968693	0.166022093	0.214018769	0.089693626	0.248738796	2768	357.15	1174.56	1531.71
TCGA-14-0740-01				0.434519311	0.526364302	0.314842299	0.509191786					NA	LGm6	NA	NA	NA	NA	LGm6-GBM	GBM_LGG.LGm6-GBM
TCGA-14-0781-01	Lymphocyte Depleted (Immune C4)	0.144215619	0.376261763	0.150394477	0.186639453	0.099520637	0.217009514	173	464.37	810.45	1274.81	LGr4	LGm5	NA	NA	NA	NA	Mesenchymal-like	GBM_LGG.Mesenchymal-like	TCGA.14.0781.01	1	TCGA-14-0781-01	29	1	GBM	C10-GBM	GBM non-CIMP c15		GBM-like c6		mutation c1uster 9	TCGA-14-0781	NA	NA	29	Brain	TCGA Glioblastoma	glioblastoma multiforme	49	MALE	Primary tumor	1	TCGA-14-0781-01	9.6943	8.4308	10.6222	8.9622	9.0963	1.5768
TCGA-14-0783-01												LGr4	LGm4	NA	NA	NA	NA	NA	GBM_LGG.NA
TCGA-14-0786-01												LGr4	LGm4	NA	NA	NA	NA	Classic-like	GBM_LGG.Classic-like
TCGA-14-0787-01	Lymphocyte Depleted (Immune C4)	0.314190559	0.567660255					174	-699.19	318.72	-380.47	LGr4	LGm4	NA	NA	NA	NA	Classic-like	GBM_LGG.Classic-like	TCGA.14.0787.01	1	TCGA-14-0787-01	68	1	GBM	C10-GBM	GBM non-CIMP c15		GBM-like c6		mutation c1uster 9	TCGA-14-0787	NA	NA	68	Brain	TCGA Glioblastoma	glioblastoma multiforme	69	MALE	Primary tumor	1	TCGA-14-0787-01	9.1693	10.3635	10.7213	7.9695	2.7667	2.604
TCGA-14-0789-01	Lymphocyte Depleted (Immune C4)	0.190038403	0.392467761					175	174.9	1163.11	1338.01	LGr4	LGm5	NA	NA	NA	NA	Classic-like	GBM_LGG.Classic-like	TCGA.14.0789.01	1	TCGA-14-0789-01	342	1	GBM	C10-GBM	GBM non-CIMP c15		GBM-like c6		mutation cluster 14	TCGA-14-0789	NA	NA	342	Brain	TCGA Glioblastoma	glioblastoma multiforme	54	MALE	Primary tumor	1	TCGA-14-0789-01	8.6561	6.0866	11.9073	8.0118	8.3362	0.7064
TCGA-14-0790-01	Lymphocyte Depleted (Immune C4)	0.341123525	0.509439775					176	-944.8	-980.16	-1924.95	LGr4	LGm4	NA	NA	NA	NA	Classic-like	GBM_LGG.Classic-like	TCGA.14.0790.01	1	TCGA-14-0790-01	419	1	GBM	C10-GBM	GBM non-CIMP c15		GBM-like c6		mutation cluster 14	TCGA-14-0790	NA	NA	419	Brain	TCGA Glioblastoma	glioblastoma multiforme	64	FEMALE	Primary tumor	1	TCGA-14-0790-01	6.748	10.008	11.4957	9.5841	10.5644	4.9558
TCGA-14-0812-01												LGr4	LGm4	NA	NA	NA	NA	Classic-like	GBM_LGG.Classic-like
TCGA-14-0813-01												LGr4	LGm5	K1	NA	NA	NA	Mesenchymal-like	GBM_LGG.Mesenchymal-like
TCGA-14-0817-01	Lymphocyte Depleted (Immune C4)	0.331724839	0.637496795					177	69.79	1250.61	1320.39	LGr4	LGm4	NA	NA	NA	NA	Classic-like	GBM_LGG.Classic-like	TCGA.14.0817.01	1	TCGA-14-0817-01	164	1	Kirc+	C10-GBM	GBM non-CIMP c15		GBM-like c6		mutation cluster 13	TCGA-14-0817	NA	NA	164	Brain	TCGA Glioblastoma	glioblastoma multiforme	69	FEMALE	Primary tumor	1	TCGA-14-0817-01	9.056	8.7771	9.399	3.9765	5.8645	3.9765
TCGA-14-0862-01				0.169441662	0.205980407	0.099352465	0.268332803					NA	LGm4	K1	NA	NA	NA	Classic-like	GBM_LGG.Classic-like
TCGA-14-0865-01												LGr1	LGm5	NA	NA	NA	NA	Mesenchymal-like	GBM_LGG.Mesenchymal-like
TCGA-14-0866-01												LGr4	LGm4	NA	NA	NA	NA	NA	GBM_LGG.NA
TCGA-14-0867-01												LGr4	LGm5	NA	NA	NA	NA	Mesenchymal-like	GBM_LGG.Mesenchymal-like
TCGA-14-0871-01	Wound Healing (Immune C1)	0.385304944	0.609570236					178				LGr4	LGm6	K1	NA	NA	NA	LGm6-GBM	GBM_LGG.LGm6-GBM	TCGA.14.0871.01	1	TCGA-14-0871-01	880	1	BRCA-LUAD+	C1-LUAD-enriched	Cluster 5	KIRC-like c1			mutation cluster 5	TCGA-14-0871	NA	NA	880	Brain	TCGA Glioblastoma	glioblastoma multiforme	74	FEMALE	Primary tumor	1	TCGA-14-0871-01	8.5252	5.4105	10.5776	9.9718	5.515	5.2979
TCGA-14-1034-01	Lymphocyte Depleted (Immune C4)	0.300397357	0.566659441					179	-101.59	732.79	631.2	LGr4	LGm4	NA	NA	NA	NA	Classic-like	GBM_LGG.Classic-like	TCGA.14.1034.01	1	TCGA-14-1034-01	485	1	BRCA-LUAD+		GBM non-CIMP c15		GBM-like c6			TCGA-14-1034	NA	NA	485	Brain	TCGA Glioblastoma	glioblastoma multiforme	60	FEMALE	Primary tumor	1	TCGA-14-1034-01	6.7283	9.8459	10.3321	9.1008	7.7338	4.8463
TCGA-14-1034-02		0.389707405	0.547800728	0.17073093	0.187151427	0.091832537	0.336611742	2775	-1473.99	-1022.22	-2496.21
TCGA-14-1037-01												LGr4	LGm5	NA	NA	NA	NA	Mesenchymal-like	GBM_LGG.Mesenchymal-like
TCGA-14-1043-01				0.160159696	0.217697916	0.084763757	0.221518284					NA	LGm5	NA	NA	NA	NA	Mesenchymal-like	GBM_LGG.Mesenchymal-like
TCGA-14-1395-01				0.320812787	0.358976401	0.22878895	0.468186384					NA	LGm5	NA	NA	NA	NA	Mesenchymal-like	GBM_LGG.Mesenchymal-like
TCGA-14-1396-01												LGr4	LGm4	NA	NA	NA	NA	Classic-like	GBM_LGG.Classic-like
TCGA-14-1401-01												LGr4	LGm5	NA	NA	NA	NA	NA	GBM_LGG.NA
TCGA-14-1402-01				0.212072322	0.253408531	0.122622085	0.348277421					LGr4	LGm4	NA	NA	NA	NA	NA	GBM_LGG.NA
TCGA-14-1402-02		0.320176503	0.571757348	0.215661141	0.257146193	0.131858213	0.341855442	2776	-509.78	141.82	-367.96
TCGA-14-1450-01				0.16785961	0.204077856	0.082916074	0.311997177					NA	LGm4	NA	NA	NA	NA	Classic-like	GBM_LGG.Classic-like
TCGA-14-1451-01												LGr4	LGm5	NA	NA	NA	NA	Mesenchymal-like	GBM_LGG.Mesenchymal-like
TCGA-14-1452-01												LGr4	LGm4	NA	NA	NA	NA	NA	GBM_LGG.NA
TCGA-14-1453-01												LGr4	LGm4	NA	NA	NA	NA	Classic-like	GBM_LGG.Classic-like
TCGA-14-1454-01												LGr1	LGm5	NA	NA	NA	NA	NA	GBM_LGG.NA
TCGA-14-1455-01												LGr1	LGm6	NA	NA	NA	NA	LGm6-GBM	GBM_LGG.LGm6-GBM
TCGA-14-1456-01												LGr3	LGm2	NA	NA	NA	NA	G-CIMP-high	GBM_LGG.G-CIMP-high
TCGA-14-1458-01												LGr2	LGm2	NA	NA	NA	NA	G-CIMP-high	GBM_LGG.G-CIMP-high
TCGA-14-1459-01												LGr4	LGm5	NA	NA	NA	NA	NA	GBM_LGG.NA
TCGA-14-1794-01												LGr4	LGm5	NA	NA	NA	NA	Mesenchymal-like	GBM_LGG.Mesenchymal-like
TCGA-14-1795-01												LGr1	LGm4	NA	NA	NA	NA	Classic-like	GBM_LGG.Classic-like
TCGA-14-1821-01												LGr3	LGm1	NA	NA	NA	NA	G-CIMP-low	GBM_LGG.G-CIMP-low
TCGA-14-1823-01	Lymphocyte Depleted (Immune C4)	0.310961082	0.434889612					182	-10.08	1145.51	1135.43	LGr4	LGm4	K1	NA	NA	NA	Classic-like	GBM_LGG.Classic-like	TCGA.14.1823.01	1	TCGA-14-1823-01	543	1	GBM	C10-GBM	GBM non-CIMP c15	GBM-like c2	GBM-like c6		mutation cluster 14	TCGA-14-1823	NA	NA	543	Brain	TCGA Glioblastoma	glioblastoma multiforme	58	FEMALE	Primary tumor	1	TCGA-14-1823-01	7.4329	9.0938	8.8645	5.9833	7.5415	4.5081
TCGA-14-1825-01	Lymphocyte Depleted (Immune C4)	0.413386022	0.572085541					183	-1061.35	-692	-1753.35	LGr1	LGm5	NA	NA	NA	NA	Mesenchymal-like	GBM_LGG.Mesenchymal-like	TCGA.14.1825.01	1	TCGA-14-1825-01	232	1	Kirc+	C10-GBM	GBM non-CIMP c15		GBM-like c6		mutation cluster 5	TCGA-14-1825	NA	NA	232	Brain	TCGA Glioblastoma	glioblastoma multiforme	70	MALE	Primary tumor	1	TCGA-14-1825-01	8.784	12.287	12.8742	5.2399	9.5478	7.2747
TCGA-14-1827-01												LGr4	LGm5	NA	NA	NA	NA	Mesenchymal-like	GBM_LGG.Mesenchymal-like
TCGA-14-1829-01	Lymphocyte Depleted (Immune C4)	0.344910137	0.698545989					184	199.11	812.78	1011.89	LGr4	LGm5	NA	NA	NA	NA	Mesenchymal-like	GBM_LGG.Mesenchymal-like	TCGA.14.1829.01	0	TCGA-14-1829-01	218	0	GBM	C10-GBM	GBM non-CIMP c15		GBM-like c6		mutation cluster 14	TCGA-14-1829	NA	NA	218	Brain	TCGA Glioblastoma	glioblastoma multiforme	57	MALE	Primary tumor	1	TCGA-14-1829-01	8.1648	6.6985	10.8225	4.807	3.4872	3.0523
TCGA-14-2554-01	Lymphocyte Depleted (Immune C4)	0.290474717	0.496638632					185	-195.99	649.56	453.58	LGr4	LGm5	NA	NA	NA	NA	Mesenchymal-like	GBM_LGG.Mesenchymal-like	TCGA.14.2554.01	1	TCGA-14-2554-01	532	1	GBM	C10-GBM	GBM non-CIMP c15		GBM-like c6		mutation cluster 14	TCGA-14-2554	NA	NA	532	Brain	TCGA Glioblastoma	glioblastoma multiforme	52	FEMALE	Primary tumor	1	TCGA-14-2554-01	8.1597	8.6976	9.6507	8.2987	6.6555	3.9952
TCGA-14-2555-01												LGr4	LGm5	NA	NA	NA	NA	NA	GBM_LGG.NA
TCGA-14-3476-01												LGr1	LGm5	NA	NA	NA	NA	Mesenchymal-like	GBM_LGG.Mesenchymal-like
TCGA-14-3477-01												LGr1	LGm6	NA	NA	NA	NA	LGm6-GBM	GBM_LGG.LGm6-GBM
TCGA-14-4157-01												LGr3	LGm2	NA	NA	NA	NA	G-CIMP-high	GBM_LGG.G-CIMP-high
TCGA-15-0742-01	Lymphocyte Depleted (Immune C4)	0.341140532	0.445690261					186	-1094.15	-633.69	-1727.84	LGr4	NA	NA	NA	NA	NA	NA	GBM_LGG.NA	TCGA.15.0742.01	1	TCGA-15-0742-01	419	1	GBM				GBM-like c6		mutation cluster 7	TCGA-15-0742	NA	NA	419	Brain	TCGA Glioblastoma	glioblastoma multiforme	65	MALE	Primary tumor	1	TCGA-15-0742-01	9.1666	9.1059	11.9366	3.7689	2.5202	0
TCGA-15-1444-01	Lymphocyte Depleted (Immune C4)	0.310311427	0.544507506	0.16300604	0.220623184	0.090705885	0.220155685	187	-159.96	545.12	385.16	LGr3	LGm2	NA	NA	NA	NA	G-CIMP-high	GBM_LGG.G-CIMP-high	TCGA.15.1444.01	1	TCGA-15-1444-01	1537	1	Kirc+	C10-GBM	GBM CIMP c16		GBM-like c6		mutation cluster 3	TCGA-15-1444	NA	NA	1537	Brain	TCGA Glioblastoma	glioblastoma multiforme	21	MALE	Primary tumor	1	TCGA-15-1444-01	9.3611	9.9885	11.055	5.3454	5.1395	6.9545
TCGA-15-1446-01												LGr4	LGm4	K1	NA	NA	NA	Classic-like	GBM_LGG.Classic-like
TCGA-15-1447-01												LGr1	LGm6	K1	NA	NA	NA	NA	GBM_LGG.NA
TCGA-15-1449-01												LGr1	LGm5	K1	NA	NA	NA	NA	GBM_LGG.NA
TCGA-16-0846-01	Lymphocyte Depleted (Immune C4)	0.33621867	0.489087243					188	-331.23	646.72	315.5	LGr4	LGm5	K1	NA	NA	NA	Classic-like	GBM_LGG.Classic-like	TCGA.16.0846.01	1	TCGA-16-0846-01	119	1	GBM	C10-GBM	GBM non-CIMP c15	GBM-like c2	GBM-like c6		mutation cluster 5	TCGA-16-0846	NA	NA	119	Brain	TCGA Glioblastoma	glioblastoma multiforme	85	MALE	Primary tumor	1	TCGA-16-0846-01	8.4393	10.731	10.4218	4.2734	9.0356	3.883
TCGA-16-0848-01												LGr4	LGm5	NA	NA	NA	NA	NA	GBM_LGG.NA
TCGA-16-0849-01												LGr3	LGm2	NA	NA	NA	NA	G-CIMP-high	GBM_LGG.G-CIMP-high
TCGA-16-0850-01												LGr3	LGm1	NA	NA	NA	NA	G-CIMP-low	GBM_LGG.G-CIMP-low
TCGA-16-0861-01												LGr4	LGm5	NA	NA	NA	NA	Mesenchymal-like	GBM_LGG.Mesenchymal-like
TCGA-16-1045-01	Lymphocyte Depleted (Immune C4)	0.209552318	0.48127674					189	683.48	1397.17	2080.64	LGr4	LGm5	NA	NA	NA	NA	Mesenchymal-like	GBM_LGG.Mesenchymal-like	TCGA.16.1045.01	1	TCGA-16-1045-01	883	1	Kirc+	C10-GBM	GBM non-CIMP c15		GBM-like c6		mutation cluster 14	TCGA-16-1045	NA	NA	883	Brain	TCGA Glioblastoma	glioblastoma multiforme	49	FEMALE	Primary tumor	1	TCGA-16-1045-01	9.5166	7.7378	11.3049	5.8504	4.388	2.4226
TCGA-16-1047-01												LGr4	LGm5	NA	NA	NA	NA	NA	GBM_LGG.NA
TCGA-16-1048-01												LGr4	LGm5	NA	NA	NA	NA	Mesenchymal-like	GBM_LGG.Mesenchymal-like
TCGA-16-1055-01												LGr4	LGm5	NA	NA	NA	NA	NA	GBM_LGG.NA
TCGA-16-1056-01												LGr4	LGm4	NA	NA	NA	NA	NA	GBM_LGG.NA
TCGA-16-1060-01												LGr4	LGm5	NA	NA	NA	NA	NA	GBM_LGG.NA
TCGA-16-1062-01												LGr4	LGm4	NA	NA	NA	NA	NA	GBM_LGG.NA
TCGA-16-1063-01												LGr4	LGm4	NA	NA	NA	NA	NA	GBM_LGG.NA
TCGA-16-1460-01												LGr3	LGm2	K1	NA	NA	NA	G-CIMP-high	GBM_LGG.G-CIMP-high
TCGA-18-3406-01	IFN-gamma Dominant (Immune C2)	0.363125057	0.746069595					190	480.42	1327.02	1807.44	basal	NA	NA	NA	NA	NA	NA	LUSC.basal	TCGA.18.3406.01	1	TCGA-18-3406-01	371	1	Squamous	C2-Squamous-like	Cluster 13 (HNSC-LUSC)		squamous-like c4	miRNA cluster 11	mutation cluster 5	TCGA-18-3406	NA	NA	371	Lung	TCGA Lung Squamous Cell Carcinoma	lung squamous cell carcinoma	67	MALE	Primary tumor	1	TCGA-18-3406-01	6.9338	5.1234	8.0529	8.7085	4.8751	8.875
TCGA-18-3407-01	IFN-gamma Dominant (Immune C2)	0.34171359	0.770271606					191	196.27	291.63	487.9	classical	NA	NA	NA	NA	NA	NA	LUSC.classical	TCGA.18.3407.01	1	TCGA-18-3407-01	227	1	High	C2-Squamous-like	Cluster 14 (HNSC)		squamous-like c4	miRNA cluster 4	mutation cluster 2	TCGA-18-3407	NA	NA	227	Lung	TCGA Lung Squamous Cell Carcinoma	lung squamous cell carcinoma	72	MALE	Primary tumor	1	TCGA-18-3407-01	8.0213	5.3394	7.7295	6.2601	2.2648	7.6256
TCGA-18-3408-01	IFN-gamma Dominant (Immune C2)	0.410138053	0.744901642					192	-58.99	524.56	465.57	classical	NA	NA	NA	NA	NA	NA	LUSC.classical	TCGA.18.3408.01	0	TCGA-18-3408-01	2464	0	Squamous	C2-Squamous-like	Cluster 13 (HNSC-LUSC)		squamous-like c4	miRNA cluster 11	mutation cluster 5	TCGA-18-3408	NA	NA	2464	Lung	TCGA Lung Squamous Cell Carcinoma	lung squamous cell carcinoma	77	FEMALE	Primary tumor	1	TCGA-18-3408-01	6.0755	7.0775	8.3438	6.8217	4.4826	7.7729
TCGA-18-3409-01								193	1351.68	736.86	2088.54	secretory	NA	NA	NA	NA	NA	NA	LUSC.secretory	TCGA.18.3409.01	0	TCGA-18-3409-01	2417	0	COAD-READ	C2-Squamous-like	Cluster 5		squamous-like c4		mutation cluster 11	TCGA-18-3409	NA	NA	2417	Lung	TCGA Lung Squamous Cell Carcinoma	lung squamous cell carcinoma	74	MALE	Primary tumor	1	TCGA-18-3409-01	7.9701	5.6797	11.3431	6.8628	6.2745	8.3583
TCGA-18-3410-01	IFN-gamma Dominant (Immune C2)	0.482460049	0.505982089					194	-356.13	1326.71	970.58	secretory	NA	NA	NA	NA	NA	NA	LUSC.secretory	TCGA.18.3410.01	1	TCGA-18-3410-01	146	1	Squamous	C2-Squamous-like	Cluster 5		squamous-like c4	miRNA cluster 12	mutation cluster 2	TCGA-18-3410	NA	NA	146	Lung	TCGA Lung Squamous Cell Carcinoma	lung squamous cell carcinoma	81	MALE	Primary tumor	1	TCGA-18-3410-01	8.2134	7.4968	11.7587	8.3693	3.3305	5.6163
TCGA-18-3411-01	Wound Healing (Immune C1)	0.474658173	0.857679283					195	-120.61	682.31	561.7	classical	NA	NA	NA	NA	NA	NA	LUSC.classical	TCGA.18.3411.01	0	TCGA-18-3411-01	1415	0	High	C2-Squamous-like	Cluster 13 (HNSC-LUSC)		squamous-like c4	miRNA cluster 4	mutation cluster 13	TCGA-18-3411	NA	NA	1415	Lung	TCGA Lung Squamous Cell Carcinoma	lung squamous cell carcinoma	63	FEMALE	Primary tumor	1	TCGA-18-3411-01	6.6891	3.0429	5.8611	8.7163	9.7714	8.3667
TCGA-18-3412-01	Wound Healing (Immune C1)	0.494166585	0.985385744					196	-681.5	159.19	-522.31	classical	NA	NA	NA	NA	NA	NA	LUSC.classical	TCGA.18.3412.01	1	TCGA-18-3412-01	345	1	Squamous	C2-Squamous-like	Cluster 13 (HNSC-LUSC)		squamous-like c4	miRNA cluster 11	mutation c1uster 9	TCGA-18-3412	NA	NA	345	Lung	TCGA Lung Squamous Cell Carcinoma	lung squamous cell carcinoma	52	MALE	Primary tumor	1	TCGA-18-3412-01	7.4062	2.78	8.3318	7.869	1.743	7.7029
TCGA-18-3414-01	IFN-gamma Dominant (Immune C2)	0.35818984	0.769643051					197	-459.08	376.17	-82.91	basal	NA	NA	NA	NA	NA	NA	LUSC.basal	TCGA.18.3414.01	1	TCGA-18-3414-01	716	1	Squamous	C2-Squamous-like	Cluster 5		squamous-like c4	miRNA cluster 4	mutation cluster 8	TCGA-18-3414	NA	NA	716	Lung	TCGA Lung Squamous Cell Carcinoma	lung squamous cell carcinoma	73	MALE	Primary tumor	1	TCGA-18-3414-01	8.0953	4.4863	10.2633	7.0966	6.1453	7.8145
TCGA-18-3415-01	Wound Healing (Immune C1)	0.390909249	0.875801979					198	60.99	806.03	867.02	classical	NA	NA	NA	NA	NA	NA	LUSC.classical	TCGA.18.3415.01	0	TCGA-18-3415-01	1810	0	Squamous	C2-Squamous-like	Cluster 13 (HNSC-LUSC)		squamous-like c4	miRNA cluster 11	mutation cluster 5	TCGA-18-3415	NA	NA	1810	Lung	TCGA Lung Squamous Cell Carcinoma	lung squamous cell carcinoma	77	MALE	Primary tumor	1	TCGA-18-3415-01	7.5744	3.8374	6.2397	5.9059	4.5214	4.0026
TCGA-18-3416-01	IFN-gamma Dominant (Immune C2)	0.532918322	0.820861801					199	-585.83	1631.99	1046.16	classical	NA	NA	NA	NA	NA	NA	LUSC.classical	TCGA.18.3416.01	0	TCGA-18-3416-01	862	0	High	C2-Squamous-like	Cluster 14 (HNSC)		squamous-like c4	miRNA cluster 4	mutation cluster 2	TCGA-18-3416	NA	NA	862	Lung	TCGA Lung Squamous Cell Carcinoma	lung squamous cell carcinoma	83	MALE	Primary tumor	1	TCGA-18-3416-01	7.6126	3.5361	5.5639	6.3057	4.055	7.8508
TCGA-18-3417-01	Wound Healing (Immune C1)	0.317357003	0.691289949	0.182899417	0.263897588	0.070381671	0.233194972	200	701.27	417.59	1118.86	secretory	NA	NA	NA	NA	NA	NA	LUSC.secretory	TCGA.18.3417.01	0	TCGA-18-3417-01	758	0	High	C2-Squamous-like	Cluster 14 (HNSC)		squamous-like c4	miRNA cluster 4	mutation cluster 6	TCGA-18-3417	NA	NA	758	Lung	TCGA Lung Squamous Cell Carcinoma	lung squamous cell carcinoma	65	MALE	Primary tumor	1	TCGA-18-3417-01	8.6574	3.5055	7.8015	7.2455	2.1545	8.0905
TCGA-18-3417-11				0.116840622	0.177071297	0.032912439	0.171843024
TCGA-18-3419-01	IFN-gamma Dominant (Immune C2)	0.495928046	0.611950494					201	-962.85	727.04	-235.81	basal	NA	NA	NA	NA	NA	NA	LUSC.basal	TCGA.18.3419.01	0	TCGA-18-3419-01	50	0	Squamous	C2-Squamous-like	Cluster 13 (HNSC-LUSC)		squamous-like c4	miRNA cluster 11	mutation cluster 13	TCGA-18-3419	NA	NA	50	Lung	TCGA Lung Squamous Cell Carcinoma	lung squamous cell carcinoma	73	MALE	Primary tumor	1	TCGA-18-3419-01	7.2736	3.9265	5.65	6.9809	0	6.3062
TCGA-18-3421-01	IFN-gamma Dominant (Immune C2)	0.505630722	0.741742455					202	-605.54	708.08	102.54	basal	NA	NA	NA	NA	NA	NA	LUSC.basal	TCGA.18.3421.01	0	TCGA-18-3421-01	1331	0	High	C2-Squamous-like	Cluster 14 (HNSC)		squamous-like c4	miRNA cluster 4	mutation cluster 13	TCGA-18-3421	NA	NA	1331	Lung	TCGA Lung Squamous Cell Carcinoma	lung squamous cell carcinoma	65	MALE	Primary tumor	1	TCGA-18-3421-01	7.7155	5.1983	9.8674	6.0237	3.625	8.0322
TCGA-18-4083-01	Wound Healing (Immune C1)	0.494433629	0.699925424					203	-56.98	69.94	12.95	classical	NA	NA	NA	NA	NA	NA	LUSC.classical	TCGA.18.4083.01	1	TCGA-18-4083-01	188	1	Squamous	C2-Squamous-like	Cluster 13 (HNSC-LUSC)		squamous-like c4		mutation cluster 5	TCGA-18-4083	NA	NA	188	Lung	TCGA Lung Squamous Cell Carcinoma	lung squamous cell carcinoma	63	MALE	Primary tumor	1	TCGA-18-4083-01	7.8933	5.0053	6.8076	8.2901	5.442	8.5822
TCGA-18-4086-01	Wound Healing (Immune C1)	0.413123333	0.913675513					204	118.36	587.74	706.1	classical	NA	NA	NA	NA	NA	NA	LUSC.classical	TCGA.18.4086.01	1	TCGA-18-4086-01	85	1	Squamous	C2-Squamous-like	Cluster 5		squamous-like c4	miRNA cluster 7	mutation cluster 5	TCGA-18-4086	NA	NA	85	Lung	TCGA Lung Squamous Cell Carcinoma	lung squamous cell carcinoma	64	MALE	Primary tumor	1	TCGA-18-4086-01	8.1076	6.0345	7.9934	6.7054	3.5475	6.8007
TCGA-18-4721-01	IFN-gamma Dominant (Immune C2)	0.452389151	0.712751396	0.157376078	0.221558358	0.071398804	0.202086619	205	468.99	1274.86	1743.85	classical	NA	NA	NA	NA	NA	NA	LUSC.classical	TCGA.18.4721.01	0	TCGA-18-4721-01	2754	0	Squamous	C2-Squamous-like	Cluster 13 (HNSC-LUSC)	squamous c3	squamous-like c4	miRNA cluster 7	mutation c1uster 9	TCGA-18-4721	NA	NA	2754	Lung	TCGA Lung Squamous Cell Carcinoma	lung squamous cell carcinoma	74	MALE	Primary tumor	1	TCGA-18-4721-01	7.3868	4.3741	7.2598	7.071	2.2508	8.4186
TCGA-18-4721-11				0.124094561	0.197198124	0.029417383	0.171680857
TCGA-18-5592-01	Wound Healing (Immune C1)	0.462488467	0.864444331	0.192180452	0.284532698	0.072520347	0.216797396	206	-869.18	-239.84	-1109.02	classical	NA	NA	NA	NA	NA	NA	LUSC.classical	TCGA.18.5592.01	0	TCGA-18-5592-01	92	0	Squamous	C2-Squamous-like	Cluster 13 (HNSC-LUSC)	squamous c3	squamous-like c4		mutation cluster 2	TCGA-18-5592	NA	NA	92	Lung	TCGA Lung Squamous Cell Carcinoma	lung squamous cell carcinoma	57	MALE	Primary tumor	1	TCGA-18-5592-01	6.7056	5.143	8.5732	6.1149	2.8499	7.5797
TCGA-18-5592-11				0.125632008	0.198455385	0.030746871	0.176486336
TCGA-18-5595-01								207	-1201.89	-865.91	-2067.81	classical	NA	NA	NA	NA	NA	NA	LUSC.classical	TCGA.18.5595.01	1	TCGA-18-5595-01	827	1	Kirc+	C2-Squamous-like	Cluster 14 (HNSC)	squamous c3	squamous-like c4		mutation cluster 4	TCGA-18-5595	NA	NA	827	Lung	TCGA Lung Squamous Cell Carcinoma	lung squamous cell carcinoma	50	MALE	Primary tumor	1	TCGA-18-5595-01	6.991	3.8692	7.8482	4.3014	5.3572	3.3328
TCGA-19-0955-01												LGr4	LGm5	NA	NA	NA	NA	NA	GBM_LGG.NA
TCGA-19-0957-01				0.266213695	0.348516127	0.150756667	0.342488218					LGr1	LGm4	K1	NA	NA	NA	Classic-like	GBM_LGG.Classic-like
TCGA-19-0957-02		0.291042824	0.499133126	0.221596555	0.299602232	0.116656765	0.287962917	2785	-169.74	222.29	52.54
TCGA-19-0960-01												LGr1	LGm5	NA	NA	NA	NA	NA	GBM_LGG.NA
TCGA-19-0962-01												LGr4	LGm5	K1	NA	NA	NA	NA	GBM_LGG.NA
TCGA-19-0963-01												LGr4	LGm5	NA	NA	NA	NA	NA	GBM_LGG.NA
TCGA-19-0964-01												LGr4	LGm4	NA	NA	NA	NA	NA	GBM_LGG.NA
TCGA-19-1385-01												LGr4	LGm6	NA	NA	NA	NA	LGm6-GBM	GBM_LGG.LGm6-GBM
TCGA-19-1386-01												LGr4	LGm5	K1	NA	NA	NA	Classic-like	GBM_LGG.Classic-like
TCGA-19-1387-01												LGr1	LGm4	NA	NA	NA	NA	Classic-like	GBM_LGG.Classic-like
TCGA-19-1388-01												LGr4	LGm6	NA	NA	NA	NA	LGm6-GBM	GBM_LGG.LGm6-GBM
TCGA-19-1389-01				0.214976305	0.273163794	0.124437655	0.29479888					LGr4	LGm6	K1	NA	NA	NA	LGm6-GBM	GBM_LGG.LGm6-GBM
TCGA-19-1389-02		0.204872264	0.552319745	0.170515477	0.211085034	0.087997934	0.282308352	2786	943.47	1158.48	2101.94
TCGA-19-1390-01	Lymphocyte Depleted (Immune C4)	0.38685678	0.587302738					210	-1274.23	-762.16	-2036.39	LGr1	LGm4	K1	NA	NA	NA	Classic-like	GBM_LGG.Classic-like	TCGA.19.1390.01	1	TCGA-19-1390-01	772	1	BRCA-LUAD+	C10-GBM	GBM non-CIMP c15	GBM-like c2	GBM-like c6		mutation cluster 5	TCGA-19-1390	NA	NA	772	Brain	TCGA Glioblastoma	glioblastoma multiforme	63	FEMALE	Primary tumor	1	TCGA-19-1390-01	9.8335	11.0106	13.0861	7.4122	8.1263	7.8718
TCGA-19-1392-01												LGr1	LGm4	K1	NA	NA	NA	NA	GBM_LGG.NA
TCGA-19-1786-01												LGr4	LGm5	K1	NA	NA	NA	Mesenchymal-like	GBM_LGG.Mesenchymal-like
TCGA-19-1787-01	Lymphocyte Depleted (Immune C4)	0.380780398	0.476298361					211	-396.33	348.5	-47.83	LGr4	LGm4	NA	NA	NA	NA	NA	GBM_LGG.NA	TCGA.19.1787.01	1	TCGA-19-1787-01	385	1	GBM		GBM non-CIMP c15		GBM-like c6			TCGA-19-1787	NA	NA	385	Brain	TCGA Glioblastoma	glioblastoma multiforme	48	MALE	Primary tumor	1	TCGA-19-1787-01	8.6799	9.4042	10.2226	4.7463	4.7463	6.729
TCGA-19-1788-01												LGr3	LGm2	K1	NA	NA	NA	NA	GBM_LGG.NA
TCGA-19-1789-01												LGr4	LGm4	K1	NA	NA	NA	Classic-like	GBM_LGG.Classic-like
TCGA-19-1790-01												LGr4	LGm4	K1	NA	NA	NA	Classic-like	GBM_LGG.Classic-like
TCGA-19-1791-01												LGr4	LGm5	K1	NA	NA	NA	Mesenchymal-like	GBM_LGG.Mesenchymal-like
TCGA-19-2619-01	Lymphocyte Depleted (Immune C4)	0.274959737	0.512734588					212	-528.01	-617.69	-1145.7	LGr4	LGm5	K1	NA	NA	NA	Mesenchymal-like	GBM_LGG.Mesenchymal-like	TCGA.19.2619.01	0	TCGA-19-2619-01	294	0	BRCA-LUAD+	C10-GBM	GBM non-CIMP c15	GBM-like c2	GBM-like c6		mutation c1uster 9	TCGA-19-2619	NA	NA	294	Brain	TCGA Glioblastoma	glioblastoma multiforme	55	FEMALE	Primary tumor	1	TCGA-19-2619-01	9.2678	10.6579	12.493	8.8001	7.296	1.6212
TCGA-19-2620-01	Lymphocyte Depleted (Immune C4)	0.212531263	0.404425784					213	-409.4	-157.98	-567.38	LGr4	LGm4	K1	NA	NA	NA	Classic-like	GBM_LGG.Classic-like	TCGA.19.2620.01	1	TCGA-19-2620-01	148	1	GBM	C10-GBM	GBM non-CIMP c15	GBM-like c2	GBM-like c6		mutation cluster 14	TCGA-19-2620	NA	NA	148	Brain	TCGA Glioblastoma	glioblastoma multiforme	70	MALE	Primary tumor	1	TCGA-19-2620-01	10.0959	8.8187	12.3744	8.3287	9.0306	3.469
TCGA-19-2621-01												LGr4	LGm5	NA	NA	NA	NA	Mesenchymal-like	GBM_LGG.Mesenchymal-like
TCGA-19-2623-01												LGr4	LGm5	NA	NA	NA	NA	Mesenchymal-like	GBM_LGG.Mesenchymal-like
TCGA-19-2624-01	Lymphocyte Depleted (Immune C4)	0.360016145	0.521463152					214	-1365.77	-1251.46	-2617.23	LGr1	LGm5	NA	NA	NA	NA	Mesenchymal-like	GBM_LGG.Mesenchymal-like	TCGA.19.2624.01	1	TCGA-19-2624-01	5	1	GBM	C10-GBM	GBM non-CIMP c15		GBM-like c6		mutation cluster 14	TCGA-19-2624	NA	NA	5	Brain	TCGA Glioblastoma	glioblastoma multiforme	51	MALE	Primary tumor	1	TCGA-19-2624-01	9.6626	10.08	12.772	5.6819	2.6698	3.6499
TCGA-19-2625-01	Lymphocyte Depleted (Immune C4)	0.248771615	0.366468763					215	-610.21	-257.19	-867.4	LGr4	LGm5	K1	NA	NA	NA	Mesenchymal-like	GBM_LGG.Mesenchymal-like	TCGA.19.2625.01	1	TCGA-19-2625-01	124	1	Iq	C10-GBM	GBM non-CIMP c15	KIRC-like c1	GBM-like c6		mutation cluster 8	TCGA-19-2625	NA	NA	124	Brain	TCGA Glioblastoma	glioblastoma multiforme	76	FEMALE	Primary tumor	1	TCGA-19-2625-01	6.7691	9.7168	8.8864	7.4565	2.8371	6.671
TCGA-19-2629-01	Lymphocyte Depleted (Immune C4)	0.347699989	0.481128919					216	-348.71	492.77	144.06	LGr3	LGm1	NA	NA	NA	NA	G-CIMP-low	GBM_LGG.G-CIMP-low	TCGA.19.2629.01	1	TCGA-19-2629-01	737	1	Kirc+	C10-GBM	GBM CIMP c16		GBM-like c6		mutation cluster 8	TCGA-19-2629	NA	NA	737	Brain	TCGA Glioblastoma	glioblastoma multiforme	60	MALE	Primary tumor	1	TCGA-19-2629-01	8.8101	9.6245	10.7858	6.4593	8.2676	8.3872
TCGA-19-2631-01												LGr4	LGm4	K1	NA	NA	NA	Classic-like	GBM_LGG.Classic-like
TCGA-19-4065-01	Lymphocyte Depleted (Immune C4)	0.252872843	0.655104875	0.247154753	0.314546752	0.14079969	0.32245635	217	234.46	1211.06	1445.53	LGr4	LGm5	NA	NA	NA	NA	NA	GBM_LGG.NA	TCGA.19.4065.01	0	TCGA-19-4065-01	214	0	BRCA-LUAD+		GBM non-CIMP c15		GBM-like c6			TCGA-19-4065	NA	NA	214	Brain	TCGA Glioblastoma	glioblastoma multiforme	36	MALE	Primary tumor	1	TCGA-19-4065-01	8.4284	8.9038	10.5207	8.6459	5.4978	1.5363
TCGA-19-4065-02		0.234885087	0.476302541	0.197470986	0.24276326	0.117330398	0.298371824	2795	325.24	356.35	681.59
TCGA-19-4068-01												LGr4	LGm5	K1	NA	NA	NA	Mesenchymal-like	GBM_LGG.Mesenchymal-like
TCGA-19-5947-01				0.16346661	0.201324668	0.08548799	0.270341112					LGr4	LGm5	K1	NA	NA	NA	Mesenchymal-like	GBM_LGG.Mesenchymal-like
TCGA-19-5950-01				0.210544704	0.241528319	0.11804667	0.361697308					LGr4	LGm4	K1	NA	NA	NA	Classic-like	GBM_LGG.Classic-like
TCGA-19-5951-01				0.34320147	0.401773419	0.261042814	0.438838888					LGr4	LGm4	K1	NA	NA	NA	Classic-like	GBM_LGG.Classic-like
TCGA-19-5952-01				0.213327557	0.251243569	0.11310279	0.361369217					LGr4	LGm5	K1	NA	NA	NA	Mesenchymal-like	GBM_LGG.Mesenchymal-like
TCGA-19-5953-01				0.186427657	0.240464962	0.098128792	0.280476056					NA	LGm4	K1	NA	NA	NA	Classic-like	GBM_LGG.Classic-like
TCGA-19-5954-01				0.250095189	0.289985472	0.169895627	0.36907567					LGr4	LGm5	K1	NA	NA	NA	Mesenchymal-like	GBM_LGG.Mesenchymal-like
TCGA-19-5955-01				0.198493386	0.243331654	0.116185226	0.286630255					LGr4	LGm5	K1	NA	NA	NA	Mesenchymal-like	GBM_LGG.Mesenchymal-like
TCGA-19-5956-01				0.251676683	0.30377317	0.174105934	0.357286408					LGr1	LGm6	K1	NA	NA	NA	NA	GBM_LGG.NA
TCGA-19-5958-01				0.235200903	0.290155125	0.131445339	0.360338364					LGr4	LGm5	K1	NA	NA	NA	Mesenchymal-like	GBM_LGG.Mesenchymal-like
TCGA-19-5959-01				0.254487168	0.321931476	0.149817993	0.356465735					LGr4	LGm4	K1	NA	NA	NA	Classic-like	GBM_LGG.Classic-like
TCGA-19-5960-01	Lymphocyte Depleted (Immune C4)	0.413503888	0.527641186	0.177570233	0.207747184	0.092195655	0.302892223	219	-1345.84	-1249.9	-2595.73	LGr4	LGm4	K1	NA	NA	NA	Classic-like	GBM_LGG.Classic-like	TCGA.19.5960.01	0	TCGA-19-5960-01	165	0	GBM	C10-GBM	GBM non-CIMP c15	GBM-like c2	GBM-like c6		mutation c1uster 10	TCGA-19-5960	NA	NA	165	Brain	TCGA Glioblastoma	glioblastoma multiforme	56	MALE	Primary tumor	1	TCGA-19-5960-01	8.3792	10.7107	10.1669	5.5215	6.5698	8.6971
TCGA-19-A60I-01				0.284466148	0.345928544	0.175862744	0.410286835					NA	LGm4	NA	NA	NA	NA	Classic-like	GBM_LGG.Classic-like
TCGA-19-A6J4-01				0.130377219	0.16944109	0.066087228	0.220834472					NA	LGm5	NA	NA	NA	NA	Mesenchymal-like	GBM_LGG.Mesenchymal-like
TCGA-19-A6J5-01				0.241753953	0.288169289	0.182071946	0.287380121					NA	LGm3	NA	NA	NA	NA	G-CIMP-high	GBM_LGG.G-CIMP-high
TCGA-20-0987-01												Immunoreactive	NA	NA	NA	NA	NA	NA	OVCA.Immunoreactive
TCGA-20-0990-01												Proliferative	NA	NA	NA	NA	NA	NA	OVCA.Proliferative
TCGA-20-0991-01												Immunoreactive	NA	NA	NA	NA	NA	NA	OVCA.Immunoreactive
TCGA-20-1682-01	Wound Healing (Immune C1)	0.401197434	0.471185783					220	51.56	332.59	384.15	Mesenchymal	NA	NA	NA	NA	NA	NA	OVCA.Mesenchymal	TCGA.20.1682.01	0	TCGA-20-1682-01	837	0	Squamous	C9-OV	OV-like c1	OV-like c4	OV-like c16	miRNA cluster 2		TCGA-20-1682	NA	NA	837	Ovary	TCGA Ovarian Cancer	ovarian serous cystadenocarcinoma	56	FEMALE	Primary tumor	1	TCGA-20-1682-01	7.7221	8.2074	10.8263	7.3517	6.1428	6.6378
TCGA-20-1683-01	IFN-gamma Dominant (Immune C2)	0.400753388	0.428379999					221	-901.1	-740.2	-1641.3	Proliferative	NA	NA	NA	NA	NA	NA	OVCA.Proliferative	TCGA.20.1683.01	0	TCGA-20-1683-01	772	0	High	C9-OV	Cluster 6	OV-like c4	OV-like c16	miRNA cluster 2		TCGA-20-1683	NA	NA	772	Ovary	TCGA Ovarian Cancer	ovarian serous cystadenocarcinoma	65	FEMALE	Primary tumor	1	TCGA-20-1683-01	6.6631	12.2376	8.0767	5.3988	0	4.1135
TCGA-20-1684-01	IFN-gamma Dominant (Immune C2)	0.510590169	0.704820959					222	-1300.23	-1374.88	-2675.11	Proliferative	NA	NA	NA	NA	NA	NA	OVCA.Proliferative	TCGA.20.1684.01	0	TCGA-20-1684-01	581	0	High	C9-OV	OV-like c1	OV-like c4	OV-like c16	miRNA cluster 2		TCGA-20-1684	NA	NA	581	Ovary	TCGA Ovarian Cancer	ovarian serous cystadenocarcinoma	51	FEMALE	Primary tumor	1	TCGA-20-1684-01	5.5497	8.8398	8.0819	11.2355	11.5908	7.2717
TCGA-20-1685-01	Lymphocyte Depleted (Immune C4)	0.536347347	0.551057759					223	-512.43	332.78	-179.65	Immunoreactive	NA	NA	NA	NA	NA	NA	OVCA.Immunoreactive	TCGA.20.1685.01	0	TCGA-20-1685-01	508	0	High	C9-OV	OV-like c1	OV-like c4	OV-like c16	miRNA cluster 1		TCGA-20-1685	NA	NA	508	Ovary	TCGA Ovarian Cancer	ovarian serous cystadenocarcinoma	45	FEMALE	Primary tumor	1	TCGA-20-1685-01	7.1628	6.2206	6.3893	7.8617	9.1417	5.4065
TCGA-20-1686-01												Differentiated	NA	NA	NA	NA	NA	NA	OVCA.Differentiated
TCGA-20-1687-01	Lymphocyte Depleted (Immune C4)	0.37602936	0.530872722					224	-318.44	186.9	-131.54	Differentiated	NA	NA	NA	NA	NA	NA	OVCA.Differentiated	TCGA.20.1687.01	0	TCGA-20-1687-01	81	0	Squamous	C9-OV	OV-like c1	OV-like c4	OV-like c16	miRNA cluster 1		TCGA-20-1687	NA	NA	81	Ovary	TCGA Ovarian Cancer	ovarian serous cystadenocarcinoma	46	FEMALE	Primary tumor	1	TCGA-20-1687-01	6.7186	7.0833	9.0357	6.3234	4.2439	5.835
TCGA-21-1070-01								225	-108.23	1575.84	1467.61	basal	NA	NA	NA	NA	NA	NA	LUSC.basal	TCGA.21.1070.01	0	TCGA-21-1070-01	3636	0	High	C2-Squamous-like	Low purity c2	squamous c3	squamous-like c4		mutation c1uster 9	TCGA-21-1070	3636	0	3636	Lung	TCGA Lung Squamous Cell Carcinoma	lung squamous cell carcinoma	60	FEMALE	Primary tumor	1	TCGA-21-1070-01	8.6188	5.711	7.3232	8.2375	5.9037	4.8042
TCGA-21-1071-01	Wound Healing (Immune C1)	0.411395099	0.733374226					226	-95.36	321.14	225.78	classical	NA	NA	NA	NA	NA	NA	LUSC.classical	TCGA.21.1071.01	1	TCGA-21-1071-01	1426	1	Squamous	C2-Squamous-like	Cluster 13 (HNSC-LUSC)	squamous c3	squamous-like c4		mutation cluster 4	TCGA-21-1071	993	1	1426	Lung	TCGA Lung Squamous Cell Carcinoma	lung squamous cell carcinoma	67	MALE	Primary tumor	1	TCGA-21-1071-01	7.1982	7.3431	7.1037	9.1121	8.4249	7.7129
TCGA-21-1072-01	Wound Healing (Immune C1)	0.458199339	0.840666019					227	-625.76	-449.31	-1075.08									TCGA.21.1072.01	0	TCGA-21-1072-01	3016	0	Squamous	C2-Squamous-like	BRCA CIMP c7	squamous c3	squamous-like c4	miRNA cluster 4		TCGA-21-1072	3016	0	3016	Lung	TCGA Lung Squamous Cell Carcinoma	lung squamous cell carcinoma	75	MALE	Primary tumor	1	TCGA-21-1072-01	5.8669	4.9836	7.2073	7.4323	0.4397	4.5729
TCGA-21-1075-01	Wound Healing (Immune C1)	0.516056923	0.70619179					228	-1347.27	-1075.44	-2422.71									TCGA.21.1075.01	0	TCGA-21-1075-01	2134	0	Squamous	C2-Squamous-like	Cluster 13 (HNSC-LUSC)	squamous c3	squamous-like c4	miRNA cluster 12		TCGA-21-1075	2134	0	2134	Lung	TCGA Lung Squamous Cell Carcinoma	lung squamous cell carcinoma	57	MALE	Primary tumor	1	TCGA-21-1075-01	5.8741	4.5929	5.1933	8.1691	3.6717	7.5117
TCGA-21-1076-01	IFN-gamma Dominant (Immune C2)	0.312321536	0.724017243					229	1137.14	2233.77	3370.91	secretory	NA	NA	NA	NA	NA	NA	LUSC.secretory	TCGA.21.1076.01	0	TCGA-21-1076-01	1852	0	BRCA-LUAD+	C2-Squamous-like	Cluster 5	squamous c3	squamous-like c4	miRNA cluster 11	mutation cluster 2	TCGA-21-1076	1575	1	1852	Lung	TCGA Lung Squamous Cell Carcinoma	lung squamous cell carcinoma	54	FEMALE	Primary tumor	1	TCGA-21-1076-01	9.20865	6.54455	8.7366	7.5228	3.1151	7.21185
TCGA-21-1076-01	IFN-gamma Dominant (Immune C2)	0.3318112	0.760901771					229	1137.14	2233.77	3370.91	secretory	NA	NA	NA	NA	NA	NA	LUSC.secretory	TCGA.21.1076.01	0	TCGA-21-1076-01	1852	0	BRCA-LUAD+	C2-Squamous-like	Cluster 5	squamous c3	squamous-like c4	miRNA cluster 11	mutation cluster 2	TCGA-21-1076	1575	1	1852	Lung	TCGA Lung Squamous Cell Carcinoma	lung squamous cell carcinoma	54	FEMALE	Primary tumor	1	TCGA-21-1076-01	9.20865	6.54455	8.7366	7.5228	3.1151	7.21185
TCGA-21-1077-01								230	-280.01	388.63	108.62	classical	NA	NA	NA	NA	NA	NA	LUSC.classical	TCGA.21.1077.01	1	TCGA-21-1077-01	1058	1	High	C2-Squamous-like	Cluster 13 (HNSC-LUSC)		squamous-like c4	miRNA cluster 7	mutation cluster 12	TCGA-21-1077	644	1	1058	Lung	TCGA Lung Squamous Cell Carcinoma	lung squamous cell carcinoma	64	MALE	Primary tumor	1	TCGA-21-1077-01	9.3909	6.3499	7.4143	6.9157	4.6459	6.4414
TCGA-21-1078-01								231	-1782.79	-749.42	-2532.21	primitive	NA	NA	NA	NA	NA	NA	LUSC.primitive	TCGA.21.1078.01	1	TCGA-21-1078-01	474	1	COAD-READ	C8-BLCA	Cluster 5	squamous c3	BLCA nonsquamous-like c1	miRNA cluster 11	mutation cluster 1	TCGA-21-1078	257	1	474	Lung	TCGA Lung Squamous Cell Carcinoma	lung squamous cell carcinoma	77	MALE	Primary tumor	1	TCGA-21-1078-01	8.0005	2.9299	10.41	3.2582	5.6792	2.5042
TCGA-21-1079-01	IFN-gamma Dominant (Immune C2)	0.299624184	0.693655281					232	277.55	74.77	352.32									TCGA.21.1079.01	1	TCGA-21-1079-01	965	1	Squamous	C2-Squamous-like	Cluster 14 (HNSC)	squamous c3	squamous-like c4	miRNA cluster 4		TCGA-21-1079	317	1	965	Lung	TCGA Lung Squamous Cell Carcinoma	lung squamous cell carcinoma	71	MALE	Primary tumor	1	TCGA-21-1079-01	10.377	5.9569	11.1442	5.7548	0.5134	6.6461
TCGA-21-1080-01	IFN-gamma Dominant (Immune C2)	0.487924558	0.615977855					233	-916.3	179.28	-737.03									TCGA.21.1080.01	0	TCGA-21-1080-01	3724	0	Squamous	C2-Squamous-like	Cluster 13 (HNSC-LUSC)	squamous c3	squamous-like c4	miRNA cluster 4		TCGA-21-1080	3724	0	3724	Lung	TCGA Lung Squamous Cell Carcinoma	lung squamous cell carcinoma	66	MALE	Primary tumor	1	TCGA-21-1080-01	6.4365	4.094	7.2453	7.6023	3.6617	8.017
TCGA-21-1081-01	Wound Healing (Immune C1)	0.436402468	0.702409365					234	-124.86	-478.57	-603.43	basal	NA	NA	NA	NA	NA	NA	LUSC.basal	TCGA.21.1081.01	1	TCGA-21-1081-01	284	1	High	C2-Squamous-like	Cluster 5	squamous c3	squamous-like c4		mutation c1uster 9	TCGA-21-1081	284	0	284	Lung	TCGA Lung Squamous Cell Carcinoma	lung squamous cell carcinoma	69	MALE	Primary tumor	1	TCGA-21-1081-01	8.1644	4.7024	7.6454	7.5324	4.0307	7.281
TCGA-21-1082-01	Wound Healing (Immune C1)	0.397065368	0.855883174					235	-39.85	734.31	694.46									TCGA.21.1082.01	0	TCGA-21-1082-01	3644	0	Squamous	C2-Squamous-like	Cluster 5	squamous c3	squamous-like c4			TCGA-21-1082	3644	0	3644	Lung	TCGA Lung Squamous Cell Carcinoma	lung squamous cell carcinoma	61	MALE	Primary tumor	1	TCGA-21-1082-01	9.3684	6.4835	8.8017	6.1209	4.0016	6.8359
TCGA-21-1083-01								236	-221.08	610.91	389.83									TCGA.21.1083.01	1	TCGA-21-1083-01	1315	1	High	C1-LUAD-enriched	OV-like c1	squamous c3	RNA cluster 12	miRNA cluster 4		TCGA-21-1083	1315	0	1315	Lung	TCGA Lung Squamous Cell Carcinoma	lung squamous cell carcinoma	75	MALE	Primary tumor	1	TCGA-21-1083-01	7.495	7.9509	7.0853	7.7686	5.0048	8.1537
TCGA-21-5782-01	IFN-gamma Dominant (Immune C2)	0.352997159	0.542323608	0.246972098	0.328382724	0.126394666	0.304238248	237	-39.49	126.87	87.38	basal	NA	NA	NA	NA	NA	NA	LUSC.basal	TCGA.21.5782.01	1	TCGA-21-5782-01	962	1	Squamous	C2-Squamous-like	Cluster 5	squamous c3	squamous-like c4		mutation cluster 11	TCGA-21-5782	962	0	962	Lung	TCGA Lung Squamous Cell Carcinoma	lung squamous cell carcinoma	68	FEMALE	Primary tumor	1	TCGA-21-5782-01	8.8612	6.6742	8.2282	6.6582	5.0206	7.0371
TCGA-21-5783-01	Wound Healing (Immune C1)	0.360760747	0.571411608	0.176794638	0.259482891	0.078230813	0.218007885	238	-235.04	-590.44	-825.48									TCGA.21.5783.01	1	TCGA-21-5783-01	2680	1	Squamous		Cluster 5		squamous-like c4	miRNA cluster 4		TCGA-21-5783	NA	NA	2680	Lung	TCGA Lung Squamous Cell Carcinoma	lung squamous cell carcinoma	76	MALE	Primary tumor	1	TCGA-21-5783-01	8.5347	5.38	9.9935	8.2219	8.6319	5.6288
TCGA-21-5784-01	Wound Healing (Immune C1)	0.292966689	0.627296804	0.179164934	0.263023238	0.073124449	0.219781669	239	-101.32	1120.51	1019.19	basal	NA	NA	NA	NA	NA	NA	LUSC.basal	TCGA.21.5784.01	0	TCGA-21-5784-01	908	0	High	C2-Squamous-like	Cluster 5	squamous c3	squamous-like c4	miRNA cluster 7	mutation cluster 2	TCGA-21-5784	908	0	908	Lung	TCGA Lung Squamous Cell Carcinoma	lung squamous cell carcinoma	80	FEMALE	Primary tumor	1	TCGA-21-5784-01	8.0976	4.6627	10.5572	7.0436	4.1545	6.9226
TCGA-21-5786-01	Wound Healing (Immune C1)	0.396021865	0.660181293	0.169378035	0.259892837	0.078346352	0.159642299	240	-353.81	-117.97	-471.78	basal	NA	NA	NA	NA	NA	NA	LUSC.basal	TCGA.21.5786.01	0	TCGA-21-5786-01	661	0	High	C2-Squamous-like	Cluster 5	squamous c3	squamous-like c4	miRNA cluster 7	mutation cluster 2	TCGA-21-5786	661	0	661	Lung	TCGA Lung Squamous Cell Carcinoma	lung squamous cell carcinoma	64	MALE	Primary tumor	1	TCGA-21-5786-01	7.4926	4.7686	8.7602	6.742	9.6222	9.2098
TCGA-21-5787-01	IFN-gamma Dominant (Immune C2)	0.470876518	0.595503427	0.152614057	0.234977235	0.068037398	0.177324831	241	10.02	1544.64	1554.66	secretory	NA	NA	NA	NA	NA	NA	LUSC.secretory	TCGA.21.5787.01	1	TCGA-21-5787-01	329	1	High	C1-LUAD-enriched	Cluster 5	squamous c3	LUAD-like c10	miRNA cluster 11	mutation cluster 5	TCGA-21-5787	103	1	329	Lung	TCGA Lung Squamous Cell Carcinoma	lung squamous cell carcinoma	65	MALE	Primary tumor	1	TCGA-21-5787-01	8.1931	4.4485	6.5577	5.7838	5.7548	4.496
TCGA-21-A5DI-01								242	-906.37	-426.13	-1332.5									TCGA.21.A5DI.01	0	TCGA-21-A5DI-01	979	0								TCGA-21-A5DI	979	0	979	Lung	TCGA Lung Squamous Cell Carcinoma	lung squamous cell carcinoma	77	MALE	Primary tumor	1	TCGA-21-A5DI-01	9.5646	7.3531	7.7192	5.2668	0	7.2841
TCGA-22-0940-01	IFN-gamma Dominant (Immune C2)	0.396560746	0.529232838					243	182.55	1647.35	1829.91									TCGA.22.0940.01	1	TCGA-22-0940-01	669	1	BRCA-LUAD+	C2-Squamous-like	Cluster 13 (HNSC-LUSC)	squamous c3	squamous-like c4	miRNA cluster 4		TCGA-22-0940	NA	NA	669	Lung	TCGA Lung Squamous Cell Carcinoma	lung squamous cell carcinoma	71	MALE	Primary tumor	1	TCGA-22-0940-01	9.0027	6.6667	6.8969	11.2569	4.48	7.63
TCGA-22-0944-01	IFN-gamma Dominant (Immune C2)	0.501684903	0.783799914					244	-1157.06	-480.48	-1637.54	classical	NA	NA	NA	NA	NA	NA	LUSC.classical	TCGA.22.0944.01	1	TCGA-22-0944-01	223	1	Squamous	C2-Squamous-like	Cluster 5		squamous-like c4	miRNA cluster 4	mutation cluster 13	TCGA-22-0944	223	0	223	Lung	TCGA Lung Squamous Cell Carcinoma	lung squamous cell carcinoma	61	MALE	Primary tumor	1	TCGA-22-0944-01	9.446	5.0491	6.4869	5.8072	1.6894	6.5272
TCGA-22-1000-01	Wound Healing (Immune C1)	0.164430971	0.687698645					245	1478.49	1908.01	3386.5									TCGA.22.1000.01	1	TCGA-22-1000-01	454	1	Kirc+		Low purity c2	squamous c3				TCGA-22-1000	263	1	454	Lung	TCGA Lung Squamous Cell Carcinoma	lung squamous cell carcinoma	76	MALE	Primary tumor	1	TCGA-22-1000-01	8.8277	4.9384	9.0476	7.6359	4.8077	7.353
TCGA-22-1002-01	Wound Healing (Immune C1)	0.303234848	0.636645211					246	424.72	807.73	1232.44	secretory	NA	NA	NA	NA	NA	NA	LUSC.secretory	TCGA.22.1002.01	1	TCGA-22-1002-01	131	1	Squamous	C2-Squamous-like	Cluster 5		squamous-like c4		mutation cluster 4	TCGA-22-1002	131	0	131	Lung	TCGA Lung Squamous Cell Carcinoma	lung squamous cell carcinoma	69	MALE	Primary tumor	1	TCGA-22-1002-01	7.0191	5.8183	9.2206	7.547	6.2685	6.9218
TCGA-22-1005-01	TGF-beta Dominant (Immune C6)	0.257550101	0.449581719					247	727.59	2466.57	3194.16									TCGA.22.1005.01	1	TCGA-22-1005-01	1953	1	Kirc+		Low purity c2					TCGA-22-1005	1953	0	1953	Lung	TCGA Lung Squamous Cell Carcinoma	lung squamous cell carcinoma	63	MALE	Primary tumor	1	TCGA-22-1005-01	9.3443	7.3868	8.7806	7.4784	4.9189	5.8498
TCGA-22-1011-01	Wound Healing (Immune C1)	0.362921812	0.458461378					248	49.59	1388.79	1438.38	basal	NA	NA	NA	NA	NA	NA	LUSC.basal	TCGA.22.1011.01	1	TCGA-22-1011-01	53	1	Squamous	C2-Squamous-like	Low purity c2	squamous c3	squamous-like c4	miRNA cluster 7	mutation cluster 13	TCGA-22-1011	53	0	53	Lung	TCGA Lung Squamous Cell Carcinoma	lung squamous cell carcinoma	73	MALE	Primary tumor	1	TCGA-22-1011-01	8.219	6.5135	11.343	8.1024	2.1063	8.3636
TCGA-22-1012-01	Wound Healing (Immune C1)	0.52170671	0.786439168					249	-618.73	263.89	-354.84	classical	NA	NA	NA	NA	NA	NA	LUSC.classical	TCGA.22.1012.01	1	TCGA-22-1012-01	429	1	Squamous	C2-Squamous-like	Cluster 5		squamous-like c4	miRNA cluster 11	mutation cluster 5	TCGA-22-1012	429	0	429	Lung	TCGA Lung Squamous Cell Carcinoma	lung squamous cell carcinoma	80	FEMALE	Primary tumor	1	TCGA-22-1012-01	8.3188	6.3716	6.6764	5.8931	5.8097	6.1062
TCGA-22-1016-01	IFN-gamma Dominant (Immune C2)	0.252319617	0.571532188					250	702.58	1194.96	1897.54	secretory	NA	NA	NA	NA	NA	NA	LUSC.secretory	TCGA.22.1016.01	1	TCGA-22-1016-01	822	1	High	C2-Squamous-like	Cluster 5		squamous-like c4		mutation cluster 13	TCGA-22-1016	822	0	822	Lung	TCGA Lung Squamous Cell Carcinoma	lung squamous cell carcinoma	65	MALE	Primary tumor	1	TCGA-22-1016-01	8.6104	5.384	8.8663	7.6637	6.8581	7.6347
TCGA-22-1017-01	IFN-gamma Dominant (Immune C2)	0.424261342	0.627264113					251	-735	694.66	-40.33									TCGA.22.1017.01	1	TCGA-22-1017-01	1485	1	High		Cluster 6		LUAD-like c10			TCGA-22-1017	NA	NA	1485	Lung	TCGA Lung Squamous Cell Carcinoma	lung squamous cell carcinoma	62	MALE	Primary tumor	1	TCGA-22-1017-01	8.7755	5.2188	7.447	7.6628	5.7908	3.0575
TCGA-22-4591-01	Wound Healing (Immune C1)	0.466277687	0.862780331					252	-1172.99	-305.47	-1478.46	primitive	NA	NA	NA	NA	NA	NA	LUSC.primitive	TCGA.22.4591.01	1	TCGA-22-4591-01	623	1	High	C2-Squamous-like	Cluster 5	squamous c3	squamous-like c4	miRNA cluster 12	mutation cluster 12	TCGA-22-4591	443	1	623	Lung	TCGA Lung Squamous Cell Carcinoma	lung squamous cell carcinoma	80	MALE	Primary tumor	1	TCGA-22-4591-01	6.771	4.1338	6.3778	5.1922	4.9128	10.0843
TCGA-22-4593-01	Wound Healing (Immune C1)	0.38148768	0.62763559	0.265329052	0.38609242	0.112048889	0.306198637	253	380.75	-342.52	38.24	primitive	NA	NA	NA	NA	NA	NA	LUSC.primitive	TCGA.22.4593.01	1	TCGA-22-4593-01	1067	1	BRCA-LUAD+	C2-Squamous-like	Cluster 13 (HNSC-LUSC)		squamous-like c4	miRNA cluster 4	mutation cluster 5	TCGA-22-4593	1067	0	1067	Lung	TCGA Lung Squamous Cell Carcinoma	lung squamous cell carcinoma	77	MALE	Primary tumor	1	TCGA-22-4593-01	9.0408	5.6362	8.9381	7.9565	6.1342	6.808
TCGA-22-4593-11		0.216541386	0.705989637					254												TCGA.22.4593.11	1	TCGA-22-4593-11	1067	1		C2-Squamous-like					mutation cluster 5	TCGA-22-4593	1067	0	1067	Lung	TCGA Lung Squamous Cell Carcinoma	lung squamous cell carcinoma	77	MALE	Normal	11		7.2886	4.2981	10.2433	7.6856	7.7037	8.0583
TCGA-22-4594-01	IFN-gamma Dominant (Immune C2)	0.379726943	0.620269311					255	416.76	1356.24	1773.01									TCGA.22.4594.01	1	TCGA-22-4594-01	1470	1	High		Cluster 5		LUAD-like c10	miRNA cluster 7		TCGA-22-4594	NA	NA	1470	Lung	TCGA Lung Squamous Cell Carcinoma	lung squamous cell carcinoma	60	FEMALE	Primary tumor	1	TCGA-22-4594-01	7.4764	5.0216	6.7091	9.7976	10.554	6.1129
TCGA-22-4595-01	Wound Healing (Immune C1)	0.388749744	0.633376358					256	342.27	836.38	1178.65	basal	NA	NA	NA	NA	NA	NA	LUSC.basal	TCGA.22.4595.01	1	TCGA-22-4595-01	734	1	High	C2-Squamous-like	Cluster 5		squamous-like c4	miRNA cluster 11	mutation cluster 13	TCGA-22-4595	250	1	734	Lung	TCGA Lung Squamous Cell Carcinoma	lung squamous cell carcinoma	57	MALE	Primary tumor	1	TCGA-22-4595-01	7.5764	6.463	7.7573	6.6384	3.5109	7.1588
TCGA-22-4596-01	TGF-beta Dominant (Immune C6)	0.229027415	0.472608623					257	1217.57	2378.09	3595.66									TCGA.22.4596.01	1	TCGA-22-4596-01	17	1	BRCA-LUAD+	C1-LUAD-enriched	Cluster 6	squamous c3	LUAD-like c10	miRNA cluster 4		TCGA-22-4596	17	0	17	Lung	TCGA Lung Squamous Cell Carcinoma	lung squamous cell carcinoma	69	FEMALE	Primary tumor	1	TCGA-22-4596-01	9.2953	5.8654	8.9226	8.1889	8.5289	7.0581
TCGA-22-4599-01	IFN-gamma Dominant (Immune C2)	0.483767895	0.753485286	0.167797271	0.244714909	0.063851172	0.211770443	258	0.75	1598.79	1599.54	primitive	NA	NA	NA	NA	NA	NA	LUSC.primitive	TCGA.22.4599.01	1	TCGA-22-4599-01	1161	1	Squamous	C2-Squamous-like	Cluster 13 (HNSC-LUSC)		squamous-like c4		mutation cluster 5	TCGA-22-4599	NA	NA	1161	Lung	TCGA Lung Squamous Cell Carcinoma	lung squamous cell carcinoma	73	FEMALE	Primary tumor	1	TCGA-22-4599-01	6.9185	6.7586	6.3933	6.9322	5.449	8.3903
TCGA-22-4599-11				0.130495072	0.200380418	0.038377772	0.18421677
TCGA-22-4601-01	Wound Healing (Immune C1)	0.404203938	0.723218724	0.190087861	0.260826983	0.090396404	0.219579201	259	-815.3	-227.57	-1042.87	classical	NA	NA	NA	NA	NA	NA	LUSC.classical	TCGA.22.4601.01	1	TCGA-22-4601-01	1057	1	Squamous	C2-Squamous-like	Cluster 13 (HNSC-LUSC)		squamous-like c4	miRNA cluster 11	mutation cluster 11	TCGA-22-4601	525	1	1057	Lung	TCGA Lung Squamous Cell Carcinoma	lung squamous cell carcinoma	73	FEMALE	Primary tumor	1	TCGA-22-4601-01	8.5709	7.9032	7.0276	6.3662	3.8019	5.842
TCGA-22-4601-11				0.127543463	0.195077115	0.036653194	0.181143574
TCGA-22-4604-01	Wound Healing (Immune C1)	0.390651755	0.735351732					260	998.61	1230.68	2229.29	classical	NA	NA	NA	NA	NA	NA	LUSC.classical	TCGA.22.4604.01	1	TCGA-22-4604-01	399	1	Squamous	C2-Squamous-like	Cluster 13 (HNSC-LUSC)		squamous-like c4	miRNA cluster 4	mutation cluster 3	TCGA-22-4604	306	1	399	Lung	TCGA Lung Squamous Cell Carcinoma	lung squamous cell carcinoma	73	MALE	Primary tumor	1	TCGA-22-4604-01	8.7373	5.5921	7.8693	7.1414	3.5901	7.4632
TCGA-22-4605-01	Wound Healing (Immune C1)	0.276517516	0.865178851	0.187447226	0.256031379	0.088709701	0.245495838	261	514.48	847.86	1362.34									TCGA.22.4605.01	1	TCGA-22-4605-01	974	1	Squamous	C2-Squamous-like	Cluster 5	squamous c3	squamous-like c4	miRNA cluster 11		TCGA-22-4605	974	0	974	Lung	TCGA Lung Squamous Cell Carcinoma	lung squamous cell carcinoma	78	FEMALE	Primary tumor	1	TCGA-22-4605-01	9.3584	6.5699	8.5641	7.4467	5.8031	7.5736
TCGA-22-4607-01	IFN-gamma Dominant (Immune C2)	0.417375415	0.819251069					262	-109.53	450.67	341.13	basal	NA	NA	NA	NA	NA	NA	LUSC.basal	TCGA.22.4607.01	1	TCGA-22-4607-01	587	1	Squamous	C2-Squamous-like	Cluster 5	squamous c3	squamous-like c4	miRNA cluster 4	mutation cluster 3	TCGA-22-4607	587	0	587	Lung	TCGA Lung Squamous Cell Carcinoma	lung squamous cell carcinoma	75	MALE	Primary tumor	1	TCGA-22-4607-01	8.446	4.6569	8.6816	9.1915	5.6496	4.2678
TCGA-22-4609-01	Wound Healing (Immune C1)	0.297891004	0.719844279	0.223599054	0.2935698	0.110494996	0.296594673	263	651.12	1560.81	2211.93									TCGA.22.4609.01	1	TCGA-22-4609-01	291	1	Squamous		Cluster 5	squamous c3		miRNA cluster 11		TCGA-22-4609	291	0	291	Lung	TCGA Lung Squamous Cell Carcinoma	lung squamous cell carcinoma	81	MALE	Primary tumor	1	TCGA-22-4609-01	8.9225	4.8483	9.2162	7.0616	4.1108	6.9234
TCGA-22-4609-11		0.173913339	0.517850117					264												TCGA.22.4609.11	1	TCGA-22-4609-11	291	1								TCGA-22-4609	291	0	291	Lung	TCGA Lung Squamous Cell Carcinoma	lung squamous cell carcinoma	81	MALE	Normal	11		7.9184	5.2484	11.2745	7.2727	8.2045	8.017
TCGA-22-4613-01	IFN-gamma Dominant (Immune C2)	0.518897841	0.863744457	0.232684418	0.321676691	0.110641905	0.280575087	265	-432.62	974.47	541.85	classical	NA	NA	NA	NA	NA	NA	LUSC.classical	TCGA.22.4613.01	1	TCGA-22-4613-01	358	1	Squamous	C2-Squamous-like	Cluster 13 (HNSC-LUSC)		squamous-like c4	miRNA cluster 7	mutation cluster 3	TCGA-22-4613	NA	NA	358	Lung	TCGA Lung Squamous Cell Carcinoma	lung squamous cell carcinoma	73	FEMALE	Primary tumor	1	TCGA-22-4613-01	7.2842	4.8737	6.8695	7.1195	0.9146	6.4837
TCGA-22-4613-11				0.121324394	0.185922096	0.032679246	0.174873545
TCGA-22-5471-01	IFN-gamma Dominant (Immune C2)	0.487182298	0.683067378	0.210870074	0.296845386	0.087915957	0.255579535	266	-383.48	1119.17	735.69	classical	NA	NA	NA	NA	NA	NA	LUSC.classical	TCGA.22.5471.01	0	TCGA-22-5471-01	965	0	High	C2-Squamous-like	Cluster 13 (HNSC-LUSC)	squamous c3	squamous-like c4	miRNA cluster 4	mutation cluster 13	TCGA-22-5471	229	1	965	Lung	TCGA Lung Squamous Cell Carcinoma	lung squamous cell carcinoma	75	MALE	Primary tumor	1	TCGA-22-5471-01	8.9024	4.7881	6.2788	5.1221	1.0562	6.8952
TCGA-22-5471-11		0.170083923	0.545401186	0.130770703	0.207458628	0.028738668	0.181175594	267												TCGA.22.5471.11	0	TCGA-22-5471-11	965	0		C2-Squamous-like					mutation cluster 13	TCGA-22-5471	229	1	965	Lung	TCGA Lung Squamous Cell Carcinoma	lung squamous cell carcinoma	75	MALE	Normal	11		7.1438	4.0366	11.0623	5.8564	8.4204	6.7087
TCGA-22-5472-01	TGF-beta Dominant (Immune C6)	0.315794956	0.67829241	0.216676341	0.313304442	0.072079312	0.281963407	268	-364.56	583.24	218.69	basal	NA	NA	NA	NA	NA	NA	LUSC.basal	TCGA.22.5472.01	1	TCGA-22-5472-01	1975	1	Kirc+	C2-Squamous-like	Cluster 13 (HNSC-LUSC)	squamous c3	squamous-like c4	miRNA cluster 11	mutation cluster 12	TCGA-22-5472	746	1	1975	Lung	TCGA Lung Squamous Cell Carcinoma	lung squamous cell carcinoma	67	MALE	Primary tumor	1	TCGA-22-5472-01	7.2824	4.227	9.5495	9.8324	4.3794	5.7781
TCGA-22-5472-11		0.169428775	0.586411719	0.134301761	0.210952766	0.033365869	0.178433817	269												TCGA.22.5472.11	1	TCGA-22-5472-11	1975	1		C2-Squamous-like					mutation cluster 12	TCGA-22-5472	746	1	1975	Lung	TCGA Lung Squamous Cell Carcinoma	lung squamous cell carcinoma	67	MALE	Normal	11		7.5513	4.4771	11.3549	7.1256	7.6974	9.3159
TCGA-22-5473-01	Wound Healing (Immune C1)	0.425101733	0.669561372	0.184638131	0.248821807	0.082318565	0.242546224	270	-496.35	-103.42	-599.76	classical	NA	NA	NA	NA	NA	NA	LUSC.classical	TCGA.22.5473.01	1	TCGA-22-5473-01	1933	1	Squamous	C2-Squamous-like	Cluster 13 (HNSC-LUSC)	squamous c3	squamous-like c4		mutation cluster 2	TCGA-22-5473	1655	1	1933	Lung	TCGA Lung Squamous Cell Carcinoma	lung squamous cell carcinoma	78	MALE	Primary tumor	1	TCGA-22-5473-01	7.2335	3.1154	7.2487	8.5098	6.3315	8.7883
TCGA-22-5473-11				0.124300241	0.195150059	0.032264371	0.168744311
TCGA-22-5474-01	IFN-gamma Dominant (Immune C2)	0.43366156	0.868820875	0.183251762	0.271676354	0.071579958	0.21395536	271	-16.77	1516.32	1499.55	classical	NA	NA	NA	NA	NA	NA	LUSC.classical	TCGA.22.5474.01	1	TCGA-22-5474-01	445	1	Squamous	C2-Squamous-like	Cluster 13 (HNSC-LUSC)	squamous c3	squamous-like c4		mutation cluster 5	TCGA-22-5474	445	0	445	Lung	TCGA Lung Squamous Cell Carcinoma	lung squamous cell carcinoma	74	MALE	Primary tumor	1	TCGA-22-5474-01	8.3146	5.4112	6.4035	5.827	6.155	5.6419
TCGA-22-5474-11				0.140183788	0.226114294	0.031767238	0.170904413
TCGA-22-5477-01	Wound Healing (Immune C1)	0.480088356	0.684755498	0.221799853	0.293052924	0.105781484	0.295434738	272	-980.43	-226.87	-1207.3	classical	NA	NA	NA	NA	NA	NA	LUSC.classical	TCGA.22.5477.01	1	TCGA-22-5477-01	1346	1	High	C2-Squamous-like	Cluster 13 (HNSC-LUSC)	squamous c3	squamous-like c4		mutation cluster 5	TCGA-22-5477	511	1	1346	Lung	TCGA Lung Squamous Cell Carcinoma	lung squamous cell carcinoma	65	MALE	Primary tumor	1	TCGA-22-5477-01	6.8305	5.5062	6.8006	8.8538	5.2544	7.8746
TCGA-22-5477-11				0.120273786	0.191948261	0.027681085	0.163848537
TCGA-22-5478-01	Wound Healing (Immune C1)	0.30620578	0.648784278	0.225957213	0.315126048	0.100804658	0.292755379	273	31.01	171.5	202.51	secretory	NA	NA	NA	NA	NA	NA	LUSC.secretory	TCGA.22.5478.01	1	TCGA-22-5478-01	24	1	BRCA-LUAD+	C1-LUAD-enriched	Cluster 5	squamous c3	squamous-like c4	miRNA cluster 12	mutation cluster 5	TCGA-22-5478	24	0	24	Lung	TCGA Lung Squamous Cell Carcinoma	lung squamous cell carcinoma	79	MALE	Primary tumor	1	TCGA-22-5478-01	8.0699	4.3185	11.5248	8.7475	7.932	10.0834
TCGA-22-5478-11		0.194618813	0.43863965	0.124150622	0.191878737	0.030312539	0.178754559	274												TCGA.22.5478.11	1	TCGA-22-5478-11	24	1		C1-LUAD-enriched					mutation cluster 5	TCGA-22-5478	24	0	24	Lung	TCGA Lung Squamous Cell Carcinoma	lung squamous cell carcinoma	79	MALE	Normal	11		8.0048	4.4322	12.1984	7.1141	7.8893	6.5723
TCGA-22-5479-01	Wound Healing (Immune C1)	0.455937698	0.704435104	0.218862833	0.297291795	0.108782492	0.279713151	275	-431.5	166.34	-265.16									TCGA.22.5479.01	0	TCGA-22-5479-01	1651	0	Squamous	C2-Squamous-like	Cluster 13 (HNSC-LUSC)	squamous c3	squamous-like c4	miRNA cluster 7		TCGA-22-5479	NA	NA	1651	Lung	TCGA Lung Squamous Cell Carcinoma	lung squamous cell carcinoma	64	MALE	Primary tumor	1	TCGA-22-5479-01	7.6203	3.9265	6.3142	7.6995	3.7473	5.9395
TCGA-22-5480-01	IFN-gamma Dominant (Immune C2)	0.412988062	0.493019703	0.136281917	0.21135006	0.052242217	0.132730594	276	-123.9	1286.04	1162.15	secretory	NA	NA	NA	NA	NA	NA	LUSC.secretory	TCGA.22.5480.01	1	TCGA-22-5480-01	2170	1	High	C2-Squamous-like	Cluster 13 (HNSC-LUSC)	squamous c3	squamous-like c4	miRNA cluster 7	mutation cluster 13	TCGA-22-5480	1779	1	2170	Lung	TCGA Lung Squamous Cell Carcinoma	lung squamous cell carcinoma	66	FEMALE	Primary tumor	1	TCGA-22-5480-01	8.1075	6.0164	10.8844	5.8695	1.6685	6.3981
TCGA-22-5480-11				0.129123484	0.196908372	0.037456025	0.181521298
TCGA-22-5481-01	IFN-gamma Dominant (Immune C2)	0.617255885	0.654054741	0.185920486	0.283755703	0.113829296	0.11909758	277	-723.86	731.58	7.72									TCGA.22.5481.01	1	TCGA-22-5481-01	2409	1	High		Cluster 5		RNA cluster 12	miRNA cluster 12		TCGA-22-5481	346	1	2409	Lung	TCGA Lung Squamous Cell Carcinoma	lung squamous cell carcinoma	72	FEMALE	Primary tumor	1	TCGA-22-5481-01	7.0959	5.4505	5.545	2.2653	0.509	9.3694
TCGA-22-5481-11		0.178431224	0.496941601					278												TCGA.22.5481.11	1	TCGA-22-5481-11	2409	1								TCGA-22-5481	346	1	2409	Lung	TCGA Lung Squamous Cell Carcinoma	lung squamous cell carcinoma	72	FEMALE	Normal	11		8.0853	4.7264	11.1436	6.3408	8.7181	6.9433
TCGA-22-5482-01	Wound Healing (Immune C1)	0.359485052	0.81153397	0.220578232	0.304915317	0.100788519	0.278794403	279	-509.1	-404.88	-913.98	classical	NA	NA	NA	NA	NA	NA	LUSC.classical	TCGA.22.5482.01	1	TCGA-22-5482-01	357	1	Squamous	C2-Squamous-like	Cluster 13 (HNSC-LUSC)	squamous c3	squamous-like c4	miRNA cluster 11	mutation cluster 8	TCGA-22-5482	357	0	357	Lung	TCGA Lung Squamous Cell Carcinoma	lung squamous cell carcinoma	81	MALE	Primary tumor	1	TCGA-22-5482-01	7.8268	6.2584	8.7491	8.1882	2.0434	4.9086
TCGA-22-5482-11		0.103366812	0.556084575	0.124061938	0.192401594	0.032322955	0.173844683	280												TCGA.22.5482.11	1	TCGA-22-5482-11	357	1		C2-Squamous-like					mutation cluster 8	TCGA-22-5482	357	0	357	Lung	TCGA Lung Squamous Cell Carcinoma	lung squamous cell carcinoma	81	MALE	Normal	11		8.142	5.7009	11.6166	7.8719	8.1497	8.1638
TCGA-22-5483-01	Wound Healing (Immune C1)	0.444042448	0.750507775	0.159375226	0.228334501	0.058554919	0.225859227	281	251.79	257.15	508.94									TCGA.22.5483.01	1	TCGA-22-5483-01	573	1	Squamous	C2-Squamous-like	Cluster 13 (HNSC-LUSC)	squamous c3	RNA cluster 3	miRNA cluster 12		TCGA-22-5483	568	1	573	Lung	TCGA Lung Squamous Cell Carcinoma	lung squamous cell carcinoma	74	MALE	Primary tumor	1	TCGA-22-5483-01	8.3608	5.6258	9.2094	11.3217	5.1158	8.4368
TCGA-22-5483-11		0.222227575	0.654370423					282												TCGA.22.5483.11	1	TCGA-22-5483-11	573	1		C2-Squamous-like						TCGA-22-5483	568	1	573	Lung	TCGA Lung Squamous Cell Carcinoma	lung squamous cell carcinoma	74	MALE	Normal	11		7.774	4.5696	10.8708	6.6142	8.8084	6.7595
TCGA-22-5485-01	Lymphocyte Depleted (Immune C4)	0.471892418	0.829558814	0.233120494	0.304722267	0.121269715	0.294092015	283	-738.08	-153.44	-891.52	classical	NA	NA	NA	NA	NA	NA	LUSC.classical	TCGA.22.5485.01	1	TCGA-22-5485-01	916	1	High	C2-Squamous-like	Cluster 13 (HNSC-LUSC)	squamous c3	squamous-like c4	miRNA cluster 12	mutation cluster 5	TCGA-22-5485	840	1	916	Lung	TCGA Lung Squamous Cell Carcinoma	lung squamous cell carcinoma	58	FEMALE	Primary tumor	1	TCGA-22-5485-01	6.9072	7.4662	6.451	7.4685	5.2411	6.6112
TCGA-22-5485-11				0.128079318	0.196803009	0.036558865	0.175528401
TCGA-22-5489-01	IFN-gamma Dominant (Immune C2)	0.373334303	0.759901754	0.158320375	0.24090328	0.062188994	0.16998739	284	1047.23	1659.65	2706.87	secretory	NA	NA	NA	NA	NA	NA	LUSC.secretory	TCGA.22.5489.01	1	TCGA-22-5489-01	1912	1	High	C2-Squamous-like	Cluster 13 (HNSC-LUSC)	squamous c3	squamous-like c4	miRNA cluster 7	mutation cluster 2	TCGA-22-5489	428	1	1912	Lung	TCGA Lung Squamous Cell Carcinoma	lung squamous cell carcinoma	64	MALE	Primary tumor	1	TCGA-22-5489-01	8.8686	7.6628	9.4962	6.9851	3.5074	8.193
TCGA-22-5489-11		0.169197998	0.546017529	0.135537822	0.21383502	0.028521242	0.191869247	285												TCGA.22.5489.11	1	TCGA-22-5489-11	1912	1		C2-Squamous-like					mutation cluster 2	TCGA-22-5489	428	1	1912	Lung	TCGA Lung Squamous Cell Carcinoma	lung squamous cell carcinoma	64	MALE	Normal	11		7.6691	5.3371	11.4431	6.7647	7.764	7.2285
TCGA-22-5491-01	IFN-gamma Dominant (Immune C2)	0.552848264	0.965164066	0.236246922	0.322983144	0.106114435	0.28373099	286	-1515.4	-165.84	-1681.25	classical	NA	NA	NA	NA	NA	NA	LUSC.classical	TCGA.22.5491.01	1	TCGA-22-5491-01	1713	1	Squamous	C2-Squamous-like	Cluster 13 (HNSC-LUSC)	squamous c3	squamous-like c4		mutation cluster 3	TCGA-22-5491	NA	NA	1713	Lung	TCGA Lung Squamous Cell Carcinoma	lung squamous cell carcinoma	74	MALE	Primary tumor	1	TCGA-22-5491-01	8.0827	3.6337	8.3825	6.3891	3.4137	6.069
TCGA-22-5491-11		0.150674875	0.587304009	0.124756184	0.188213043	0.037674848	0.182427255	287												TCGA.22.5491.11	1	TCGA-22-5491-11	1713	1		C2-Squamous-like					mutation cluster 3	TCGA-22-5491	NA	NA	1713	Lung	TCGA Lung Squamous Cell Carcinoma	lung squamous cell carcinoma	74	MALE	Normal	11		7.686	6.3769	11.167	7.7811	8.3427	7.8231
TCGA-22-5492-01	IFN-gamma Dominant (Immune C2)	0.342271909	0.616990725	0.20300052	0.283689588	0.0774015	0.287568999	288	-14.39	1356.21	1341.81	secretory	NA	NA	NA	NA	NA	NA	LUSC.secretory	TCGA.22.5492.01	1	TCGA-22-5492-01	506	1	Squamous	C2-Squamous-like	Cluster 5	squamous c3	squamous-like c4		mutation cluster 8	TCGA-22-5492	NA	NA	506	Lung	TCGA Lung Squamous Cell Carcinoma	lung squamous cell carcinoma	73	FEMALE	Primary tumor	1	TCGA-22-5492-01	7.6581	2.637	11.9204	8.8726	7.4606	7.8661
TCGA-22-5492-11				0.136767592	0.211482093	0.034369097	0.19772003
TCGA-22-A5C4-01	Wound Healing (Immune C1)	0.414989078	0.646749788	0.184180646	0.277399722	0.076534811	0.193904496	289	-1025.71	-270	-1295.71									TCGA.22.A5C4.01	0	TCGA-22-A5C4-01	671	0								TCGA-22-A5C4	671	0	671	Lung	TCGA Lung Squamous Cell Carcinoma	lung squamous cell carcinoma	70	MALE	Primary tumor	1	TCGA-22-A5C4-01	6.994	4.6396	10.5708	6.9508	2.5324	7.2324
TCGA-23-1021-01												Differentiated	NA	NA	NA	NA	NA	NA	OVCA.Differentiated
TCGA-23-1022-01												Proliferative	NA	NA	NA	NA	NA	NA	OVCA.Proliferative
TCGA-23-1023-01	IFN-gamma Dominant (Immune C2)	0.347487298	0.581805576					290	91.73	315.51	407.24	Differentiated	NA	NA	NA	NA	NA	NA	OVCA.Differentiated	TCGA.23.1023.01	0	TCGA-23-1023-01	1233	0	Squamous	C9-OV	OV-like c1		OV-like c16	miRNA cluster 2	mutation cluster 5	TCGA-23-1023	NA	NA	1233	Ovary	TCGA Ovarian Cancer	ovarian serous cystadenocarcinoma	65	FEMALE	Primary tumor	1	TCGA-23-1023-01	8.1873	8.1079	7.2654	5.8811	7.0763	4.7922
TCGA-23-1023-01	IFN-gamma Dominant (Immune C2)	0.337170091	0.619257622					290	91.73	315.51	407.24	Differentiated	NA	NA	NA	NA	NA	NA	OVCA.Differentiated	TCGA.23.1023.01	0	TCGA-23-1023-01	1233	0	Squamous	C9-OV	OV-like c1		OV-like c16	miRNA cluster 2	mutation cluster 5	TCGA-23-1023	NA	NA	1233	Ovary	TCGA Ovarian Cancer	ovarian serous cystadenocarcinoma	65	FEMALE	Primary tumor	1	TCGA-23-1023-01	8.1873	8.1079	7.2654	5.8811	7.0763	4.7922
TCGA-23-1024-01												Proliferative	NA	NA	NA	NA	NA	NA	OVCA.Proliferative
TCGA-23-1026-01	IFN-gamma Dominant (Immune C2)	0.3948188	0.573895549					291	-144.88	602.79	457.91	Differentiated	NA	NA	NA	NA	NA	NA	OVCA.Differentiated	TCGA.23.1026.01	0	TCGA-23-1026-01	816	0	High	C9-OV	OV-like c1		OV-like c16	miRNA cluster 3	mutation cluster 5	TCGA-23-1026	NA	NA	816	Ovary	TCGA Ovarian Cancer	ovarian serous cystadenocarcinoma	45	FEMALE	Primary tumor	1	TCGA-23-1026-01	7.5884	4.539	8.9937	8.3064	8.1367	6.3014
TCGA-23-1027-01	IFN-gamma Dominant (Immune C2)	0.432115534	0.627336461					292	-160.52	243.07	82.54	Differentiated	NA	NA	NA	NA	NA	NA	OVCA.Differentiated	TCGA.23.1027.01	1	TCGA-23-1027-01	976	1	Squamous	C9-OV	OV-like c1		OV-like c16	miRNA cluster 2	mutation cluster 5	TCGA-23-1027	NA	NA	976	Ovary	TCGA Ovarian Cancer	ovarian serous cystadenocarcinoma	48	FEMALE	Primary tumor	1	TCGA-23-1027-01	8.0005	5.9519	8.0005	9.2573	3.3367	6.1846
TCGA-23-1028-01												Differentiated	NA	NA	NA	NA	NA	NA	OVCA.Differentiated
TCGA-23-1029-01	IFN-gamma Dominant (Immune C2)	0.454411215	0.628686953					293	-913.62	-746.43	-1660.05	Differentiated	NA	NA	NA	NA	NA	NA	OVCA.Differentiated	TCGA.23.1029.01	0	TCGA-23-1029-01	268	0	Squamous		OV-like c1		OV-like c16	miRNA cluster 1		TCGA-23-1029	NA	NA	268	Ovary	TCGA Ovarian Cancer	ovarian serous cystadenocarcinoma	46	FEMALE	Primary tumor	1	TCGA-23-1029-01	8.3722	9.8391	7.0161	7.58	1.7299	1.9924
TCGA-23-1030-01												Differentiated	NA	NA	NA	NA	NA	NA	OVCA.Differentiated
TCGA-23-1031-01												Proliferative	NA	NA	NA	NA	NA	NA	OVCA.Proliferative
TCGA-23-1032-01												Proliferative	NA	NA	NA	NA	NA	NA	OVCA.Proliferative
TCGA-23-1107-01												Proliferative	NA	NA	NA	NA	NA	NA	OVCA.Proliferative
TCGA-23-1109-01	Wound Healing (Immune C1)	0.375181861	0.285493086					294	-215.49	-83.31	-298.8	Proliferative	NA	NA	NA	NA	NA	NA	OVCA.Proliferative	TCGA.23.1109.01	1	TCGA-23-1109-01	1562	1	High	C9-OV	OV-like c1	OV-like c4	OV-like c16	miRNA cluster 2		TCGA-23-1109	NA	NA	1562	Ovary	TCGA Ovarian Cancer	ovarian serous cystadenocarcinoma	62	FEMALE	Primary tumor	1	TCGA-23-1109-01	8.4293	7.3731	8.5487	5.7767	1.5304	4.92
TCGA-23-1110-01												Proliferative	NA	NA	NA	NA	NA	NA	OVCA.Proliferative
TCGA-23-1111-01	IFN-gamma Dominant (Immune C2)	0.368727057	0.363725178					295	-1124.67	-1244.57	-2369.24	Differentiated	NA	NA	NA	NA	NA	NA	OVCA.Differentiated	TCGA.23.1111.01	0	TCGA-23-1111-01	98	0	High	C9-OV	OV-like c1	BRCA basal-like c6	OV-like c16	miRNA cluster 1		TCGA-23-1111	NA	NA	98	Ovary	TCGA Ovarian Cancer	ovarian serous cystadenocarcinoma	63	FEMALE	Primary tumor	1	TCGA-23-1111-01	7.0884	7.7458	6.099	12.4041	7.3281	4.502
TCGA-23-1113-01												Proliferative	NA	NA	NA	NA	NA	NA	OVCA.Proliferative
TCGA-23-1114-01	Wound Healing (Immune C1)	0.310231921	0.538565705					296	-661.27	-1559.78	-2221.05	Proliferative	NA	NA	NA	NA	NA	NA	OVCA.Proliferative	TCGA.23.1114.01	1	TCGA-23-1114-01	2089	1	High		OV-like c1		OV-like c16	miRNA cluster 2		TCGA-23-1114	NA	NA	2089	Ovary	TCGA Ovarian Cancer	ovarian serous cystadenocarcinoma	55	FEMALE	Primary tumor	1	TCGA-23-1114-01	8.3625	7.2846	9.6244	9.2684	10.3781	4.8632
TCGA-23-1116-01												Mesenchymal	NA	NA	NA	NA	NA	NA	OVCA.Mesenchymal
TCGA-23-1117-01												Mesenchymal	NA	NA	NA	NA	NA	NA	OVCA.Mesenchymal
TCGA-23-1118-01												Differentiated	NA	NA	NA	NA	NA	NA	OVCA.Differentiated
TCGA-23-1119-01												Proliferative	NA	NA	NA	NA	NA	NA	OVCA.Proliferative
TCGA-23-1120-01	IFN-gamma Dominant (Immune C2)	0.420862705	0.523927332					297	-430.28	453.34	23.06	Immunoreactive	NA	NA	NA	NA	NA	NA	OVCA.Immunoreactive	TCGA.23.1120.01	0	TCGA-23-1120-01	130	0	Squamous	C9-OV	OV-like c1		OV-like c16	miRNA cluster 2	mutation cluster 2	TCGA-23-1120	NA	NA	130	Ovary	TCGA Ovarian Cancer	ovarian serous cystadenocarcinoma	60	FEMALE	Primary tumor	1	TCGA-23-1120-01	7.5299	8.1767	7.5615	6.363	3.5768	4.2816
TCGA-23-1121-01												Proliferative	NA	NA	NA	NA	NA	NA	OVCA.Proliferative
TCGA-23-1122-01	IFN-gamma Dominant (Immune C2)	0.419303827	0.634354198					298	-797.19	-551.07	-1348.26	Proliferative	NA	NA	NA	NA	NA	NA	OVCA.Proliferative	TCGA.23.1122.01	1	TCGA-23-1122-01	1189	1	High	C9-OV	OV-like c1	OV-like c4	OV-like c16	miRNA cluster 2	mutation cluster 5	TCGA-23-1122	NA	NA	1189	Ovary	TCGA Ovarian Cancer	ovarian serous cystadenocarcinoma	53	FEMALE	Primary tumor	1	TCGA-23-1122-01	7.1296	9.1351	9.6826	7.8539	6.9001	4.8654
TCGA-23-1123-01	IFN-gamma Dominant (Immune C2)	0.492943846	0.391796126					299	-690.26	786.04	95.77	Immunoreactive	NA	NA	NA	NA	NA	NA	OVCA.Immunoreactive	TCGA.23.1123.01	1	TCGA-23-1123-01	1018	1	High	C9-OV	OV-like c1	OV-like c4	OV-like c16	miRNA cluster 1	mutation cluster 5	TCGA-23-1123	NA	NA	1018	Ovary	TCGA Ovarian Cancer	ovarian serous cystadenocarcinoma	59	FEMALE	Primary tumor	1	TCGA-23-1123-01	7.3944	9.5254	4.5323	5.757	7.496	2.0707
TCGA-23-1124-01												Differentiated	NA	NA	NA	NA	NA	NA	OVCA.Differentiated
TCGA-23-1809-01	IFN-gamma Dominant (Immune C2)	0.440251637	0.459224279					300	-1079.78	-1151.72	-2231.5	Proliferative	NA	NA	NA	NA	NA	NA	OVCA.Proliferative	TCGA.23.1809.01	0	TCGA-23-1809-01	16	0	High	C9-OV	OV-like c1	OV-like c4	OV-like c16	miRNA cluster 1		TCGA-23-1809	NA	NA	16	Ovary	TCGA Ovarian Cancer	ovarian serous cystadenocarcinoma	63	FEMALE	Primary tumor	1	TCGA-23-1809-01	7.1551	12.6688	8.1832	5.2263	4.1343	6.7853
TCGA-23-2072-01												Differentiated	NA	NA	NA	NA	NA	NA	OVCA.Differentiated
TCGA-23-2077-01	IFN-gamma Dominant (Immune C2)	0.393422783	0.512231104					301	-348.4	136.12	-212.28	Immunoreactive	NA	NA	NA	NA	NA	NA	OVCA.Immunoreactive	TCGA.23.2077.01	0	TCGA-23-2077-01	3525	0	Squamous	C9-OV	OV-like c1	OV-like c4	OV-like c16	miRNA cluster 1	mutation cluster 8	TCGA-23-2077	NA	NA	3525	Ovary	TCGA Ovarian Cancer	ovarian serous cystadenocarcinoma	45	FEMALE	Primary tumor	1	TCGA-23-2077-01	8.3139	5.9991	7.7119	9.5632	9.5043	2.5467
TCGA-23-2078-01		0.342568472	0.617690087									Mesenchymal	NA	NA	NA	NA	NA	NA	OVCA.Mesenchymal
TCGA-23-2079-01												Immunoreactive	NA	NA	NA	NA	NA	NA	OVCA.Immunoreactive
TCGA-23-2081-01	IFN-gamma Dominant (Immune C2)	0.359156557	0.490044444					302	-651.58	-1136.32	-1787.9	Differentiated	NA	NA	NA	NA	NA	NA	OVCA.Differentiated	TCGA.23.2081.01	1	TCGA-23-2081-01	2342	1	Squamous	C9-OV	OV-like c1	OV-like c4	OV-like c16	miRNA cluster 1	mutation cluster 5	TCGA-23-2081	NA	NA	2342	Ovary	TCGA Ovarian Cancer	ovarian serous cystadenocarcinoma	49	FEMALE	Primary tumor	1	TCGA-23-2081-01	7.6772	7.9642	9.264	10.82	7.261	6.403
TCGA-23-2084-01	IFN-gamma Dominant (Immune C2)	0.49958607	0.564032132					303	-259.09	109.45	-149.64	Immunoreactive	NA	NA	NA	NA	NA	NA	OVCA.Immunoreactive	TCGA.23.2084.01	1	TCGA-23-2084-01	1516	1	High		OV-like c1		OV-like c16	miRNA cluster 1		TCGA-23-2084	NA	NA	1516	Ovary	TCGA Ovarian Cancer	ovarian serous cystadenocarcinoma	45	FEMALE	Primary tumor	1	TCGA-23-2084-01	8.7302	5.8549	6.0157	6.0325	1.5956	1.9186
TCGA-24-0966-01												Differentiated	NA	NA	NA	NA	NA	NA	OVCA.Differentiated
TCGA-24-0968-01												Immunoreactive	NA	NA	NA	NA	NA	NA	OVCA.Immunoreactive
TCGA-24-0970-01												Mesenchymal	NA	NA	NA	NA	NA	NA	OVCA.Mesenchymal
TCGA-24-0975-01	Wound Healing (Immune C1)	0.324507073	0.840448976					304	386.98	-139.89	247.09	Mesenchymal	NA	NA	NA	NA	NA	NA	OVCA.Mesenchymal	TCGA.24.0975.01	1	TCGA-24-0975-01	663	1	High	C9-OV	Low purity c2		OV-like c16	miRNA cluster 2	mutation cluster 13	TCGA-24-0975	NA	NA	663	Ovary	TCGA Ovarian Cancer	ovarian serous cystadenocarcinoma	58	FEMALE	Primary tumor	1	TCGA-24-0975-01	8.4462	6.1159	10.5451	8.8414	6.4717	8.1667
TCGA-24-0979-01												Differentiated	NA	NA	NA	NA	NA	NA	OVCA.Differentiated
TCGA-24-0980-01												Differentiated	NA	NA	NA	NA	NA	NA	OVCA.Differentiated
TCGA-24-0982-01												Proliferative	NA	NA	NA	NA	NA	NA	OVCA.Proliferative
TCGA-24-1103-01	IFN-gamma Dominant (Immune C2)	0.51210753	0.646219237					305	-1613.99	-1174.02	-2788.01	Differentiated	NA	NA	NA	NA	NA	NA	OVCA.Differentiated	TCGA.24.1103.01	1	TCGA-24-1103-01	1646	1	Squamous	C9-OV	OV-like c1	OV-like c4	OV-like c16	miRNA cluster 2	mutation cluster 5	TCGA-24-1103	NA	NA	1646	Ovary	TCGA Ovarian Cancer	ovarian serous cystadenocarcinoma	50	FEMALE	Primary tumor	1	TCGA-24-1103-01	6.3061	10.7074	4.7654	7.666	0	3.1624
TCGA-24-1104-01												Differentiated	NA	NA	NA	NA	NA	NA	OVCA.Differentiated
TCGA-24-1105-01												Differentiated	NA	NA	NA	NA	NA	NA	OVCA.Differentiated
TCGA-24-1413-01	Lymphocyte Depleted (Immune C4)	0.413054156	0.396571081					306	-1245.14	-395.52	-1640.66	Differentiated	NA	NA	NA	NA	NA	NA	OVCA.Differentiated	TCGA.24.1413.01	0	TCGA-24-1413-01	192	0	BRCA-LUAD+	C9-OV	OV-like c1		OV-like c16	miRNA cluster 1	mutation cluster 5	TCGA-24-1413	NA	NA	192	Ovary	TCGA Ovarian Cancer	ovarian serous cystadenocarcinoma	51	FEMALE	Primary tumor	1	TCGA-24-1413-01	7.3034	10.8969	9.2894	8.9546	7.6311	0
TCGA-24-1416-01	Lymphocyte Depleted (Immune C4)	0.440889844	0.516789016					307	-1368.52	-349.03	-1717.55	Differentiated	NA	NA	NA	NA	NA	NA	OVCA.Differentiated	TCGA.24.1416.01	0	TCGA-24-1416-01	194	0	High	C9-OV	Low purity c2	OV-like c4	OV-like c16	miRNA cluster 1	mutation cluster 3	TCGA-24-1416	NA	NA	194	Ovary	TCGA Ovarian Cancer	ovarian serous cystadenocarcinoma	34	FEMALE	Primary tumor	1	TCGA-24-1416-01	7.3787	7.1818	8.1923	8.7202	6.0562	3.0859
TCGA-24-1417-01	IFN-gamma Dominant (Immune C2)	0.424011023	0.378050043					308	170.05	786.04	956.09	Immunoreactive	NA	NA	NA	NA	NA	NA	OVCA.Immunoreactive	TCGA.24.1417.01	0	TCGA-24-1417-01	238	0	Squamous	C9-OV	OV-like c1	OV-like c4	OV-like c16	miRNA cluster 2	mutation cluster 5	TCGA-24-1417	NA	NA	238	Ovary	TCGA Ovarian Cancer	ovarian serous cystadenocarcinoma	54	FEMALE	Primary tumor	1	TCGA-24-1417-01	7.8731	7.5408	8.4067	6.1116	6.7809	6.7586
TCGA-24-1418-01	IFN-gamma Dominant (Immune C2)	0.37345216	0.533646054					309	-185.61	-534.95	-720.56	Mesenchymal	NA	NA	NA	NA	NA	NA	OVCA.Mesenchymal	TCGA.24.1418.01	0	TCGA-24-1418-01	243	0	High	C9-OV	OV-like c1		OV-like c16	miRNA cluster 2	mutation cluster 5	TCGA-24-1418	NA	NA	243	Ovary	TCGA Ovarian Cancer	ovarian serous cystadenocarcinoma	68	FEMALE	Primary tumor	1	TCGA-24-1418-01	8.2048	6.1658	8.1649	7.1228	5.9481	8.7448
TCGA-24-1419-01	IFN-gamma Dominant (Immune C2)	0.433857475	0.453557035					310	-1666.53	-1289.8	-2956.33	Proliferative	NA	NA	NA	NA	NA	NA	OVCA.Proliferative	TCGA.24.1419.01	0	TCGA-24-1419-01	239	0	Squamous	C9-OV	OV-like c1	OV-like c4	OV-like c16	miRNA cluster 2	mutation cluster 5	TCGA-24-1419	NA	NA	239	Ovary	TCGA Ovarian Cancer	ovarian serous cystadenocarcinoma	62	FEMALE	Primary tumor	1	TCGA-24-1419-01	7.7694	4.2501	4.8664	9.3468	3.1053	1.8218
TCGA-24-1422-01												Mesenchymal	NA	NA	NA	NA	NA	NA	OVCA.Mesenchymal
TCGA-24-1423-01	IFN-gamma Dominant (Immune C2)	0.363531339	0.552432367					311	-749.69	-510.85	-1260.53	Differentiated	NA	NA	NA	NA	NA	NA	OVCA.Differentiated	TCGA.24.1423.01	0	TCGA-24-1423-01	190	0	BRCA-LUAD+	C9-OV	OV-like c1	OV-like c4	OV-like c16	miRNA cluster 1	mutation cluster 5	TCGA-24-1423	NA	NA	190	Ovary	TCGA Ovarian Cancer	ovarian serous cystadenocarcinoma	61	FEMALE	Primary tumor	1	TCGA-24-1423-01	7.2469	8.8442	8.5067	9.3673	7.5177	4.206
TCGA-24-1424-01	IFN-gamma Dominant (Immune C2)	0.384884465	0.459465439					312	-287.38	-634.27	-921.64	Proliferative	NA	NA	NA	NA	NA	NA	OVCA.Proliferative	TCGA.24.1424.01	0	TCGA-24-1424-01	183	0	High	C9-OV	OV-like c1	OV-like c4	OV-like c16	miRNA cluster 1	mutation cluster 5	TCGA-24-1424	NA	NA	183	Ovary	TCGA Ovarian Cancer	ovarian serous cystadenocarcinoma	67	FEMALE	Primary tumor	1	TCGA-24-1424-01	7.5639	10.1539	9.4612	9.7627	7.0842	7.6911
TCGA-24-1425-01		0.284983234	0.537094633									Mesenchymal	NA	NA	NA	NA	NA	NA	OVCA.Mesenchymal
TCGA-24-1426-01												Proliferative	NA	NA	NA	NA	NA	NA	OVCA.Proliferative
TCGA-24-1427-01	Wound Healing (Immune C1)	0.306784867	0.632690198					313	500.69	307.89	808.59	Mesenchymal	NA	NA	NA	NA	NA	NA	OVCA.Mesenchymal	TCGA.24.1427.01	0	TCGA-24-1427-01	147	0	High	C9-OV	OV-like c1	OV-like c4	OV-like c16	miRNA cluster 3	mutation cluster 5	TCGA-24-1427	NA	NA	147	Ovary	TCGA Ovarian Cancer	ovarian serous cystadenocarcinoma	58	FEMALE	Primary tumor	1	TCGA-24-1427-01	9.3768	7.1812	10.046	7.3709	3.5954	7.9529
TCGA-24-1428-01	IFN-gamma Dominant (Immune C2)	0.500616846	0.463058713					314	-550.81	649.48	98.67	Immunoreactive	NA	NA	NA	NA	NA	NA	OVCA.Immunoreactive	TCGA.24.1428.01	0	TCGA-24-1428-01	529	0	High	C9-OV	OV-like c1	OV-like c4	OV-like c16	miRNA cluster 2	mutation cluster 5	TCGA-24-1428	NA	NA	529	Ovary	TCGA Ovarian Cancer	ovarian serous cystadenocarcinoma	50	FEMALE	Primary tumor	1	TCGA-24-1428-01	6.5598	5.7475	5.6443	7.5157	8.7864	2.5076
TCGA-24-1430-01	Wound Healing (Immune C1)	0.388928746	0.571580419					315	-705.65	-1708.23	-2413.87	Proliferative	NA	NA	NA	NA	NA	NA	OVCA.Proliferative	TCGA.24.1430.01	1	TCGA-24-1430-01	863	1	Squamous	C9-OV	OV-like c1	OV-like c4	OV-like c16	miRNA cluster 1		TCGA-24-1430	NA	NA	863	Ovary	TCGA Ovarian Cancer	ovarian serous cystadenocarcinoma	68	FEMALE	Primary tumor	1	TCGA-24-1430-01	5.5102	10.3628	10.7714	11.457	9.8472	5.7988
TCGA-24-1431-01												Differentiated	NA	NA	NA	NA	NA	NA	OVCA.Differentiated
TCGA-24-1434-01		0.252440876	0.461563525									Mesenchymal	NA	NA	NA	NA	NA	NA	OVCA.Mesenchymal
TCGA-24-1435-01		0.358730226	0.372816885									Immunoreactive	NA	NA	NA	NA	NA	NA	OVCA.Immunoreactive
TCGA-24-1436-01	IFN-gamma Dominant (Immune C2)	0.428003074	0.510542989					316	-534.05	146.8	-387.25	Immunoreactive	NA	NA	NA	NA	NA	NA	OVCA.Immunoreactive	TCGA.24.1436.01	1	TCGA-24-1436-01	260	1	High	C9-OV	OV-like c1	OV-like c4	OV-like c16	miRNA cluster 2	mutation cluster 5	TCGA-24-1436	NA	NA	260	Ovary	TCGA Ovarian Cancer	ovarian serous cystadenocarcinoma	57	FEMALE	Primary tumor	1	TCGA-24-1436-01	6.5923	9.6279	8.1226	7.8304	5.5134	6.4788
TCGA-24-1463-01		0.337833091	0.64756973									Mesenchymal	NA	NA	NA	NA	NA	NA	OVCA.Mesenchymal
TCGA-24-1464-01												Differentiated	NA	NA	NA	NA	NA	NA	OVCA.Differentiated
TCGA-24-1466-01												Differentiated	NA	NA	NA	NA	NA	NA	OVCA.Differentiated
TCGA-24-1467-01	Lymphocyte Depleted (Immune C4)	0.434236472	0.554482222					317	-1155.53	-726.54	-1882.07	Differentiated	NA	NA	NA	NA	NA	NA	OVCA.Differentiated	TCGA.24.1467.01	1	TCGA-24-1467-01	3224	1	High	C9-OV	OV-like c1	OV-like c4	OV-like c16	miRNA cluster 1		TCGA-24-1467	NA	NA	3224	Ovary	TCGA Ovarian Cancer	ovarian serous cystadenocarcinoma	51	FEMALE	Primary tumor	1	TCGA-24-1467-01	7.8423	7.8819	7.7361	8.7964	7.6001	3.7856
TCGA-24-1469-01	IFN-gamma Dominant (Immune C2)	0.508510849	0.586411719					318	-1482.59	-494.43	-1977.01	Proliferative	NA	NA	NA	NA	NA	NA	OVCA.Proliferative	TCGA.24.1469.01	0	TCGA-24-1469-01	277	0	High	C9-OV	OV-like c1	BRCA basal-like c6	OV-like c16	miRNA cluster 2	mutation cluster 13	TCGA-24-1469	NA	NA	277	Ovary	TCGA Ovarian Cancer	ovarian serous cystadenocarcinoma	71	FEMALE	Primary tumor	1	TCGA-24-1469-01	6.7937	9.7933	10.4075	7.299	9.8929	5.9493
TCGA-24-1470-01												Immunoreactive	NA	NA	NA	NA	NA	NA	OVCA.Immunoreactive
TCGA-24-1471-01												Differentiated	NA	NA	NA	NA	NA	NA	OVCA.Differentiated
TCGA-24-1474-01	Lymphocyte Depleted (Immune C4)	0.558504036	0.476563637					319	-907.17	134.97	-772.21	Immunoreactive	NA	NA	NA	NA	NA	NA	OVCA.Immunoreactive	TCGA.24.1474.01	1	TCGA-24-1474-01	676	1	High	C9-OV	OV-like c1	OV-like c4	OV-like c16	miRNA cluster 1	mutation cluster 5	TCGA-24-1474	NA	NA	676	Ovary	TCGA Ovarian Cancer	ovarian serous cystadenocarcinoma	57	FEMALE	Primary tumor	1	TCGA-24-1474-01	8.1781	6.4646	9.3915	7.2128	5.8042	6.0014
TCGA-24-1544-01	IFN-gamma Dominant (Immune C2)	0.41293355	0.669249955					320	-1481.32	-1535.88	-3017.2	Proliferative	NA	NA	NA	NA	NA	NA	OVCA.Proliferative	TCGA.24.1544.01	1	TCGA-24-1544-01	820	1	High	C9-OV	OV-like c1	OV-like c4	OV-like c16	miRNA cluster 2	mutation c1uster 9	TCGA-24-1544	NA	NA	820	Ovary	TCGA Ovarian Cancer	ovarian serous cystadenocarcinoma	71	FEMALE	Primary tumor	1	TCGA-24-1544-01	6.1914	6.1766	9.0111	8.3442	0.8017	4.1772
TCGA-24-1545-01		0.3163977	0.450373731									Mesenchymal	NA	NA	NA	NA	NA	NA	OVCA.Mesenchymal
TCGA-24-1546-01		0.267795317	0.516113769									Mesenchymal	NA	NA	NA	NA	NA	NA	OVCA.Mesenchymal
TCGA-24-1548-01	IFN-gamma Dominant (Immune C2)	0.574124527	0.551057759					321	-1017.19	-589.34	-1606.53	Proliferative	NA	NA	NA	NA	NA	NA	OVCA.Proliferative	TCGA.24.1548.01	1	TCGA-24-1548-01	493	1	High	C9-OV	OV-like c1	OV-like c4	OV-like c16	miRNA cluster 1	mutation cluster 5	TCGA-24-1548	NA	NA	493	Ovary	TCGA Ovarian Cancer	ovarian serous cystadenocarcinoma	57	FEMALE	Primary tumor	1	TCGA-24-1548-01	7.0212	12.9144	6.1311	8.8763	6.2215	2.8602
TCGA-24-1549-01	IFN-gamma Dominant (Immune C2)	0.45154715	0.457632628					322	-1126.7	73.83	-1052.88	Immunoreactive	NA	NA	NA	NA	NA	NA	OVCA.Immunoreactive	TCGA.24.1549.01	1	TCGA-24-1549-01	1721	1	Squamous	C9-OV	Low purity c2	OV-like c4	OV-like c16	miRNA cluster 1	mutation cluster 5	TCGA-24-1549	NA	NA	1721	Ovary	TCGA Ovarian Cancer	ovarian serous cystadenocarcinoma	58	FEMALE	Primary tumor	1	TCGA-24-1549-01	8.1022	6.3591	4.4815	8.9284	8.8526	7.7015
TCGA-24-1550-01	IFN-gamma Dominant (Immune C2)	0.266602013	0.72806872					323	918.54	339.24	1257.78	Mesenchymal	NA	NA	NA	NA	NA	NA	OVCA.Mesenchymal	TCGA.24.1550.01	1	TCGA-24-1550-01	1249	1	High	C9-OV	OV-like c1	BRCA basal-like c6	OV-like c16	miRNA cluster 2		TCGA-24-1550	NA	NA	1249	Ovary	TCGA Ovarian Cancer	ovarian serous cystadenocarcinoma	49	FEMALE	Primary tumor	1	TCGA-24-1550-01	8.5813	7.7208	10.6779	11.3022	9.2704	9.8391
TCGA-24-1551-01	IFN-gamma Dominant (Immune C2)	0.495647611	0.625696577					324	-761.38	851.38	90	Immunoreactive	NA	NA	NA	NA	NA	NA	OVCA.Immunoreactive	TCGA.24.1551.01	1	TCGA-24-1551-01	1579	1	Squamous	C9-OV	Low purity c2	OV-like c4	OV-like c16	miRNA cluster 1	mutation cluster 5	TCGA-24-1551	NA	NA	1579	Ovary	TCGA Ovarian Cancer	ovarian serous cystadenocarcinoma	53	FEMALE	Primary tumor	1	TCGA-24-1551-01	6.6486	5.6107	8.421	5.8354	2.9431	2.7358
TCGA-24-1552-01	Lymphocyte Depleted (Immune C4)	0.43516097	0.402190094					325	-1041.3	-865.93	-1907.24	Differentiated	NA	NA	NA	NA	NA	NA	OVCA.Differentiated	TCGA.24.1552.01	1	TCGA-24-1552-01	1259	1	High	C9-OV	OV-like c1	OV-like c4	OV-like c16	miRNA cluster 1	mutation cluster 5	TCGA-24-1552	NA	NA	1259	Ovary	TCGA Ovarian Cancer	ovarian serous cystadenocarcinoma	77	FEMALE	Primary tumor	1	TCGA-24-1552-01	5.9052	6.1055	8.2591	9.9679	8.6745	3.9756
TCGA-24-1553-01	IFN-gamma Dominant (Immune C2)	0.355634752	0.465156799					326	-312.48	1569.78	1257.3	Immunoreactive	NA	NA	NA	NA	NA	NA	OVCA.Immunoreactive	TCGA.24.1553.01	1	TCGA-24-1553-01	1767	1	High	C9-OV	OV-like c1	OV-like c4	OV-like c16	miRNA cluster 1	mutation cluster 5	TCGA-24-1553	NA	NA	1767	Ovary	TCGA Ovarian Cancer	ovarian serous cystadenocarcinoma	53	FEMALE	Primary tumor	1	TCGA-24-1553-01	7.3663	6.1831	9.1983	3.5479	3.5032	1.9456
TCGA-24-1555-01	Lymphocyte Depleted (Immune C4)	0.545626576	0.506491512					327	-1429.28	-717.1	-2146.38	Differentiated	NA	NA	NA	NA	NA	NA	OVCA.Differentiated	TCGA.24.1555.01	1	TCGA-24-1555-01	2692	1	Squamous	C9-OV	Low purity c2	OV-like c4	OV-like c16	miRNA cluster 1	mutation cluster 5	TCGA-24-1555	NA	NA	2692	Ovary	TCGA Ovarian Cancer	ovarian serous cystadenocarcinoma	50	FEMALE	Primary tumor	1	TCGA-24-1555-01	5.8438	10.0049	8.8062	7.1973	8.4347	0.3419
TCGA-24-1556-01	IFN-gamma Dominant (Immune C2)	0.502442669	0.538638053					328	-609.1	99.22	-509.89	Immunoreactive	NA	NA	NA	NA	NA	NA	OVCA.Immunoreactive	TCGA.24.1556.01	1	TCGA-24-1556-01	2148	1	High	C9-OV	OV-like c1	OV-like c4	OV-like c16	miRNA cluster 1	mutation cluster 5	TCGA-24-1556	NA	NA	2148	Ovary	TCGA Ovarian Cancer	ovarian serous cystadenocarcinoma	50	FEMALE	Primary tumor	1	TCGA-24-1556-01	6.6613	8.2638	10.0915	7.7076	7.4081	6.0303
TCGA-24-1557-01	Lymphocyte Depleted (Immune C4)	0.458201868	0.668164738					329	-1095.88	-400.5	-1496.38	Differentiated	NA	NA	NA	NA	NA	NA	OVCA.Differentiated	TCGA.24.1557.01	1	TCGA-24-1557-01	1213	1	High	C9-OV	OV-like c1	OV-like c4	OV-like c16	miRNA cluster 2	mutation cluster 5	TCGA-24-1557	NA	NA	1213	Ovary	TCGA Ovarian Cancer	ovarian serous cystadenocarcinoma	49	FEMALE	Primary tumor	1	TCGA-24-1557-01	6.4474	7.7693	9.1392	7.4973	9.46	3.1268
TCGA-24-1558-01	Lymphocyte Depleted (Immune C4)	0.511948216	0.507239106					330	-1180.98	-898.16	-2079.15	Proliferative	NA	NA	NA	NA	NA	NA	OVCA.Proliferative	TCGA.24.1558.01	1	TCGA-24-1558-01	594	1	High	C9-OV	OV-like c1	OV-like c4	OV-like c16	miRNA cluster 1	mutation cluster 2	TCGA-24-1558	NA	NA	594	Ovary	TCGA Ovarian Cancer	ovarian serous cystadenocarcinoma	73	FEMALE	Primary tumor	1	TCGA-24-1558-01	6.904	7.5755	5.4421	4.4749	5.8086	4.7838
TCGA-24-1560-01	IFN-gamma Dominant (Immune C2)	0.470896123	0.431876809					331	-1400.26	-959.2	-2359.46	Proliferative	NA	NA	NA	NA	NA	NA	OVCA.Proliferative	TCGA.24.1560.01	1	TCGA-24-1560-01	1341	1	Squamous	C9-OV	OV-like c1	OV-like c4	OV-like c16	miRNA cluster 2	mutation cluster 5	TCGA-24-1560	NA	NA	1341	Ovary	TCGA Ovarian Cancer	ovarian serous cystadenocarcinoma	51	FEMALE	Primary tumor	1	TCGA-24-1560-01	8.137	9.663	6.8575	6.7478	4.474	5.3059
TCGA-24-1562-01	Wound Healing (Immune C1)	0.388233625	0.469642363					332	-198.12	16.24	-181.88	Differentiated	NA	NA	NA	NA	NA	NA	OVCA.Differentiated	TCGA.24.1562.01	1	TCGA-24-1562-01	1384	1	Squamous	C9-OV	OV-like c1	OV-like c4	OV-like c16	miRNA cluster 1	mutation cluster 5	TCGA-24-1562	NA	NA	1384	Ovary	TCGA Ovarian Cancer	ovarian serous cystadenocarcinoma	67	FEMALE	Primary tumor	1	TCGA-24-1562-01	7.797	7.1696	8.1377	5.1054	2.8655	6.5945
TCGA-24-1563-01	IFN-gamma Dominant (Immune C2)	0.317358025	0.544715268					333	589.79	115.91	705.69	Mesenchymal	NA	NA	NA	NA	NA	NA	OVCA.Mesenchymal	TCGA.24.1563.01	1	TCGA-24-1563-01	1451	1	Squamous	C9-OV	OV-like c1	OV-like c4	OV-like c16	miRNA cluster 2	mutation cluster 5	TCGA-24-1563	NA	NA	1451	Ovary	TCGA Ovarian Cancer	ovarian serous cystadenocarcinoma	66	FEMALE	Primary tumor	1	TCGA-24-1563-01	7.9177	8.4042	8.8377	8.6619	8.6121	8.1396
TCGA-24-1564-01	Lymphocyte Depleted (Immune C4)	0.285419267	0.477480042					334	550.38	1221.53	1771.91	Mesenchymal	NA	NA	NA	NA	NA	NA	OVCA.Mesenchymal	TCGA.24.1564.01	1	TCGA-24-1564-01	787	1	High	C9-OV	OV-like c1	OV-like c4	OV-like c16	miRNA cluster 2	mutation cluster 5	TCGA-24-1564	NA	NA	787	Ovary	TCGA Ovarian Cancer	ovarian serous cystadenocarcinoma	67	FEMALE	Primary tumor	1	TCGA-24-1564-01	7.1025	8.3654	9.6064	7.8261	7.2154	6.5057
TCGA-24-1565-01												Differentiated	NA	NA	NA	NA	NA	NA	OVCA.Differentiated
TCGA-24-1567-01	Wound Healing (Immune C1)	0.497386317	0.818816982					335	-1619.27	-1560.89	-3180.17	Proliferative	NA	NA	NA	NA	NA	NA	OVCA.Proliferative	TCGA.24.1567.01	1	TCGA-24-1567-01	524	1	Squamous	C9-OV	OV-like c1	OV-like c4	OV-like c16	miRNA cluster 2	mutation cluster 5	TCGA-24-1567	NA	NA	524	Ovary	TCGA Ovarian Cancer	ovarian serous cystadenocarcinoma	54	FEMALE	Primary tumor	1	TCGA-24-1567-01	8.3764	11.322	10.8377	4.6229	1.0528	2.9644
TCGA-24-1603-01	IFN-gamma Dominant (Immune C2)	0.47866735	0.604257511					336	-1086.51	-709.12	-1795.64	Proliferative	NA	NA	NA	NA	NA	NA	OVCA.Proliferative	TCGA.24.1603.01	1	TCGA-24-1603-01	2742	1	Squamous	C9-OV	OV-like c1	OV-like c4	OV-like c16	miRNA cluster 1	mutation cluster 5	TCGA-24-1603	NA	NA	2742	Ovary	TCGA Ovarian Cancer	ovarian serous cystadenocarcinoma	53	FEMALE	Primary tumor	1	TCGA-24-1603-01	5.2999	9.233	8.6164	7.6306	8.1271	2.3339
TCGA-24-1604-01	IFN-gamma Dominant (Immune C2)	0.438744208	0.521515739					337	-793.24	-403.45	-1196.69	Differentiated	NA	NA	NA	NA	NA	NA	OVCA.Differentiated	TCGA.24.1604.01	1	TCGA-24-1604-01	2688	1	High	C9-OV	OV-like c1	OV-like c4	OV-like c16	miRNA cluster 1	mutation cluster 5	TCGA-24-1604	NA	NA	2688	Ovary	TCGA Ovarian Cancer	ovarian serous cystadenocarcinoma	66	FEMALE	Primary tumor	1	TCGA-24-1604-01	7.1651	8.8922	5.996	7.7298	4.1601	4.2338
TCGA-24-1614-01												Proliferative	NA	NA	NA	NA	NA	NA	OVCA.Proliferative
TCGA-24-1616-01	Lymphocyte Depleted (Immune C4)	0.497294612	0.575921288					338	-1144.68	-975.6	-2120.28	Differentiated	NA	NA	NA	NA	NA	NA	OVCA.Differentiated	TCGA.24.1616.01	1	TCGA-24-1616-01	1163	1	High	C9-OV	OV-like c1	OV-like c4	OV-like c16	miRNA cluster 2	mutation cluster 5	TCGA-24-1616	NA	NA	1163	Ovary	TCGA Ovarian Cancer	ovarian serous cystadenocarcinoma	56	FEMALE	Primary tumor	1	TCGA-24-1616-01	7.4205	10.6556	7.5269	3.1373	0	0.6995
TCGA-24-1842-01	IFN-gamma Dominant (Immune C2)	0.49008793	0.392037285					339	-349.74	773.64	423.9	Immunoreactive	NA	NA	NA	NA	NA	NA	OVCA.Immunoreactive	TCGA.24.1842.01	0	TCGA-24-1842-01	253	0	High	C9-OV	Low purity c2	OV-like c4	OV-like c16	miRNA cluster 1		TCGA-24-1842	NA	NA	253	Ovary	TCGA Ovarian Cancer	ovarian serous cystadenocarcinoma	49	FEMALE	Primary tumor	1	TCGA-24-1842-01	7.1076	4.7599	7.8268	9.6281	8.0718	5.5881
TCGA-24-1843-01	IFN-gamma Dominant (Immune C2)	0.511974289	0.512399916					340	-448.3	622.95	174.65	Immunoreactive	NA	NA	NA	NA	NA	NA	OVCA.Immunoreactive	TCGA.24.1843.01	0	TCGA-24-1843-01	106	0	High		OV-like c1		OV-like c16	miRNA cluster 1		TCGA-24-1843	NA	NA	106	Ovary	TCGA Ovarian Cancer	ovarian serous cystadenocarcinoma	66	FEMALE	Primary tumor	1	TCGA-24-1843-01	6.8605	5.9193	5.9117	6.7661	7.7952	7.029
TCGA-24-1844-01	Lymphocyte Depleted (Immune C4)	0.399447428	0.408846092					341	-1180.45	-1327.92	-2508.37	Differentiated	NA	NA	NA	NA	NA	NA	OVCA.Differentiated	TCGA.24.1844.01	0	TCGA-24-1844-01	113	0	High	C9-OV	OV-like c1	OV-like c4	OV-like c16	miRNA cluster 1		TCGA-24-1844	NA	NA	113	Ovary	TCGA Ovarian Cancer	ovarian serous cystadenocarcinoma	64	FEMALE	Primary tumor	1	TCGA-24-1844-01	7.3457	9.7095	9.6709	7.267	9.8705	4.8909
TCGA-24-1845-01												Differentiated	NA	NA	NA	NA	NA	NA	OVCA.Differentiated
TCGA-24-1846-01	Lymphocyte Depleted (Immune C4)	0.478917298	0.6452546					342	-323.35	428	104.64	Immunoreactive	NA	NA	NA	NA	NA	NA	OVCA.Immunoreactive	TCGA.24.1846.01	0	TCGA-24-1846-01	133	0	Squamous	C9-OV	OV-like c1	OV-like c4	OV-like c16	miRNA cluster 1		TCGA-24-1846	NA	NA	133	Ovary	TCGA Ovarian Cancer	ovarian serous cystadenocarcinoma	45	FEMALE	Primary tumor	1	TCGA-24-1846-01	7.1155	7.8765	7.4331	8.9063	8.0093	6.8628
TCGA-24-1847-01	IFN-gamma Dominant (Immune C2)	0.359366299	0.461105322					343	-263.22	1361.01	1097.79	Immunoreactive	NA	NA	NA	NA	NA	NA	OVCA.Immunoreactive	TCGA.24.1847.01	0	TCGA-24-1847-01	343	0	High		OV-like c1		OV-like c16	miRNA cluster 3		TCGA-24-1847	NA	NA	343	Ovary	TCGA Ovarian Cancer	ovarian serous cystadenocarcinoma	45	FEMALE	Primary tumor	1	TCGA-24-1847-01	7.792	5.4857	6.8392	6.4695	4.9481	3.227
TCGA-24-1849-01		0.250138756	0.664306188									Mesenchymal	NA	NA	NA	NA	NA	NA	OVCA.Mesenchymal
TCGA-24-1850-01	Wound Healing (Immune C1)	0.409074513	0.54090495					344	25.04	-149.21	-124.17	Proliferative	NA	NA	NA	NA	NA	NA	OVCA.Proliferative	TCGA.24.1850.01	0	TCGA-24-1850-01	168	0	High	C9-OV	UCEC Serous c4	OV-like c4	OV-like c16	miRNA cluster 1		TCGA-24-1850	NA	NA	168	Ovary	TCGA Ovarian Cancer	ovarian serous cystadenocarcinoma	72	FEMALE	Primary tumor	1	TCGA-24-1850-01	8.3347	6.3896	8.2399	8.2847	6.6005	7.2551
TCGA-24-1920-01												Proliferative	NA	NA	NA	NA	NA	NA	OVCA.Proliferative
TCGA-24-1923-01												Differentiated	NA	NA	NA	NA	NA	NA	OVCA.Differentiated
TCGA-24-1924-01	IFN-gamma Dominant (Immune C2)	0.49837812	0.56760129					345	-266.84	867.21	600.37	Immunoreactive	NA	NA	NA	NA	NA	NA	OVCA.Immunoreactive	TCGA.24.1924.01	1	TCGA-24-1924-01	919	1	High	C9-OV	OV-like c1	OV-like c4	OV-like c16	miRNA cluster 1		TCGA-24-1924	NA	NA	919	Ovary	TCGA Ovarian Cancer	ovarian serous cystadenocarcinoma	65	FEMALE	Primary tumor	1	TCGA-24-1924-01	6.6963	8.3535	4.8448	5.0049	4.7067	3.8941
TCGA-24-1928-01		0.353588436	0.43899101									Mesenchymal	NA	NA	NA	NA	NA	NA	OVCA.Mesenchymal
TCGA-24-1930-01	IFN-gamma Dominant (Immune C2)	0.339431068	0.463251641					346	511.55	1145.94	1657.5	Immunoreactive	NA	NA	NA	NA	NA	NA	OVCA.Immunoreactive	TCGA.24.1930.01	1	TCGA-24-1930-01	2467	1	High	C9-OV	OV-like c1	OV-like c4	OV-like c16	miRNA cluster 1		TCGA-24-1930	NA	NA	2467	Ovary	TCGA Ovarian Cancer	ovarian serous cystadenocarcinoma	53	FEMALE	Primary tumor	1	TCGA-24-1930-01	8.3107	6.3381	9.996	5.279	1.3471	5.3626
TCGA-24-2019-01	Wound Healing (Immune C1)	0.465336366	0.356514513					347	-774.45	-434.97	-1209.43	Proliferative	NA	NA	NA	NA	NA	NA	OVCA.Proliferative	TCGA.24.2019.01	0	TCGA-24-2019-01	148	0	High	C9-OV	OV-like c1		OV-like c16	miRNA cluster 1	mutation cluster 5	TCGA-24-2019	NA	NA	148	Ovary	TCGA Ovarian Cancer	ovarian serous cystadenocarcinoma	46	FEMALE	Primary tumor	1	TCGA-24-2019-01	7.8457	7.4195	6.3397	4.2657	1.434	1.8775
TCGA-24-2020-01	Wound Healing (Immune C1)	0.494846347	0.629940981					348	-1209.63	-1480.01	-2689.64	Proliferative	NA	NA	NA	NA	NA	NA	OVCA.Proliferative	TCGA.24.2020.01	1	TCGA-24-2020-01	4624	1	High	C9-OV	OV-like c1	OV-like c4	OV-like c16	miRNA cluster 1		TCGA-24-2020	NA	NA	4624	Ovary	TCGA Ovarian Cancer	ovarian serous cystadenocarcinoma	67	FEMALE	Primary tumor	1	TCGA-24-2020-01	8.1042	8.4167	7.1198	5.0205	3.2138	8.118
TCGA-24-2023-01	IFN-gamma Dominant (Immune C2)	0.462824523	0.616966609					349	-1046.94	-206.65	-1253.6	Differentiated	NA	NA	NA	NA	NA	NA	OVCA.Differentiated	TCGA.24.2023.01	1	TCGA-24-2023-01	1364	1	High	C9-OV	OV-like c1	OV-like c4	OV-like c16	miRNA cluster 1		TCGA-24-2023	NA	NA	1364	Ovary	TCGA Ovarian Cancer	ovarian serous cystadenocarcinoma	54	FEMALE	Primary tumor	1	TCGA-24-2023-01	7.5802	7.9915	5.1844	4.5732	1.4074	0
TCGA-24-2024-01	Wound Healing (Immune C1)	0.33002195	0.403178847					350	-305.74	-590.75	-896.49	Differentiated	NA	NA	NA	NA	NA	NA	OVCA.Differentiated	TCGA.24.2024.01	1	TCGA-24-2024-01	1769	1	Squamous	C9-OV	OV-like c1	OV-like c4	OV-like c16	miRNA cluster 1	mutation cluster 5	TCGA-24-2024	NA	NA	1769	Ovary	TCGA Ovarian Cancer	ovarian serous cystadenocarcinoma	72	FEMALE	Primary tumor	1	TCGA-24-2024-01	7.2707	10.126	9.2974	8.7437	8.334	5.6579
TCGA-24-2026-01	IFN-gamma Dominant (Immune C2)	0.441719083	0.439545677					351	-708.17	209.31	-498.86	Immunoreactive	NA	NA	NA	NA	NA	NA	OVCA.Immunoreactive	TCGA.24.2026.01	1	TCGA-24-2026-01	1059	1	High	C9-OV	OV-like c1	OV-like c4	OV-like c16	miRNA cluster 1		TCGA-24-2026	NA	NA	1059	Ovary	TCGA Ovarian Cancer	ovarian serous cystadenocarcinoma	79	FEMALE	Primary tumor	1	TCGA-24-2026-01	6.2615	6.0706	6.4301	6.2477	6.0308	7.7988
TCGA-24-2027-01	IFN-gamma Dominant (Immune C2)	0.437483483	0.750761815					352	-1244.23	-1465.04	-2709.28	Proliferative	NA	NA	NA	NA	NA	NA	OVCA.Proliferative	TCGA.24.2027.01	1	TCGA-24-2027-01	3337	1	High	C9-OV	OV-like c1	OV-like c4	OV-like c16	miRNA cluster 1		TCGA-24-2027	NA	NA	3337	Ovary	TCGA Ovarian Cancer	ovarian serous cystadenocarcinoma	51	FEMALE	Primary tumor	1	TCGA-24-2027-01	8.7736	8.7398	7.5355	8.0104	8.263	4.1342
TCGA-24-2029-01												Immunoreactive	NA	NA	NA	NA	NA	NA	OVCA.Immunoreactive
TCGA-24-2030-01												Proliferative	NA	NA	NA	NA	NA	NA	OVCA.Proliferative
TCGA-24-2033-01	Lymphocyte Depleted (Immune C4)	0.401074653	0.40725444					353	-234.52	-574.59	-809.11	Mesenchymal	NA	NA	NA	NA	NA	NA	OVCA.Mesenchymal	TCGA.24.2033.01	1	TCGA-24-2033-01	562	1	High	C9-OV	OV-like c1	UCEC-like c5	OV-like c16	miRNA cluster 1		TCGA-24-2033	NA	NA	562	Ovary	TCGA Ovarian Cancer	ovarian serous cystadenocarcinoma	87	FEMALE	Primary tumor	1	TCGA-24-2033-01	8.2999	6.4188	8.5575	6.1035	1.0841	7.921
TCGA-24-2035-01	Wound Healing (Immune C1)	0.23602356	0.681790241					354	1268.52	956.66	2225.18	Mesenchymal	NA	NA	NA	NA	NA	NA	OVCA.Mesenchymal	TCGA.24.2035.01	1	TCGA-24-2035-01	857	1	Squamous	C9-OV	OV-like c1		OV-like c16	miRNA cluster 3	mutation cluster 5	TCGA-24-2035	NA	NA	857	Ovary	TCGA Ovarian Cancer	ovarian serous cystadenocarcinoma	65	FEMALE	Primary tumor	1	TCGA-24-2035-01	7.4923	6.1625	9.4662	9.4484	8.7639	8.0596
TCGA-24-2036-01								355	-1132.63	-1263.76	-2396.39	Proliferative	NA	NA	NA	NA	NA	NA	OVCA.Proliferative	TCGA.24.2036.01	1	TCGA-24-2036-01	1947	1	BRCA-LUAD+	C9-OV	OV-like c1	OV-like c4	OV-like c16	miRNA cluster 1		TCGA-24-2036	NA	NA	1947	Ovary	TCGA Ovarian Cancer	ovarian serous cystadenocarcinoma	50	FEMALE	Primary tumor	1	TCGA-24-2036-01	7.2911	9.574	8.5705	9.5518	6.4059	2.0596
TCGA-24-2038-01	Lymphocyte Depleted (Immune C4)	0.301853762	0.221971713					356	-1219.62	-758.14	-1977.76	Differentiated	NA	NA	NA	NA	NA	NA	OVCA.Differentiated	TCGA.24.2038.01	1	TCGA-24-2038-01	1354	1	Iq	C9-OV	Low purity c2	OV-like c4	OV-like c16	miRNA cluster 1	mutation cluster 12	TCGA-24-2038	NA	NA	1354	Ovary	TCGA Ovarian Cancer	ovarian serous cystadenocarcinoma	68	FEMALE	Primary tumor	1	TCGA-24-2038-01	6.5965	5.842	8.0953	7.639	3.2442	5.1598
TCGA-24-2254-01	Lymphocyte Depleted (Immune C4)	0.297208464	0.554868077					357	-146.62	-55.69	-202.32	Mesenchymal	NA	NA	NA	NA	NA	NA	OVCA.Mesenchymal	TCGA.24.2254.01	1	TCGA-24-2254-01	1736	1	Squamous	C9-OV	OV-like c1	OV-like c4	OV-like c16	miRNA cluster 1	mutation cluster 2	TCGA-24-2254	NA	NA	1736	Ovary	TCGA Ovarian Cancer	ovarian serous cystadenocarcinoma	66	FEMALE	Primary tumor	1	TCGA-24-2254-01	9.3311	9.6281	9.1723	10.4904	2.6329	6.1009
TCGA-24-2260-01												Proliferative	NA	NA	NA	NA	NA	NA	OVCA.Proliferative
TCGA-24-2261-01	IFN-gamma Dominant (Immune C2)	0.454967821	0.386707664					358	56.52	876.86	933.38	Immunoreactive	NA	NA	NA	NA	NA	NA	OVCA.Immunoreactive	TCGA.24.2261.01	1	TCGA-24-2261-01	24	1	High	C9-OV	OV-like c1	OV-like c4	OV-like c16	miRNA cluster 1	mutation cluster 5	TCGA-24-2261	NA	NA	24	Ovary	TCGA Ovarian Cancer	ovarian serous cystadenocarcinoma	76	FEMALE	Primary tumor	1	TCGA-24-2261-01	6.7376	5.5468	7.2909	9.7553	12.6018	8.2887
TCGA-24-2262-01	Wound Healing (Immune C1)	0.349586816	0.529642809					359	-460.37	52.77	-407.6	Differentiated	NA	NA	NA	NA	NA	NA	OVCA.Differentiated	TCGA.24.2262.01	1	TCGA-24-2262-01	11	1	Squamous	C9-OV	OV-like c1	OV-like c4	OV-like c16	miRNA cluster 1	mutation cluster 5	TCGA-24-2262	NA	NA	11	Ovary	TCGA Ovarian Cancer	ovarian serous cystadenocarcinoma	57	FEMALE	Primary tumor	1	TCGA-24-2262-01	6.4283	12.3644	7.0679	5.9077	2.3558	4.1272
TCGA-24-2267-01	IFN-gamma Dominant (Immune C2)	0.411464328	0.366040308					360	-216.59	1274.61	1058.02	Immunoreactive	NA	NA	NA	NA	NA	NA	OVCA.Immunoreactive	TCGA.24.2267.01	1	TCGA-24-2267-01	1446	1	High	C9-OV	OV-like c1	OV-like c4	OV-like c16	miRNA cluster 1	mutation cluster 5	TCGA-24-2267	NA	NA	1446	Ovary	TCGA Ovarian Cancer	ovarian serous cystadenocarcinoma	58	FEMALE	Primary tumor	1	TCGA-24-2267-01	7.5376	6.6498	7.1191	5.6474	2.5055	0
TCGA-24-2271-01	IFN-gamma Dominant (Immune C2)	0.344862503	0.431732114					361	41.38	460.62	502	Differentiated	NA	NA	NA	NA	NA	NA	OVCA.Differentiated	TCGA.24.2271.01	1	TCGA-24-2271-01	962	1	Squamous	C9-OV	OV-like c1	OV-like c4	OV-like c16	miRNA cluster 1	mutation cluster 5	TCGA-24-2271	NA	NA	962	Ovary	TCGA Ovarian Cancer	ovarian serous cystadenocarcinoma	55	FEMALE	Primary tumor	1	TCGA-24-2271-01	7.7482	8.3793	8.3181	6.3922	2.7432	6.8647
TCGA-24-2280-01												Mesenchymal	NA	NA	NA	NA	NA	NA	OVCA.Mesenchymal
TCGA-24-2281-01	IFN-gamma Dominant (Immune C2)	0.469479446	0.599747831					362	-497.16	778.76	281.6	Immunoreactive	NA	NA	NA	NA	NA	NA	OVCA.Immunoreactive	TCGA.24.2281.01	0	TCGA-24-2281-01	1357	0	High	C9-OV	OV-like c1	OV-like c4	OV-like c16	miRNA cluster 1	mutation cluster 5	TCGA-24-2281	NA	NA	1357	Ovary	TCGA Ovarian Cancer	ovarian serous cystadenocarcinoma	68	FEMALE	Primary tumor	1	TCGA-24-2281-01	7.2969	5.8479	5.5079	7.1125	7.6178	4.8846
TCGA-24-2288-01	IFN-gamma Dominant (Immune C2)	0.371627658	0.493613602					363	-30.07	467.46	437.38	Immunoreactive	NA	NA	NA	NA	NA	NA	OVCA.Immunoreactive	TCGA.24.2288.01	1	TCGA-24-2288-01	25	1	High	C9-OV	OV-like c1	OV-like c4	OV-like c16	miRNA cluster 1	mutation cluster 8	TCGA-24-2288	NA	NA	25	Ovary	TCGA Ovarian Cancer	ovarian serous cystadenocarcinoma	70	FEMALE	Primary tumor	1	TCGA-24-2288-01	7.8747	9.7551	8.365	5.7244	0.6625	6.8263
TCGA-24-2289-01		0.308746831	0.525157245									Mesenchymal	NA	NA	NA	NA	NA	NA	OVCA.Mesenchymal
TCGA-24-2290-01	Lymphocyte Depleted (Immune C4)	0.509136151	0.537625183					364	-536.63	444.35	-92.27	Immunoreactive	NA	NA	NA	NA	NA	NA	OVCA.Immunoreactive	TCGA.24.2290.01	1	TCGA-24-2290-01	1102	1	High	C9-OV	OV-like c1	OV-like c4	OV-like c16	miRNA cluster 1	mutation cluster 5	TCGA-24-2290	NA	NA	1102	Ovary	TCGA Ovarian Cancer	ovarian serous cystadenocarcinoma	56	FEMALE	Primary tumor	1	TCGA-24-2290-01	6.707	9.3294	6.0799	4.8168	3.8671	4.1425
TCGA-24-2293-01		0.236852961	0.540977298									Mesenchymal	NA	NA	NA	NA	NA	NA	OVCA.Mesenchymal
TCGA-24-2297-01	IFN-gamma Dominant (Immune C2)	0.383133857	0.579008127					365	-1136.98	-1195.91	-2332.89	Differentiated	NA	NA	NA	NA	NA	NA	OVCA.Differentiated	TCGA.24.2297.01	1	TCGA-24-2297-01	1699	1	Squamous	C9-OV	OV-like c1	OV-like c4	OV-like c16	miRNA cluster 1		TCGA-24-2297	NA	NA	1699	Ovary	TCGA Ovarian Cancer	ovarian serous cystadenocarcinoma	56	FEMALE	Primary tumor	1	TCGA-24-2297-01	6.1751	7.3058	8.6024	8.0308	9.2014	3.4338
TCGA-24-2298-01	IFN-gamma Dominant (Immune C2)	0.331991341	0.542882457					366	36.31	-618.06	-581.75	Mesenchymal	NA	NA	NA	NA	NA	NA	OVCA.Mesenchymal	TCGA.24.2298.01	1	TCGA-24-2298-01	1620	1	Squamous	C9-OV	OV-like c1	OV-like c4	OV-like c16	miRNA cluster 3	mutation cluster 5	TCGA-24-2298	NA	NA	1620	Ovary	TCGA Ovarian Cancer	ovarian serous cystadenocarcinoma	55	FEMALE	Primary tumor	1	TCGA-24-2298-01	7.8478	10.4582	8.7671	6.0592	3.4099	7.1107
TCGA-25-1312-01	IFN-gamma Dominant (Immune C2)	0.418370943	0.474923753					367	-769.49	-409.59	-1179.08	Proliferative	NA	NA	NA	NA	NA	NA	OVCA.Proliferative	TCGA.25.1312.01	1	TCGA-25-1312-01	31	1	High	C9-OV	OV-like c1	OV-like c4	OV-like c16	miRNA cluster 2		TCGA-25-1312	NA	NA	31	Ovary	TCGA Ovarian Cancer	ovarian serous cystadenocarcinoma	69	FEMALE	Primary tumor	1	TCGA-25-1312-01	7.0162	7.2114	5.2125	7.716	7.404	3.534
TCGA-25-1313-01	Lymphocyte Depleted (Immune C4)	0.349169784	0.553806975					368	45.3	616.61	661.92	Immunoreactive	NA	NA	NA	NA	NA	NA	OVCA.Immunoreactive	TCGA.25.1313.01	1	TCGA-25-1313-01	820	1	High	C9-OV	OV-like c1	OV-like c4	OV-like c16	miRNA cluster 2	mutation cluster 13	TCGA-25-1313	NA	NA	820	Ovary	TCGA Ovarian Cancer	ovarian serous cystadenocarcinoma	62	FEMALE	Primary tumor	1	TCGA-25-1313-01	7.1112	5.2576	9.2453	7.2477	3.3248	4.2209
TCGA-25-1314-01	IFN-gamma Dominant (Immune C2)	0.409855128	0.470751696					369	-526.25	-548.34	-1074.6	Differentiated	NA	NA	NA	NA	NA	NA	OVCA.Differentiated	TCGA.25.1314.01	1	TCGA-25-1314-01	1004	1	Squamous	C9-OV	OV-like c1	OV-like c4	OV-like c16	miRNA cluster 1		TCGA-25-1314	NA	NA	1004	Ovary	TCGA Ovarian Cancer	ovarian serous cystadenocarcinoma	42	FEMALE	Primary tumor	1	TCGA-25-1314-01	6.5213	8.7959	11.2941	7.8603	7.1656	6.3817
TCGA-25-1315-01	IFN-gamma Dominant (Immune C2)	0.461074867	0.545848717					370	-1508.53	-1737.11	-3245.64	Proliferative	NA	NA	NA	NA	NA	NA	OVCA.Proliferative	TCGA.25.1315.01	1	TCGA-25-1315-01	1583	1	High	C9-OV	OV-like c1	OV-like c4	OV-like c16	miRNA cluster 1	mutation cluster 5	TCGA-25-1315	NA	NA	1583	Ovary	TCGA Ovarian Cancer	ovarian serous cystadenocarcinoma	50	FEMALE	Primary tumor	1	TCGA-25-1315-01	6.6331	10.1428	6.6161	8.5589	6.3687	7.0014
TCGA-25-1316-01	Wound Healing (Immune C1)	0.403676088	0.613325102					371	-919.92	-567.16	-1487.08	Proliferative	NA	NA	NA	NA	NA	NA	OVCA.Proliferative	TCGA.25.1316.01	1	TCGA-25-1316-01	1279	1	BRCA-LUAD+	C9-OV	OV-like c1	UCEC-like c5	OV-like c16	miRNA cluster 1	mutation cluster 12	TCGA-25-1316	NA	NA	1279	Ovary	TCGA Ovarian Cancer	ovarian serous cystadenocarcinoma	55	FEMALE	Primary tumor	1	TCGA-25-1316-01	6.6361	6.1929	11.124	1.6474	3.4532	6.882
TCGA-25-1317-01	Wound Healing (Immune C1)	0.360644254	0.569892304					372	-430.35	-1140.85	-1571.19	Proliferative	NA	NA	NA	NA	NA	NA	OVCA.Proliferative	TCGA.25.1317.01	1	TCGA-25-1317-01	61	1	High	C9-OV	OV-like c1		OV-like c16	miRNA cluster 1	mutation cluster 5	TCGA-25-1317	NA	NA	61	Ovary	TCGA Ovarian Cancer	ovarian serous cystadenocarcinoma	66	FEMALE	Primary tumor	1	TCGA-25-1317-01	8.0203	6.3553	8.1758	7.0528	7.0706	6.6722
TCGA-25-1318-01	Lymphocyte Depleted (Immune C4)	0.339695389	0.47007645					373	-189.19	-230.71	-419.9	Differentiated	NA	NA	NA	NA	NA	NA	OVCA.Differentiated	TCGA.25.1318.01	1	TCGA-25-1318-01	1064	1	High	C9-OV	OV-like c1	OV-like c4	OV-like c16	miRNA cluster 2	mutation cluster 5	TCGA-25-1318	NA	NA	1064	Ovary	TCGA Ovarian Cancer	ovarian serous cystadenocarcinoma	54	FEMALE	Primary tumor	1	TCGA-25-1318-01	7.4226	10.2159	8.7668	5.7867	4.7388	4.8126
TCGA-25-1319-01	IFN-gamma Dominant (Immune C2)	0.44984342	0.394521227					374	-638.67	-149.89	-788.56	Proliferative	NA	NA	NA	NA	NA	NA	OVCA.Proliferative	TCGA.25.1319.01	1	TCGA-25-1319-01	1977	1	High	C9-OV	OV-like c1	OV-like c4	OV-like c16	miRNA cluster 2	mutation cluster 5	TCGA-25-1319	NA	NA	1977	Ovary	TCGA Ovarian Cancer	ovarian serous cystadenocarcinoma	73	FEMALE	Primary tumor	1	TCGA-25-1319-01	5.7478	11.3226	5.6724	7.0725	6.6013	2.6935
TCGA-25-1320-01		0.340360468	0.444441211									Mesenchymal	NA	NA	NA	NA	NA	NA	OVCA.Mesenchymal
TCGA-25-1321-01	Lymphocyte Depleted (Immune C4)	0.399610376	0.549200832					375	-1069.79	-628.34	-1698.13	Differentiated	NA	NA	NA	NA	NA	NA	OVCA.Differentiated	TCGA.25.1321.01	1	TCGA-25-1321-01	1033	1	High	C9-OV	OV-like c1	OV-like c4	OV-like c16	miRNA cluster 1	mutation cluster 5	TCGA-25-1321	NA	NA	1033	Ovary	TCGA Ovarian Cancer	ovarian serous cystadenocarcinoma	65	FEMALE	Primary tumor	1	TCGA-25-1321-01	6.9503	7.1858	9.8678	9.012	9.7134	6.7544
TCGA-25-1322-01	Lymphocyte Depleted (Immune C4)	0.422978354	0.562392248					376	-141.03	-48.08	-189.11	Immunoreactive	NA	NA	NA	NA	NA	NA	OVCA.Immunoreactive	TCGA.25.1322.01	1	TCGA-25-1322-01	91	1	High	C9-OV	OV-like c1	OV-like c4	OV-like c16	miRNA cluster 2	mutation cluster 5	TCGA-25-1322	NA	NA	91	Ovary	TCGA Ovarian Cancer	ovarian serous cystadenocarcinoma	62	FEMALE	Primary tumor	1	TCGA-25-1322-01	7.847	6.862	7.7552	6.2199	7.77	5.456
TCGA-25-1323-01	IFN-gamma Dominant (Immune C2)	0.397937396	0.574281404					377	-542.93	-1105.88	-1648.81	Proliferative	NA	NA	NA	NA	NA	NA	OVCA.Proliferative	TCGA.25.1323.01	1	TCGA-25-1323-01	395	1	High	C9-OV	OV-like c1	OV-like c4	OV-like c16	miRNA cluster 1		TCGA-25-1323	NA	NA	395	Ovary	TCGA Ovarian Cancer	ovarian serous cystadenocarcinoma	72	FEMALE	Primary tumor	1	TCGA-25-1323-01	8.4613	8.9755	8.7718	7.9961	6.1163	5.731
TCGA-25-1324-01	IFN-gamma Dominant (Immune C2)	0.493778334	0.542472486					378	-1279.57	-1148.17	-2427.74	Proliferative	NA	NA	NA	NA	NA	NA	OVCA.Proliferative	TCGA.25.1324.01	1	TCGA-25-1324-01	1035	1			OV-like c1		OV-like c16	miRNA cluster 1	mutation cluster 11	TCGA-25-1324	NA	NA	1035	Ovary	TCGA Ovarian Cancer	ovarian serous cystadenocarcinoma	74	FEMALE	Primary tumor	1		7.6246	11.8374	6.0542	8.0364	9.4193	8.9458
TCGA-25-1325-01												Proliferative	NA	NA	NA	NA	NA	NA	OVCA.Proliferative
TCGA-25-1326-01	Wound Healing (Immune C1)	0.370473153	0.710415856					379	442.02	396.9	838.92	Mesenchymal	NA	NA	NA	NA	NA	NA	OVCA.Mesenchymal	TCGA.25.1326.01	1	TCGA-25-1326-01	1249	1		C9-OV	OV-like c1	OV-like c4	OV-like c16	miRNA cluster 2	mutation cluster 5	TCGA-25-1326	NA	NA	1249	Ovary	TCGA Ovarian Cancer	ovarian serous cystadenocarcinoma	61	FEMALE	Primary tumor	1		7.4801	8.5997	8.9741	6.7342	6.4259	7.5779
TCGA-25-1328-01	Inflammatory (Immune C3)	0.238805563	0.341369706					380	349.99	14.93	364.93	Mesenchymal	NA	NA	NA	NA	NA	NA	OVCA.Mesenchymal	TCGA.25.1328.01	1	TCGA-25-1328-01	2009	1		C9-OV	Low purity c2	OV-like c4	OV-like c16	miRNA cluster 3	mutation c1uster 9	TCGA-25-1328	NA	NA	2009	Ovary	TCGA Ovarian Cancer	ovarian serous cystadenocarcinoma	38	FEMALE	Primary tumor	1		9.5256	5.8549	8.1396	9.4204	3.6162	6.2244
TCGA-25-1329-01	IFN-gamma Dominant (Immune C2)	0.357758258	0.447576283					381	-66.16	-248.36	-314.51	Mesenchymal	NA	NA	NA	NA	NA	NA	OVCA.Mesenchymal	TCGA.25.1329.01	1	TCGA-25-1329-01	457	1	High	C9-OV	OV-like c1	OV-like c4	OV-like c16	miRNA cluster 2	mutation cluster 5	TCGA-25-1329	NA	NA	457	Ovary	TCGA Ovarian Cancer	ovarian serous cystadenocarcinoma	76	FEMALE	Primary tumor	1	TCGA-25-1329-01	6.9726	9.4527	7.9588	8.066	1.9188	7.2999
TCGA-25-1623-01	IFN-gamma Dominant (Immune C2)	0.349172392	0.710729363					382	1094.79	1183.55	2278.34	Mesenchymal	NA	NA	NA	NA	NA	NA	OVCA.Mesenchymal	TCGA.25.1623.01	1	TCGA-25-1623-01	565	1	High	C9-OV	OV-like c1	OV-like c4	OV-like c16	miRNA cluster 2	mutation cluster 5	TCGA-25-1623	NA	NA	565	Ovary	TCGA Ovarian Cancer	ovarian serous cystadenocarcinoma	71	FEMALE	Primary tumor	1	TCGA-25-1623-01	8.9462	7.7194	10.6302	6.6888	2.4967	8.5276
TCGA-25-1625-01	Lymphocyte Depleted (Immune C4)	0.366275832	0.72587417					383	-265.28	498.59	233.31	Differentiated	NA	NA	NA	NA	NA	NA	OVCA.Differentiated	TCGA.25.1625.01	1	TCGA-25-1625-01	840	1	High	C9-OV	OV-like c1	OV-like c4	OV-like c16	miRNA cluster 3	mutation cluster 5	TCGA-25-1625	NA	NA	840	Ovary	TCGA Ovarian Cancer	ovarian serous cystadenocarcinoma	66	FEMALE	Primary tumor	1	TCGA-25-1625-01	7.8586	7.1871	6.5912	6.168	3.1969	4.3195
TCGA-25-1626-01		0.201829332	0.612915132									Mesenchymal	NA	NA	NA	NA	NA	NA	OVCA.Mesenchymal
TCGA-25-1627-01	Wound Healing (Immune C1)	0.463130299	0.580406852					384	-894.64	-724.33	-1618.97	Proliferative	NA	NA	NA	NA	NA	NA	OVCA.Proliferative	TCGA.25.1627.01	1	TCGA-25-1627-01	394	1	High	C9-OV	OV-like c1	OV-like c4	OV-like c16	miRNA cluster 1	mutation cluster 5	TCGA-25-1627	NA	NA	394	Ovary	TCGA Ovarian Cancer	ovarian serous cystadenocarcinoma	73	FEMALE	Primary tumor	1	TCGA-25-1627-01	7.3255	11.5383	5.6143	8.5449	7.7866	7.3642
TCGA-25-1628-01		0.320506797	0.628566373									Mesenchymal	NA	NA	NA	NA	NA	NA	OVCA.Mesenchymal
TCGA-25-1630-01	Lymphocyte Depleted (Immune C4)	0.400682532	0.695246933					385	-237.41	1081.68	844.27	Immunoreactive	NA	NA	NA	NA	NA	NA	OVCA.Immunoreactive	TCGA.25.1630.01	1	TCGA-25-1630-01	1162	1	Squamous	C9-OV	OV-like c1	OV-like c4	OV-like c16	miRNA cluster 3	mutation cluster 5	TCGA-25-1630	NA	NA	1162	Ovary	TCGA Ovarian Cancer	ovarian serous cystadenocarcinoma	73	FEMALE	Primary tumor	1	TCGA-25-1630-01	8.0706	4.7717	7.5911	9.68	6.8238	3.5983
TCGA-25-1631-01	Lymphocyte Depleted (Immune C4)	0.396309934	0.417117857					386	-911.74	-708.75	-1620.5	Differentiated	NA	NA	NA	NA	NA	NA	OVCA.Differentiated	TCGA.25.1631.01	1	TCGA-25-1631-01	9	1	High	C9-OV	OV-like c1	OV-like c4	OV-like c16	miRNA cluster 3	mutation cluster 5	TCGA-25-1631	NA	NA	9	Ovary	TCGA Ovarian Cancer	ovarian serous cystadenocarcinoma	73	FEMALE	Primary tumor	1	TCGA-25-1631-01	7.4918	7.9335	5.4589	8.7963	2.0604	2.5687
TCGA-25-1632-01	Lymphocyte Depleted (Immune C4)	0.359303124	0.624683708					387	-1254.43	-1658.31	-2912.74	Proliferative	NA	NA	NA	NA	NA	NA	OVCA.Proliferative	TCGA.25.1632.01	1	TCGA-25-1632-01	1799	1	Squamous	C9-OV	OV-like c1	OV-like c4	OV-like c16	miRNA cluster 1	mutation cluster 8	TCGA-25-1632	NA	NA	1799	Ovary	TCGA Ovarian Cancer	ovarian serous cystadenocarcinoma	68	FEMALE	Primary tumor	1	TCGA-25-1632-01	7.2286	11.0554	8.0424	7.4412	7.1528	3.4572
TCGA-25-1633-01	IFN-gamma Dominant (Immune C2)	0.262151366	0.694402875					388	619.34	523.1	1142.44	Mesenchymal	NA	NA	NA	NA	NA	NA	OVCA.Mesenchymal	TCGA.25.1633.01	1	TCGA-25-1633-01	1891	1	High	C9-OV	OV-like c1	OV-like c4	OV-like c16	miRNA cluster 2	mutation cluster 5	TCGA-25-1633	NA	NA	1891	Ovary	TCGA Ovarian Cancer	ovarian serous cystadenocarcinoma	64	FEMALE	Primary tumor	1	TCGA-25-1633-01	9.0153	4.9762	9.1504	7.9162	5.0488	9.0288
TCGA-25-1634-01	Wound Healing (Immune C1)	0.441303037	0.62396023					389	-1476.98	-1927.83	-3404.8	Proliferative	NA	NA	NA	NA	NA	NA	OVCA.Proliferative	TCGA.25.1634.01	1	TCGA-25-1634-01	1091	1	High	C9-OV	OV-like c1		OV-like c16	miRNA cluster 1	mutation cluster 5	TCGA-25-1634	NA	NA	1091	Ovary	TCGA Ovarian Cancer	ovarian serous cystadenocarcinoma	75	FEMALE	Primary tumor	1	TCGA-25-1634-01	6.8518	5.4978	9.1408	8.4945	0	6.5121
TCGA-25-1635-01	IFN-gamma Dominant (Immune C2)	0.363592761	0.581805576					390	465.77	344.98	810.75	Mesenchymal	NA	NA	NA	NA	NA	NA	OVCA.Mesenchymal	TCGA.25.1635.01	1	TCGA-25-1635-01	1583	1	Squamous	C9-OV	OV-like c1	OV-like c4	OV-like c16	miRNA cluster 2	mutation cluster 5	TCGA-25-1635	NA	NA	1583	Ovary	TCGA Ovarian Cancer	ovarian serous cystadenocarcinoma	71	FEMALE	Primary tumor	1	TCGA-25-1635-01	8.0431	7.3967	7.8566	8.8091	4.3513	7.7107
TCGA-25-1870-01	Lymphocyte Depleted (Immune C4)	0.373084627	0.252116632					391	-686.33	-275.26	-961.6	Proliferative	NA	NA	NA	NA	NA	NA	OVCA.Proliferative	TCGA.25.1870.01	1	TCGA-25-1870-01	455	1	High		OV-like c1		OV-like c16	miRNA cluster 1		TCGA-25-1870	NA	NA	455	Ovary	TCGA Ovarian Cancer	ovarian serous cystadenocarcinoma	59	FEMALE	Primary tumor	1	TCGA-25-1870-01	7.0697	9.6064	6.3809	5.8943	8.5661	4.4932
TCGA-25-1871-01	Wound Healing (Immune C1)	0.482641552	0.487560503					392	-1532.34	-1996.89	-3529.24	Proliferative	NA	NA	NA	NA	NA	NA	OVCA.Proliferative	TCGA.25.1871.01	1	TCGA-25-1871-01	760	1	High		OV-like c1		OV-like c16	miRNA cluster 1		TCGA-25-1871	NA	NA	760	Ovary	TCGA Ovarian Cancer	ovarian serous cystadenocarcinoma	70	FEMALE	Primary tumor	1	TCGA-25-1871-01	6.9411	8.2731	8.3082	9.4365	12.4914	3.8104
TCGA-25-1877-01												Proliferative	NA	NA	NA	NA	NA	NA	OVCA.Proliferative
TCGA-25-1878-01												Immunoreactive	NA	NA	NA	NA	NA	NA	OVCA.Immunoreactive
TCGA-25-2042-01		0.159956722	0.567456595									Mesenchymal	NA	NA	NA	NA	NA	NA	OVCA.Mesenchymal
TCGA-25-2391-01	IFN-gamma Dominant (Immune C2)	0.458779536	0.654056916					393	-1425.98	-42.31	-1468.29	Differentiated	NA	NA	NA	NA	NA	NA	OVCA.Differentiated	TCGA.25.2391.01	1	TCGA-25-2391-01	1492	1	Squamous	C9-OV	OV-like c1	OV-like c4	OV-like c16	miRNA cluster 3	mutation cluster 5	TCGA-25-2391	NA	NA	1492	Ovary	TCGA Ovarian Cancer	ovarian serous cystadenocarcinoma	57	FEMALE	Primary tumor	1	TCGA-25-2391-01	6.6612	7.09	5.9173	5.6713	5.1244	2.5561
TCGA-25-2392-01	Lymphocyte Depleted (Immune C4)	0.390059819	0.474152043					394	-278.38	1169.45	891.07	Immunoreactive	NA	NA	NA	NA	NA	NA	OVCA.Immunoreactive	TCGA.25.2392.01	1	TCGA-25-2392-01	31	1	High	C9-OV	OV-like c1		OV-like c16	miRNA cluster 2	mutation cluster 2	TCGA-25-2392	NA	NA	31	Ovary	TCGA Ovarian Cancer	ovarian serous cystadenocarcinoma	75	FEMALE	Primary tumor	1	TCGA-25-2392-01	7.4017	5.6081	7.5562	3.1351	6.4947	4.746
TCGA-25-2393-01	Wound Healing (Immune C1)	0.556876319	0.587834559					395	-881.79	-599.51	-1481.3	Proliferative	NA	NA	NA	NA	NA	NA	OVCA.Proliferative	TCGA.25.2393.01	1	TCGA-25-2393-01	1157	1	High	C9-OV	UCEC Serous c4	OV-like c4	OV-like c16	miRNA cluster 1	mutation cluster 5	TCGA-25-2393	NA	NA	1157	Ovary	TCGA Ovarian Cancer	ovarian serous cystadenocarcinoma	81	FEMALE	Primary tumor	1	TCGA-25-2393-01	7.9	8.9194	5.2139	5.7249	0	5.9547
TCGA-25-2396-01	IFN-gamma Dominant (Immune C2)	0.463782794	0.384995432					396	-413.58	141.38	-272.2	Immunoreactive	NA	NA	NA	NA	NA	NA	OVCA.Immunoreactive	TCGA.25.2396.01	1	TCGA-25-2396-01	92	1	High	C9-OV	OV-like c1	OV-like c4	OV-like c16	miRNA cluster 1	mutation cluster 5	TCGA-25-2396	NA	NA	92	Ovary	TCGA Ovarian Cancer	ovarian serous cystadenocarcinoma	71	FEMALE	Primary tumor	1	TCGA-25-2396-01	7.1187	7.2399	6.5319	6.1383	4.2507	6.7164
TCGA-25-2397-01	Lymphocyte Depleted (Immune C4)	0.412593502	0.590246153					397	-1251.41	-493.61	-1745.02	Differentiated	NA	NA	NA	NA	NA	NA	OVCA.Differentiated	TCGA.25.2397.01	1	TCGA-25-2397-01	365	1	Squamous	C9-OV	OV-like c1	OV-like c4	OV-like c16	miRNA cluster 1		TCGA-25-2397	NA	NA	365	Ovary	TCGA Ovarian Cancer	ovarian serous cystadenocarcinoma	59	FEMALE	Primary tumor	1	TCGA-25-2397-01	6.2068	8.1868	9.3378	8.9446	5.1515	3.4925
TCGA-25-2398-01		0.260551664	0.519104145									Mesenchymal	NA	NA	NA	NA	NA	NA	OVCA.Mesenchymal
TCGA-25-2399-01	IFN-gamma Dominant (Immune C2)	0.419086286	0.543822979					398	-27.59	147.02	119.43	Mesenchymal	NA	NA	NA	NA	NA	NA	OVCA.Mesenchymal	TCGA.25.2399.01	1	TCGA-25-2399-01	608	1	Squamous	C9-OV	OV-like c1	OV-like c4	OV-like c16	miRNA cluster 1	mutation cluster 5	TCGA-25-2399	NA	NA	608	Ovary	TCGA Ovarian Cancer	ovarian serous cystadenocarcinoma	80	FEMALE	Primary tumor	1	TCGA-25-2399-01	7.5406	6.8079	7.9716	8.5737	5.2701	7.2052
TCGA-25-2400-01	Lymphocyte Depleted (Immune C4)	0.512501506	0.540519095					399	-1140.91	-616.88	-1757.79	Proliferative	NA	NA	NA	NA	NA	NA	OVCA.Proliferative	TCGA.25.2400.01	1	TCGA-25-2400-01	1278	1	High	C9-OV	OV-like c1	OV-like c4	OV-like c16	miRNA cluster 1	mutation cluster 5	TCGA-25-2400	NA	NA	1278	Ovary	TCGA Ovarian Cancer	ovarian serous cystadenocarcinoma	76	FEMALE	Primary tumor	1	TCGA-25-2400-01	7.4975	7.899	5.6624	6.9948	7.6441	6.3855
TCGA-25-2401-01		0.37890018	0.573919665									Mesenchymal	NA	NA	NA	NA	NA	NA	OVCA.Mesenchymal
TCGA-25-2404-01	IFN-gamma Dominant (Immune C2)	0.328229969	0.534948315					400	47.88	-59.21	-11.34	Mesenchymal	NA	NA	NA	NA	NA	NA	OVCA.Mesenchymal	TCGA.25.2404.01	1	TCGA-25-2404-01	883	1	High	C9-OV	Low purity c2	OV-like c4	OV-like c16	miRNA cluster 3	mutation cluster 5	TCGA-25-2404	NA	NA	883	Ovary	TCGA Ovarian Cancer	ovarian serous cystadenocarcinoma	38	FEMALE	Primary tumor	1	TCGA-25-2404-01	8.6035	5.7519	8.8957	7.5454	8.1737	6.834
TCGA-25-2408-01												Mesenchymal	NA	NA	NA	NA	NA	NA	OVCA.Mesenchymal
TCGA-25-2409-01	IFN-gamma Dominant (Immune C2)	0.343152577	0.407809107					401	10.42	420.76	431.19	Differentiated	NA	NA	NA	NA	NA	NA	OVCA.Differentiated	TCGA.25.2409.01	1	TCGA-25-2409-01	821	1	Squamous	C9-OV	OV-like c1	OV-like c4	OV-like c16	miRNA cluster 1	mutation cluster 5	TCGA-25-2409	NA	NA	821	Ovary	TCGA Ovarian Cancer	ovarian serous cystadenocarcinoma	71	FEMALE	Primary tumor	1	TCGA-25-2409-01	7.7746	8.4572	8.2899	6.9419	1.3899	5.4034
TCGA-26-1438-01												LGr4	LGm5	NA	NA	NA	NA	NA	GBM_LGG.NA
TCGA-26-1439-01												LGr4	LGm5	NA	NA	NA	NA	Mesenchymal-like	GBM_LGG.Mesenchymal-like
TCGA-26-1440-01												LGr4	LGm6	K1	NA	NA	NA	NA	GBM_LGG.NA
TCGA-26-1442-01	Immunologically Quiet (Immune C5)	0.301936601	0.380845654	0.143725896	0.181442633	0.086201351	0.21757631	402	-816.47	-431.69	-1248.16	LGr3	LGm2	K1	NA	NA	NA	G-CIMP-high	GBM_LGG.G-CIMP-high	TCGA.26.1442.01	0	TCGA-26-1442-01	953	0	Squamous	C10-GBM	GBM CIMP c16	GBM-like c2	GBM-like c6		mutation cluster 5	TCGA-26-1442	NA	NA	953	Brain	TCGA Glioblastoma	glioblastoma multiforme	43	MALE	Primary tumor	1	TCGA-26-1442-01	8.501	9.5126	11.5314	5.575	3.6481	7.9843
TCGA-26-1443-01												LGr4	LGm4	NA	NA	NA	NA	NA	GBM_LGG.NA
TCGA-26-1799-01												LGr4	LGm5	NA	NA	NA	NA	Mesenchymal-like	GBM_LGG.Mesenchymal-like
TCGA-26-5132-01	Lymphocyte Depleted (Immune C4)	0.28799953	0.359669909	0.237428805	0.277445316	0.14754138	0.385666492	403	-460.48	-53.53	-514.01	LGr4	LGm4	K1	NA	NA	NA	Classic-like	GBM_LGG.Classic-like	TCGA.26.5132.01	0	TCGA-26-5132-01	286	0	GBM	C10-GBM	GBM non-CIMP c15	GBM-like c2	GBM-like c6		mutation c1uster 9	TCGA-26-5132	NA	NA	286	Brain	TCGA Glioblastoma	glioblastoma multiforme	74	MALE	Primary tumor	1	TCGA-26-5132-01	8.7364	9.1834	10.4316	6.3633	6.6749	6.4215
TCGA-26-5133-01	Lymphocyte Depleted (Immune C4)	0.384178524	0.390106198	0.277240101	0.361892574	0.176971126	0.313300558	404	-900.19	-886.47	-1786.66	LGr3	LGm1	K1	NA	NA	NA	LGm6-GBM	GBM_LGG.LGm6-GBM	TCGA.26.5133.01	0	TCGA-26-5133-01	452	0	Kirc+	C10-GBM	GBM CIMP c16	GBM-like c2	GBM-like c6		mutation cluster 13	TCGA-26-5133	NA	NA	452	Brain	TCGA Glioblastoma	glioblastoma multiforme	59	MALE	Primary tumor	1	TCGA-26-5133-01	7.8088	8.895	11.3322	8.1468	1.5881	6.0599
TCGA-26-5134-01	Lymphocyte Depleted (Immune C4)	0.336075083	0.477104143	0.265867949	0.341691045	0.153780386	0.356115127	405	-773.36	-345.83	-1119.19	LGr1	LGm5	K1	NA	NA	NA	Mesenchymal-like	GBM_LGG.Mesenchymal-like	TCGA.26.5134.01	0	TCGA-26-5134-01	167	0	GBM	C10-GBM	GBM non-CIMP c15	GBM-like c2	GBM-like c6		mutation c1uster 9	TCGA-26-5134	NA	NA	167	Brain	TCGA Glioblastoma	glioblastoma multiforme	74	MALE	Primary tumor	1	TCGA-26-5134-01	8.9389	10.1051	13.0035	7.046	6.9536	4.5571
TCGA-26-5135-01	Lymphocyte Depleted (Immune C4)	0.283044812	0.481118423	0.273509646	0.368496876	0.134229298	0.366680929	406	-54.39	278.39	224	LGr1	LGm5	NA	NA	NA	NA	Mesenchymal-like	GBM_LGG.Mesenchymal-like	TCGA.26.5135.01	1	TCGA-26-5135-01	270	1	GBM	C10-GBM	GBM non-CIMP c15		GBM-like c6		mutation c1uster 9	TCGA-26-5135	NA	NA	270	Brain	TCGA Glioblastoma	glioblastoma multiforme	72	FEMALE	Primary tumor	1	TCGA-26-5135-01	11.2355	9.9899	11.64	5.2845	1.8203	2.2623
TCGA-26-5136-01	Lymphocyte Depleted (Immune C4)	0.322005871	0.600635184	0.19876396	0.225996554	0.114558776	0.351087241	407	-31.13	676.64	645.51	LGr4	LGm5	NA	NA	NA	NA	Mesenchymal-like	GBM_LGG.Mesenchymal-like	TCGA.26.5136.01	0	TCGA-26-5136-01	37	0	GBM	C10-GBM	GBM non-CIMP c15		GBM-like c6		mutation cluster 3	TCGA-26-5136	NA	NA	37	Brain	TCGA Glioblastoma	glioblastoma multiforme	78	FEMALE	Primary tumor	1	TCGA-26-5136-01	8.6134	9.4928	8.5568	6.3654	3.0945	7.1878
TCGA-26-5139-01	Lymphocyte Depleted (Immune C4)	0.247993743	0.442449978	0.236024197	0.286239258	0.138785687	0.370279403	408	-336.21	134.03	-202.18	LGr4	LGm5	NA	NA	NA	NA	Mesenchymal-like	GBM_LGG.Mesenchymal-like	TCGA.26.5139.01	0	TCGA-26-5139-01	48	0	GBM	C10-GBM	GBM non-CIMP c15		GBM-like c6		mutation cluster 14	TCGA-26-5139	NA	NA	48	Brain	TCGA Glioblastoma	glioblastoma multiforme	65	FEMALE	Primary tumor	1	TCGA-26-5139-01	9.3275	10.0941	12.2619	8.67	9.316	3.6894
TCGA-26-6173-01				0.180754683	0.238337186	0.072799869	0.300548581					NA	LGm5	K1	NA	NA	NA	Mesenchymal-like	GBM_LGG.Mesenchymal-like
TCGA-26-6174-01				0.187569507	0.25544111	0.107449035	0.230492122					NA	LGm5	K1	NA	NA	NA	Mesenchymal-like	GBM_LGG.Mesenchymal-like
TCGA-26-A7UX-01				0.315770748	0.378986098	0.204425834	0.4403157					NA	LGm5	NA	NA	NA	NA	Mesenchymal-like	GBM_LGG.Mesenchymal-like
TCGA-27-1830-01	Lymphocyte Depleted (Immune C4)	0.21773018	0.51811101					409	217.81	460.51	678.33	LGr4	LGm5	K1	NA	NA	NA	Mesenchymal-like	GBM_LGG.Mesenchymal-like	TCGA.27.1830.01	1	TCGA-27-1830-01	154	1	GBM	C10-GBM	GBM non-CIMP c15	GBM-like c2	GBM-like c6		mutation cluster 5	TCGA-27-1830	NA	NA	154	Brain	TCGA Glioblastoma	glioblastoma multiforme	57	MALE	Primary tumor	1	TCGA-27-1830-01	8.4639	10.2756	12.0463	6.7794	9.1316	6.1349
TCGA-27-1831-01	Lymphocyte Depleted (Immune C4)	0.357210612	0.658711292					410	125.87	805.88	931.75	LGr4	LGm5	K1	NA	NA	NA	Mesenchymal-like	GBM_LGG.Mesenchymal-like	TCGA.27.1831.01	1	TCGA-27-1831-01	505	1	GBM	C10-GBM	GBM non-CIMP c15	GBM-like c2	GBM-like c6		mutation cluster 7	TCGA-27-1831	NA	NA	505	Brain	TCGA Glioblastoma	glioblastoma multiforme	66	MALE	Primary tumor	1	TCGA-27-1831-01	8.3347	9.4237	10.4433	10.7688	9.4478	1.4063
TCGA-27-1832-01	Lymphocyte Depleted (Immune C4)	0.240375562	0.419153921					411	125.03	967.85	1092.88	LGr4	LGm5	K1	NA	NA	NA	Mesenchymal-like	GBM_LGG.Mesenchymal-like	TCGA.27.1832.01	1	TCGA-27-1832-01	300	1	GBM	C10-GBM	GBM non-CIMP c15	GBM-like c2	GBM-like c6		mutation c1uster 9	TCGA-27-1832	NA	NA	300	Brain	TCGA Glioblastoma	glioblastoma multiforme	59	FEMALE	Primary tumor	1	TCGA-27-1832-01	6.5961	9.0032	9.5231	7.6287	4.0317	6.8823
TCGA-27-1833-01												LGr4	LGm4	K1	NA	NA	NA	Classic-like	GBM_LGG.Classic-like
TCGA-27-1834-01	Lymphocyte Depleted (Immune C4)	0.261965524	0.565720247					412	-217.49	677.94	460.44	LGr4	LGm5	K1	NA	NA	NA	Mesenchymal-like	GBM_LGG.Mesenchymal-like	TCGA.27.1834.01	1	TCGA-27-1834-01	1233	1	GBM	C10-GBM	GBM non-CIMP c15	GBM-like c2	GBM-like c6		mutation c1uster 9	TCGA-27-1834	NA	NA	1233	Brain	TCGA Glioblastoma	glioblastoma multiforme	56	MALE	Primary tumor	1	TCGA-27-1834-01	8.0752	9.5196	10.8847	8.0693	7.5135	9.373
TCGA-27-1835-01	Lymphocyte Depleted (Immune C4)	0.342673222	0.510470641					413	-851.62	-954.37	-1805.99	LGr4	LGm5	NA	NA	NA	NA	Mesenchymal-like	GBM_LGG.Mesenchymal-like	TCGA.27.1835.01	1	TCGA-27-1835-01	648	1	GBM	C10-GBM	GBM non-CIMP c15		GBM-like c6		mutation cluster 5	TCGA-27-1835	NA	NA	648	Brain	TCGA Glioblastoma	glioblastoma multiforme	53	FEMALE	Primary tumor	1	TCGA-27-1835-01	8.2048	8.4566	10.9338	5.8563	8.7848	3.5505
TCGA-27-1836-01												LGr1	LGm5	K1	NA	NA	NA	Mesenchymal-like	GBM_LGG.Mesenchymal-like
TCGA-27-1837-01	Lymphocyte Depleted (Immune C4)	0.331587468	0.570778013					414	-519.74	150.58	-369.16	LGr4	LGm5	NA	NA	NA	NA	Mesenchymal-like	GBM_LGG.Mesenchymal-like	TCGA.27.1837.01	1	TCGA-27-1837-01	427	1	GBM	C10-GBM	GBM non-CIMP c15		GBM-like c6		mutation cluster 12	TCGA-27-1837	NA	NA	427	Brain	TCGA Glioblastoma	glioblastoma multiforme	36	MALE	Primary tumor	1	TCGA-27-1837-01	10.0765	9.0299	12.6852	4.8087	3.2056	0
TCGA-27-1838-01												LGr4	LGm5	NA	NA	NA	NA	Mesenchymal-like	GBM_LGG.Mesenchymal-like
TCGA-27-2518-01												LGr4	LGm4	K1	NA	NA	NA	Classic-like	GBM_LGG.Classic-like
TCGA-27-2519-01	Lymphocyte Depleted (Immune C4)	0.321820989	0.471652867					415	94.59	969.77	1064.36	LGr4	LGm5	NA	NA	NA	NA	Mesenchymal-like	GBM_LGG.Mesenchymal-like	TCGA.27.2519.01	0	TCGA-27-2519-01	316	0	GBM	C10-GBM	GBM non-CIMP c15		GBM-like c6		mutation cluster 5	TCGA-27-2519	NA	NA	316	Brain	TCGA Glioblastoma	glioblastoma multiforme	48	MALE	Primary tumor	1	TCGA-27-2519-01	8.0157	9.3752	10.4527	7.8607	9.0559	7.5527
TCGA-27-2521-01	Lymphocyte Depleted (Immune C4)	0.371604796	0.548187963					416	-994.88	-897.69	-1892.57	LGr3	LGm1	NA	NA	NA	NA	G-CIMP-low	GBM_LGG.G-CIMP-low	TCGA.27.2521.01	0	TCGA-27-2521-01	316	0	COAD-READ	C10-GBM	GBM CIMP c16		GBM-like c6		mutation cluster 5	TCGA-27-2521	NA	NA	316	Brain	TCGA Glioblastoma	glioblastoma multiforme	34	MALE	Primary tumor	1	TCGA-27-2521-01	8.4886	11.3154	11.3406	5.1079	7.3421	6.3587
TCGA-27-2523-01	Lymphocyte Depleted (Immune C4)	0.375565046	0.578622272					417	-1087.8	-527.19	-1614.99	LGr4	LGm4	NA	NA	NA	NA	Classic-like	GBM_LGG.Classic-like	TCGA.27.2523.01	1	TCGA-27-2523-01	489	1	GBM	C10-GBM	GBM non-CIMP c15		GBM-like c6		mutation c1uster 9	TCGA-27-2523	NA	NA	489	Brain	TCGA Glioblastoma	glioblastoma multiforme	63	MALE	Primary tumor	1	TCGA-27-2523-01	10.4737	7.8175	12.2367	4.7942	5.0723	0.4785
TCGA-27-2524-01	Lymphocyte Depleted (Immune C4)	0.307634093	0.508779553					418	-190.61	489.66	299.05	LGr4	LGm5	NA	NA	NA	NA	Mesenchymal-like	GBM_LGG.Mesenchymal-like	TCGA.27.2524.01	1	TCGA-27-2524-01	231	1	GBM	C10-GBM	GBM non-CIMP c15		GBM-like c6		mutation c1uster 9	TCGA-27-2524	NA	NA	231	Brain	TCGA Glioblastoma	glioblastoma multiforme	56	MALE	Primary tumor	1	TCGA-27-2524-01	9.9657	9.6021	10.84	9.2053	6.1753	0.6771
TCGA-27-2526-01	Lymphocyte Depleted (Immune C4)	0.379363551	0.645059448					419	-790.29	455.47	-334.82	LGr4	LGm5	NA	NA	NA	NA	Mesenchymal-like	GBM_LGG.Mesenchymal-like	TCGA.27.2526.01	1	TCGA-27-2526-01	87	1	GBM	C10-GBM	GBM non-CIMP c15		GBM-like c6		mutation c1uster 9	TCGA-27-2526	NA	NA	87	Brain	TCGA Glioblastoma	glioblastoma multiforme	79	FEMALE	Primary tumor	1	TCGA-27-2526-01	8.2037	8.7713	10.9978	9.4051	1.6992	6.7886
TCGA-27-2527-01												LGr4	LGm5	NA	NA	NA	NA	Mesenchymal-like	GBM_LGG.Mesenchymal-like
TCGA-27-2528-01	Lymphocyte Depleted (Immune C4)	0.286747482	0.600263853					420	-299.81	-907.88	-1207.69	LGr4	LGm4	K1	NA	NA	NA	Classic-like	GBM_LGG.Classic-like	TCGA.27.2528.01	1	TCGA-27-2528-01	480	1	GBM	C10-GBM	GBM non-CIMP c15	GBM-like c2	GBM-like c6		mutation cluster 14	TCGA-27-2528	NA	NA	480	Brain	TCGA Glioblastoma	glioblastoma multiforme	62	MALE	Primary tumor	1	TCGA-27-2528-01	8.6689	8.3428	12.691	4.3247	1.2797	2.2653
TCGA-28-1745-01												LGr4	LGm5	NA	NA	NA	NA	Mesenchymal-like	GBM_LGG.Mesenchymal-like
TCGA-28-1746-01												LGr1	LGm5	K1	NA	NA	NA	Mesenchymal-like	GBM_LGG.Mesenchymal-like
TCGA-28-1747-01	Lymphocyte Depleted (Immune C4)	0.353671889	0.565116017					421	-550.8	746.75	195.95	LGr4	LGm5	K1	NA	NA	NA	Mesenchymal-like	GBM_LGG.Mesenchymal-like	TCGA.28.1747.01	1	TCGA-28-1747-01	77	1	GBM	C10-GBM	GBM non-CIMP c15	GBM-like c2	GBM-like c6		mutation cluster 14	TCGA-28-1747	NA	NA	77	Brain	TCGA Glioblastoma	glioblastoma multiforme	44	MALE	Primary tumor	1	TCGA-28-1747-01	8.8169	9.9547	11.3333	3.5544	4.3606	3.827
TCGA-28-1749-01												LGr4	LGm5	NA	NA	NA	NA	Classic-like	GBM_LGG.Classic-like
TCGA-28-1750-01												LGr4	LGm4	K1	NA	NA	NA	Classic-like	GBM_LGG.Classic-like
TCGA-28-1751-01												LGr4	LGm5	NA	NA	NA	NA	Mesenchymal-like	GBM_LGG.Mesenchymal-like
TCGA-28-1752-01												LGr4	LGm5	K1	NA	NA	NA	Mesenchymal-like	GBM_LGG.Mesenchymal-like
TCGA-28-1753-01	Lymphocyte Depleted (Immune C4)	0.258225447	0.599962403					422	574.4	989.75	1564.15	LGr4	LGm5	K1	NA	NA	NA	Mesenchymal-like	GBM_LGG.Mesenchymal-like	TCGA.28.1753.01	0	TCGA-28-1753-01	37	0	GBM	C10-GBM	GBM non-CIMP c15	KIRC-like c1	GBM-like c6		mutation cluster 5	TCGA-28-1753	NA	NA	37	Brain	TCGA Glioblastoma	glioblastoma multiforme	53	MALE	Primary tumor	1	TCGA-28-1753-01	9.5093	9.406	12.5715	5.1847	4.6194	0
TCGA-28-1755-01												LGr4	LGm5	NA	NA	NA	NA	Mesenchymal-like	GBM_LGG.Mesenchymal-like
TCGA-28-1756-01												LGr3	LGm3	NA	NA	NA	NA	NA	GBM_LGG.NA
TCGA-28-1757-01												LGr4	LGm5	K1	NA	NA	NA	Mesenchymal-like	GBM_LGG.Mesenchymal-like
TCGA-28-1760-01												LGr4	LGm5	K1	NA	NA	NA	Mesenchymal-like	GBM_LGG.Mesenchymal-like
TCGA-28-2499-01	Lymphocyte Depleted (Immune C4)	0.287453319	0.407455896					423	-710.33	95.96	-614.37	LGr4	LGm4	NA	NA	NA	NA	Classic-like	GBM_LGG.Classic-like	TCGA.28.2499.01	NA	TCGA-28-2499-01	NA	NA			GBM non-CIMP c15		GBM-like c6		mutation c1uster 9	TCGA-28-2499	NA	NA	NA	Brain	TCGA Glioblastoma	glioblastoma multiforme	59	MALE	Primary tumor	1		7.6998	7.855	11.5724	2.7058	1.0032	1.5892
TCGA-28-2501-01				0.164134841	0.204499603	0.092087946	0.245520884					LGr4	LGm5	K1	NA	NA	NA	Mesenchymal-like	GBM_LGG.Mesenchymal-like
TCGA-28-2502-01												LGr4	LGm5	NA	NA	NA	NA	Mesenchymal-like	GBM_LGG.Mesenchymal-like
TCGA-28-2506-01												LGr4	LGm5	NA	NA	NA	NA	Mesenchymal-like	GBM_LGG.Mesenchymal-like
TCGA-28-2509-01	Lymphocyte Depleted (Immune C4)	0.306045839	0.448728894					424	-709.77	189.82	-519.95	LGr4	LGm4	NA	NA	NA	NA	Classic-like	GBM_LGG.Classic-like	TCGA.28.2509.01	0	TCGA-28-2509-01	145	0	BRCA-LUAD+	C10-GBM	GBM non-CIMP c15		GBM-like c6		mutation cluster 5	TCGA-28-2509	NA	NA	145	Brain	TCGA Glioblastoma	glioblastoma multiforme	77	FEMALE	Primary tumor	1	TCGA-28-2509-01	7.9158	9.6277	9.5916	9.8962	7.5343	3.4621
TCGA-28-2510-01	Lymphocyte Depleted (Immune C4)	0.300638012	0.489367658	0.213656481	0.266587693	0.134948796	0.287852533	425	-220.36	-546.77	-767.13	LGr2	LGm6	NA	NA	NA	NA	LGm6-GBM	GBM_LGG.LGm6-GBM	TCGA.28.2510.01	NA	TCGA-28-2510-01	NA	NA	GBM	C10-GBM	Low purity c2		GBM-like c6		mutation c1uster 9	TCGA-28-2510	NA	NA	NA	Brain	TCGA Glioblastoma	glioblastoma multiforme	NA		Primary tumor	1	TCGA-28-2510-01	10.3656	9.2637	10.6581	7.0155	6.3403	5.1515
TCGA-28-2512-01												NA	LGm6	NA	NA	NA	NA	NA	GBM_LGG.NA
TCGA-28-2513-01	Lymphocyte Depleted (Immune C4)	0.193741941	0.451867277					426	566.71	1267.34	1834.05	LGr4	LGm5	NA	NA	NA	NA	Mesenchymal-like	GBM_LGG.Mesenchymal-like	TCGA.28.2513.01	0	TCGA-28-2513-01	222	0	GBM	C10-GBM	GBM non-CIMP c15		GBM-like c6		mutation cluster 4	TCGA-28-2513	NA	NA	222	Brain	TCGA Glioblastoma	glioblastoma multiforme	69	FEMALE	Primary tumor	1	TCGA-28-2513-01	9.4643	8.3965	11.1899	7.3356	6.4809	1.1332
TCGA-28-2514-01	Lymphocyte Depleted (Immune C4)	0.302001811	0.467468729					427	-672.55	-491.1	-1163.65	LGr4	LGm5	NA	NA	NA	NA	Mesenchymal-like	GBM_LGG.Mesenchymal-like	TCGA.28.2514.01	0	TCGA-28-2514-01	160	0	GBM	C10-GBM	GBM non-CIMP c15		GBM-like c6		mutation c1uster 9	TCGA-28-2514	NA	NA	160	Brain	TCGA Glioblastoma	glioblastoma multiforme	45	MALE	Primary tumor	1	TCGA-28-2514-01	9.6261	6.2672	12.7907	3.2162	3.7484	5.4082
TCGA-28-5204-01	Lymphocyte Depleted (Immune C4)	0.371775856	0.605245043	0.207892927	0.245129174	0.105269234	0.346681528	428	-598.66	-4.25	-602.92	LGr4	LGm4	NA	NA	NA	NA	Classic-like	GBM_LGG.Classic-like	TCGA.28.5204.01	1	TCGA-28-5204-01	454	1	GBM	C10-GBM	GBM non-CIMP c15		GBM-like c6		mutation c1uster 9	TCGA-28-5204	NA	NA	454	Brain	TCGA Glioblastoma	glioblastoma multiforme	72	MALE	Primary tumor	1	TCGA-28-5204-01	8.521	8.7944	12.5011	2.9943	0.5828	4.0383
TCGA-28-5207-01	Lymphocyte Depleted (Immune C4)	0.302423745	0.449047355	0.243882875	0.295327886	0.139063138	0.407057578	429	-25.38	-131.84	-157.22	LGr4	LGm5	NA	NA	NA	NA	Mesenchymal-like	GBM_LGG.Mesenchymal-like	TCGA.28.5207.01	1	TCGA-28-5207-01	343	1	GBM	C10-GBM	GBM non-CIMP c15		GBM-like c6		mutation cluster 8	TCGA-28-5207	NA	NA	343	Brain	TCGA Glioblastoma	glioblastoma multiforme	71	MALE	Primary tumor	1	TCGA-28-5207-01	7.8145	9.7825	10.5124	7.8453	8.2731	9.9127
TCGA-28-5208-01	Lymphocyte Depleted (Immune C4)	0.330644361	0.718047637	0.253931209	0.305806519	0.163237166	0.367992303	430	-130.81	179.63	48.82	LGr4	LGm4	K1	NA	NA	NA	Classic-like	GBM_LGG.Classic-like	TCGA.28.5208.01	0	TCGA-28-5208-01	474	0	GBM	C10-GBM	GBM non-CIMP c15	GBM-like c2	GBM-like c6		mutation c1uster 9	TCGA-28-5208	NA	NA	474	Brain	TCGA Glioblastoma	glioblastoma multiforme	52	MALE	Primary tumor	1	TCGA-28-5208-01	8.7276	8.0802	12.0565	6.6867	10.7327	2.7543
TCGA-28-5209-01	Lymphocyte Depleted (Immune C4)	0.328311126	0.565717587	0.221683814	0.269448638	0.129156041	0.337156218	431	-638.99	-528.09	-1167.08	LGr4	LGm4	NA	NA	NA	NA	Classic-like	GBM_LGG.Classic-like	TCGA.28.5209.01	0	TCGA-28-5209-01	442	0	GBM	C10-GBM	GBM non-CIMP c15		GBM-like c6		mutation cluster 14	TCGA-28-5209	NA	NA	442	Brain	TCGA Glioblastoma	glioblastoma multiforme	66	FEMALE	Primary tumor	1	TCGA-28-5209-01	9.0761	9.9196	11.6899	7.0088	7.4702	5.5226
TCGA-28-5211-01				0.188776877	0.246625792	0.108798943	0.261455952					NA	LGm5	NA	NA	NA	NA	Mesenchymal-like	GBM_LGG.Mesenchymal-like
TCGA-28-5213-01	Lymphocyte Depleted (Immune C4)	0.253393955	0.551064336	0.165213944	0.203318267	0.094596786	0.276149356	432	767.22	1751.72	2518.93	LGr4	LGm5	NA	NA	NA	NA	Mesenchymal-like	GBM_LGG.Mesenchymal-like	TCGA.28.5213.01	0	TCGA-28-5213-01	298	0	GBM	C10-GBM	GBM non-CIMP c15		GBM-like c6		mutation cluster 14	TCGA-28-5213	NA	NA	298	Brain	TCGA Glioblastoma	glioblastoma multiforme	72	MALE	Primary tumor	1	TCGA-28-5213-01	8.2646	8.2837	7.2629	7.9597	6.9966	7.6432
TCGA-28-5214-01				0.174328932	0.214730511	0.090995005	0.292030873					LGr4	LGm4	K1	NA	NA	NA	Classic-like	GBM_LGG.Classic-like
TCGA-28-5215-01	Lymphocyte Depleted (Immune C4)	0.300235296	0.623428507	0.300698841	0.367425492	0.193238556	0.400952734	433	370.14	405.19	775.33	LGr3	LGm5	NA	NA	NA	NA	Mesenchymal-like	GBM_LGG.Mesenchymal-like	TCGA.28.5215.01	1	TCGA-28-5215-01	335	1	Kirc+	C10-GBM	GBM non-CIMP c15		GBM-like c6		mutation c1uster 9	TCGA-28-5215	NA	NA	335	Brain	TCGA Glioblastoma	glioblastoma multiforme	62	FEMALE	Primary tumor	1	TCGA-28-5215-01	9.2109	10.6333	12.4139	6.0268	7.9486	4.4669
TCGA-28-5216-01	Lymphocyte Depleted (Immune C4)	0.279298478	0.557022391	0.339697884	0.433709887	0.20892192	0.451597397	434	-272.11	24.95	-247.15	LGr1	LGm5	NA	NA	NA	NA	Mesenchymal-like	GBM_LGG.Mesenchymal-like	TCGA.28.5216.01	0	TCGA-28-5216-01	415	0	Kirc+	C10-GBM	GBM non-CIMP c15		GBM-like c6		mutation cluster 5	TCGA-28-5216	NA	NA	415	Brain	TCGA Glioblastoma	glioblastoma multiforme	52	MALE	Primary tumor	1	TCGA-28-5216-01	8.2725	10.7806	12.1017	7.4133	7.3895	6.1585
TCGA-28-5218-01	Wound Healing (Immune C1)	0.188549844	0.617883014	0.154608773	0.209758449	0.065663108	0.240447565	435	1252.76	1240.2	2492.96	LGr4	LGm6	NA	NA	NA	NA	LGm6-GBM	GBM_LGG.LGm6-GBM	TCGA.28.5218.01	1	TCGA-28-5218-01	157	1	High	C10-GBM	GBM non-CIMP c15		GBM-like c6		mutation c1uster 9	TCGA-28-5218	NA	NA	157	Brain	TCGA Glioblastoma	glioblastoma multiforme	63	MALE	Primary tumor	1	TCGA-28-5218-01	10.8015	6.2185	8.8571	9.3697	9.3327	1.839
TCGA-28-5219-01				0.282451005	0.351461166	0.166197754	0.384172047					LGr4	LGm5	NA	NA	NA	NA	Mesenchymal-like	GBM_LGG.Mesenchymal-like
TCGA-28-5220-01	Lymphocyte Depleted (Immune C4)	0.369696438	0.515702331	0.280193249	0.342385679	0.159894792	0.431020283	436	-638.28	252.38	-385.9	LGr4	LGm5	NA	NA	NA	NA	Mesenchymal-like	GBM_LGG.Mesenchymal-like	TCGA.28.5220.01	0	TCGA-28-5220-01	319	0	GBM	C10-GBM	GBM non-CIMP c15		GBM-like c6		mutation cluster 12	TCGA-28-5220	NA	NA	319	Brain	TCGA Glioblastoma	glioblastoma multiforme	67	MALE	Primary tumor	1	TCGA-28-5220-01	7.6963	7.3571	9.3656	2.3226	1.1	0
TCGA-28-6450-01				0.219683777	0.272185702	0.123204265	0.326370415					LGr4	LGm4	NA	NA	NA	NA	Classic-like	GBM_LGG.Classic-like
TCGA-29-1688-01	IFN-gamma Dominant (Immune C2)	0.482017021	0.606066206					437	42.73	823.73	866.46	Immunoreactive	NA	NA	NA	NA	NA	NA	OVCA.Immunoreactive	TCGA.29.1688.01	1	TCGA-29-1688-01	2400	1	High	C9-OV	OV-like c1	OV-like c4	OV-like c16	miRNA cluster 2		TCGA-29-1688	NA	NA	2400	Ovary	TCGA Ovarian Cancer	ovarian serous cystadenocarcinoma	39	FEMALE	Primary tumor	1	TCGA-29-1688-01	6.139	7.3309	7.739	5.8276	3.065	5.4646
TCGA-29-1690-01	Lymphocyte Depleted (Immune C4)	0.276883873	0.536081763					438	181.04	893.86	1074.9	Mesenchymal	NA	NA	NA	NA	NA	NA	OVCA.Mesenchymal	TCGA.29.1690.01	1	TCGA-29-1690-01	1448	1	Iq	C9-OV	OV-like c1	OV-like c4	OV-like c16	miRNA cluster 3		TCGA-29-1690	NA	NA	1448	Ovary	TCGA Ovarian Cancer	ovarian serous cystadenocarcinoma	66	FEMALE	Primary tumor	1	TCGA-29-1690-01	8.667	6.7891	6.503	11.5377	2.4501	3.123
TCGA-29-1691-01	IFN-gamma Dominant (Immune C2)	0.500670752	0.597432701					439	-859.7	-459.7	-1319.4	Proliferative	NA	NA	NA	NA	NA	NA	OVCA.Proliferative	TCGA.29.1691.01	1	TCGA-29-1691-01	1470	1	High	C9-OV	OV-like c1	OV-like c4	OV-like c16	miRNA cluster 1		TCGA-29-1691	NA	NA	1470	Ovary	TCGA Ovarian Cancer	ovarian serous cystadenocarcinoma	51	FEMALE	Primary tumor	1	TCGA-29-1691-01	7.6064	4.921	7.3857	7.7007	7.9573	4.9824
TCGA-29-1693-01	IFN-gamma Dominant (Immune C2)	0.370019253	0.688277428					440	-22.98	-356.25	-379.24	Mesenchymal	NA	NA	NA	NA	NA	NA	OVCA.Mesenchymal	TCGA.29.1693.01	0	TCGA-29-1693-01	3096	0	High	C9-OV	OV-like c1	OV-like c4	OV-like c16	miRNA cluster 1		TCGA-29-1693	NA	NA	3096	Ovary	TCGA Ovarian Cancer	ovarian serous cystadenocarcinoma	72	FEMALE	Primary tumor	1	TCGA-29-1693-01	7.7624	7.4011	8.1869	8.024	1.4692	7.1074
TCGA-29-1694-01	IFN-gamma Dominant (Immune C2)	0.341715956	0.511387046					441	-265.9	-35.04	-300.94	Differentiated	NA	NA	NA	NA	NA	NA	OVCA.Differentiated	TCGA.29.1694.01	1	TCGA-29-1694-01	1187	1	Squamous	C9-OV	OV-like c1	OV-like c4	OV-like c16	miRNA cluster 1		TCGA-29-1694	NA	NA	1187	Ovary	TCGA Ovarian Cancer	ovarian serous cystadenocarcinoma	45	FEMALE	Primary tumor	1	TCGA-29-1694-01	8.2966	6.3516	8.0584	8.0491	6.5223	5.439
TCGA-29-1695-01	Lymphocyte Depleted (Immune C4)	0.395984451	0.52696594					442	655.53	582.27	1237.8	Mesenchymal	NA	NA	NA	NA	NA	NA	OVCA.Mesenchymal	TCGA.29.1695.01	1	TCGA-29-1695-01	1229	1	High	C9-OV	OV-like c1	OV-like c4	OV-like c16	miRNA cluster 1		TCGA-29-1695	NA	NA	1229	Ovary	TCGA Ovarian Cancer	ovarian serous cystadenocarcinoma	62	FEMALE	Primary tumor	1	TCGA-29-1695-01	7.9358	7.2103	9.1551	8.0801	5.2136	7.683
TCGA-29-1696-01	IFN-gamma Dominant (Immune C2)	0.446336362	0.563356886					443	-1513.91	-563.39	-2077.3	Differentiated	NA	NA	NA	NA	NA	NA	OVCA.Differentiated	TCGA.29.1696.01	1	TCGA-29-1696-01	1032	1	Squamous	C9-OV	OV-like c1	OV-like c4	OV-like c16	miRNA cluster 1		TCGA-29-1696	NA	NA	1032	Ovary	TCGA Ovarian Cancer	ovarian serous cystadenocarcinoma	43	FEMALE	Primary tumor	1	TCGA-29-1696-01	5.6398	7.2853	6.4601	7.1571	5.9727	3.0212
TCGA-29-1697-01	IFN-gamma Dominant (Immune C2)	0.547260571	0.710102349					444	-1738.73	-1324.78	-3063.51	Proliferative	NA	NA	NA	NA	NA	NA	OVCA.Proliferative	TCGA.29.1697.01	1	TCGA-29-1697-01	949	1	Squamous	C9-OV	OV-like c1	OV-like c4	OV-like c16	miRNA cluster 12		TCGA-29-1697	NA	NA	949	Ovary	TCGA Ovarian Cancer	ovarian serous cystadenocarcinoma	62	FEMALE	Primary tumor	1	TCGA-29-1697-01	6.4036	13.2282	6.3826	7.9531	4.2556	5.3092
TCGA-29-1698-01		0.391208268	0.340308605									Mesenchymal	NA	NA	NA	NA	NA	NA	OVCA.Mesenchymal
TCGA-29-1699-01	IFN-gamma Dominant (Immune C2)	0.467398345	0.475333724					445	-185.3	669.08	483.77	Immunoreactive	NA	NA	NA	NA	NA	NA	OVCA.Immunoreactive	TCGA.29.1699.01	1	TCGA-29-1699-01	1106	1	High	C9-OV	OV-like c1	OV-like c4	OV-like c16	miRNA cluster 1		TCGA-29-1699	NA	NA	1106	Ovary	TCGA Ovarian Cancer	ovarian serous cystadenocarcinoma	57	FEMALE	Primary tumor	1	TCGA-29-1699-01	7.3281	8.7245	6.4532	6.4829	3.0543	6.9909
TCGA-29-1701-01	IFN-gamma Dominant (Immune C2)	0.492502037	0.697393251					446	-84.72	280.03	195.31	Immunoreactive	NA	NA	NA	NA	NA	NA	OVCA.Immunoreactive	TCGA.29.1701.01	1	TCGA-29-1701-01	515	1	High	C9-OV	Low purity c2	OV-like c4	OV-like c16	miRNA cluster 2		TCGA-29-1701	NA	NA	515	Ovary	TCGA Ovarian Cancer	ovarian serous cystadenocarcinoma	56	FEMALE	Primary tumor	1	TCGA-29-1701-01	7.3045	9.2146	7.6246	6.0054	4.6998	8.0028
TCGA-29-1702-01	Lymphocyte Depleted (Immune C4)	0.41347206	0.597408585					447	-1157.03	-1215.56	-2372.58	Proliferative	NA	NA	NA	NA	NA	NA	OVCA.Proliferative	TCGA.29.1702.01	1	TCGA-29-1702-01	728	1	High	C9-OV	OV-like c1	OV-like c4	OV-like c16	miRNA cluster 1		TCGA-29-1702	NA	NA	728	Ovary	TCGA Ovarian Cancer	ovarian serous cystadenocarcinoma	84	FEMALE	Primary tumor	1	TCGA-29-1702-01	8.5726	5.3448	6.6025	6.3066	8.9874	3.114
TCGA-29-1703-01	IFN-gamma Dominant (Immune C2)	0.424929368	0.483026707					448	-935.61	-575.05	-1510.66	Proliferative	NA	NA	NA	NA	NA	NA	OVCA.Proliferative	TCGA.29.1703.01	1	TCGA-29-1703-01	1815	1	High	C9-OV	OV-like c1	OV-like c4	OV-like c16	miRNA cluster 1		TCGA-29-1703	NA	NA	1815	Ovary	TCGA Ovarian Cancer	ovarian serous cystadenocarcinoma	56	FEMALE	Primary tumor	1	TCGA-29-1703-01	7.5918	8.9805	9.5202	8.3592	5.3467	4.5039
TCGA-29-1705-01	Lymphocyte Depleted (Immune C4)	0.394952682	0.517681305					449	163.44	-131.68	31.76	Mesenchymal	NA	NA	NA	NA	NA	NA	OVCA.Mesenchymal	TCGA.29.1705.01	1	TCGA-29-1705-01	555	1	BRCA-LUAD+	C9-OV	OV-like c1	OV-like c4	OV-like c16	miRNA cluster 3		TCGA-29-1705	NA	NA	555	Ovary	TCGA Ovarian Cancer	ovarian serous cystadenocarcinoma	47	FEMALE	Primary tumor	1	TCGA-29-1705-01	8.6637	7.8153	8.9237	8.0968	6.4618	6.7594
TCGA-29-1707-01												Immunoreactive	NA	NA	NA	NA	NA	NA	OVCA.Immunoreactive
TCGA-29-1710-01	IFN-gamma Dominant (Immune C2)	0.32350464	0.44118556					450	436.92	1460.2	1897.11	Immunoreactive	NA	NA	NA	NA	NA	NA	OVCA.Immunoreactive	TCGA.29.1710.01	1	TCGA-29-1710-01	951	1	High		OV-like c1		OV-like c16	miRNA cluster 1		TCGA-29-1710	NA	NA	951	Ovary	TCGA Ovarian Cancer	ovarian serous cystadenocarcinoma	54	FEMALE	Primary tumor	1	TCGA-29-1710-01	7.3644	4.9781	7.5165	6.7615	5.2465	7.0395
TCGA-29-1711-01	IFN-gamma Dominant (Immune C2)	0.382727273	0.620391071					451	-358.7	515.51	156.81	Immunoreactive	NA	NA	NA	NA	NA	NA	OVCA.Immunoreactive	TCGA.29.1711.01	0	TCGA-29-1711-01	1053	0	High	C9-OV	OV-like c1	OV-like c4	OV-like c16	miRNA cluster 1		TCGA-29-1711	NA	NA	1053	Ovary	TCGA Ovarian Cancer	ovarian serous cystadenocarcinoma	45	FEMALE	Primary tumor	1	TCGA-29-1711-01	7.1319	5.9614	6.2587	7.9523	0	4.2525
TCGA-29-1761-01	IFN-gamma Dominant (Immune C2)	0.583334597	0.709523566					452	-866.92	288.96	-577.96	Immunoreactive	NA	NA	NA	NA	NA	NA	OVCA.Immunoreactive	TCGA.29.1761.01	1	TCGA-29-1761-01	528	1	High	C9-OV	OV-like c1	OV-like c4	OV-like c16	miRNA cluster 1		TCGA-29-1761	NA	NA	528	Ovary	TCGA Ovarian Cancer	ovarian serous cystadenocarcinoma	80	FEMALE	Primary tumor	1	TCGA-29-1761-01	6.9997	4.3527	6.3635	3.4517	2.7812	5.048
TCGA-29-1762-01	Lymphocyte Depleted (Immune C4)	0.521951778	0.544329413					453	-1028.3	-1059.83	-2088.13	Proliferative	NA	NA	NA	NA	NA	NA	OVCA.Proliferative	TCGA.29.1762.01	1	TCGA-29-1762-01	2634	1	Squamous	C9-OV	OV-like c1	OV-like c4	OV-like c16	miRNA cluster 2		TCGA-29-1762	NA	NA	2634	Ovary	TCGA Ovarian Cancer	ovarian serous cystadenocarcinoma	59	FEMALE	Primary tumor	1	TCGA-29-1762-01	7.709	9.1813	10.0594	7.4782	6.9199	8.1316
TCGA-29-1763-01	IFN-gamma Dominant (Immune C2)	0.3211281	0.472632739					454	-395.93	-340.44	-736.37	Proliferative	NA	NA	NA	NA	NA	NA	OVCA.Proliferative	TCGA.29.1763.01	0	TCGA-29-1763-01	2032	0	High		Low purity c2		OV-like c16	miRNA cluster 1		TCGA-29-1763	NA	NA	2032	Ovary	TCGA Ovarian Cancer	ovarian serous cystadenocarcinoma	43	FEMALE	Primary tumor	1	TCGA-29-1763-01	7.7293	7.8397	9.3211	8.2153	9.4659	3.8108
TCGA-29-1764-01												Mesenchymal	NA	NA	NA	NA	NA	NA	OVCA.Mesenchymal
TCGA-29-1766-01												Mesenchymal	NA	NA	NA	NA	NA	NA	OVCA.Mesenchymal
TCGA-29-1768-01												Mesenchymal	NA	NA	NA	NA	NA	NA	OVCA.Mesenchymal
TCGA-29-1769-01												Immunoreactive	NA	NA	NA	NA	NA	NA	OVCA.Immunoreactive
TCGA-29-1770-01	Lymphocyte Depleted (Immune C4)	0.355485475	0.577054737					455	124.63	-466.53	-341.91	Mesenchymal	NA	NA	NA	NA	NA	NA	OVCA.Mesenchymal	TCGA.29.1770.01	0	TCGA-29-1770-01	741	0	High	C9-OV	Low purity c2	OV-like c4	OV-like c16	miRNA cluster 3		TCGA-29-1770	NA	NA	741	Ovary	TCGA Ovarian Cancer	ovarian serous cystadenocarcinoma	54	FEMALE	Primary tumor	1	TCGA-29-1770-01	8.2671	8.4515	10.5297	7.0469	0.802	6.9805
TCGA-29-1770-02		0.392799998	0.483629605					6376	-559.47	-719.37	-1278.84
TCGA-29-1771-01												Differentiated	NA	NA	NA	NA	NA	NA	OVCA.Differentiated
TCGA-29-1774-01												Proliferative	NA	NA	NA	NA	NA	NA	OVCA.Proliferative
TCGA-29-1775-01												Proliferative	NA	NA	NA	NA	NA	NA	OVCA.Proliferative
TCGA-29-1776-01	IFN-gamma Dominant (Immune C2)	0.380860839	0.720448085					457	-284.97	-530.23	-815.2	Differentiated	NA	NA	NA	NA	NA	NA	OVCA.Differentiated	TCGA.29.1776.01	0	TCGA-29-1776-01	360	0	Squamous	C9-OV	OV-like c1	OV-like c4	OV-like c16	miRNA cluster 3		TCGA-29-1776	NA	NA	360	Ovary	TCGA Ovarian Cancer	ovarian serous cystadenocarcinoma	63	FEMALE	Primary tumor	1	TCGA-29-1776-01	7.0621	9.6444	8.3247	8.232	5.596	6.4307
TCGA-29-1777-01												Mesenchymal	NA	NA	NA	NA	NA	NA	OVCA.Mesenchymal
TCGA-29-1778-01	IFN-gamma Dominant (Immune C2)	0.402025007	0.447262776					458	-617.48	60.48	-557	Differentiated	NA	NA	NA	NA	NA	NA	OVCA.Differentiated	TCGA.29.1778.01	0	TCGA-29-1778-01	454	0	High	C9-OV	OV-like c1	OV-like c4	OV-like c16	miRNA cluster 1		TCGA-29-1778	NA	NA	454	Ovary	TCGA Ovarian Cancer	ovarian serous cystadenocarcinoma	77	FEMALE	Primary tumor	1	TCGA-29-1778-01	6.5646	5.5511	5.6408	6.9541	1.8611	3.6186
TCGA-29-1781-01	IFN-gamma Dominant (Immune C2)	0.49921232	0.490333835					459	-387.09	1275.1	888.01	Immunoreactive	NA	NA	NA	NA	NA	NA	OVCA.Immunoreactive	TCGA.29.1781.01	0	TCGA-29-1781-01	255	0	High	C9-OV	OV-like c1	OV-like c4	OV-like c16	miRNA cluster 2		TCGA-29-1781	NA	NA	255	Ovary	TCGA Ovarian Cancer	ovarian serous cystadenocarcinoma	69	FEMALE	Primary tumor	1	TCGA-29-1781-01	7.7053	8.6524	8.9315	4.7934	3.002	3.4115
TCGA-29-1783-01	IFN-gamma Dominant (Immune C2)	0.335823784	0.399030906					460	49.52	350.37	399.89	Mesenchymal	NA	NA	NA	NA	NA	NA	OVCA.Mesenchymal	TCGA.29.1783.01	0	TCGA-29-1783-01	220	0	High	C9-OV	OV-like c1	OV-like c4	OV-like c16	miRNA cluster 1		TCGA-29-1783	NA	NA	220	Ovary	TCGA Ovarian Cancer	ovarian serous cystadenocarcinoma	58	FEMALE	Primary tumor	1	TCGA-29-1783-01	8.5075	8.8698	9.43	6.5532	5.9759	4.0711
TCGA-29-1784-01	IFN-gamma Dominant (Immune C2)	0.4918363	0.488380445					461	-730.49	858.82	128.33	Immunoreactive	NA	NA	NA	NA	NA	NA	OVCA.Immunoreactive	TCGA.29.1784.01	0	TCGA-29-1784-01	163	0	High		OV-like c1		OV-like c16	miRNA cluster 1		TCGA-29-1784	NA	NA	163	Ovary	TCGA Ovarian Cancer	ovarian serous cystadenocarcinoma	55	FEMALE	Primary tumor	1	TCGA-29-1784-01	6.6734	8.7597	5.9589	5.1052	9.8541	4.4014
TCGA-29-1785-01	IFN-gamma Dominant (Immune C2)	0.446739184	0.476081318					462	-298.49	947.4	648.91	Immunoreactive	NA	NA	NA	NA	NA	NA	OVCA.Immunoreactive	TCGA.29.1785.01	1	TCGA-29-1785-01	1104	1	High	C9-OV	OV-like c1	OV-like c4	OV-like c16	miRNA cluster 1		TCGA-29-1785	NA	NA	1104	Ovary	TCGA Ovarian Cancer	ovarian serous cystadenocarcinoma	55	FEMALE	Primary tumor	1	TCGA-29-1785-01	7.5629	6.0505	7.4915	4.5181	4.233	4.1612
TCGA-29-2414-01	Wound Healing (Immune C1)	0.368127612	0.51883887					463	-110.65	-1118.69	-1229.34	Proliferative	NA	NA	NA	NA	NA	NA	OVCA.Proliferative	TCGA.29.2414.01	1	TCGA-29-2414-01	2621	1	High		OV-like c1		OV-like c16	miRNA cluster 1		TCGA-29-2414	NA	NA	2621	Ovary	TCGA Ovarian Cancer	ovarian serous cystadenocarcinoma	75	FEMALE	Primary tumor	1	TCGA-29-2414-01	7.4379	12.0554	8.3167	6.9893	3.49	7.835
TCGA-29-2414-02		0.465674247	0.5238791					6384	-816.63	185.18	-631.45
TCGA-29-2425-01	Wound Healing (Immune C1)	0.465644218	0.81835878					465	-829.49	-800.24	-1629.74	Proliferative	NA	NA	NA	NA	NA	NA	OVCA.Proliferative	TCGA.29.2425.01	0	TCGA-29-2425-01	1977	0	High	C9-OV	OV-like c1	OV-like c4	OV-like c16	miRNA cluster 1		TCGA-29-2425	NA	NA	1977	Ovary	TCGA Ovarian Cancer	ovarian serous cystadenocarcinoma	60	FEMALE	Primary tumor	1	TCGA-29-2425-01	6.706	4.5746	8.6625	7.2422	8.3486	4.0196
TCGA-29-2427-01	IFN-gamma Dominant (Immune C2)	0.431252537	0.525012549					466	387.39	1815.02	2202.4	Immunoreactive	NA	NA	NA	NA	NA	NA	OVCA.Immunoreactive	TCGA.29.2427.01	0	TCGA-29-2427-01	1900	0	BRCA-LUAD+	C9-OV	Low purity c2	OV-like c4	OV-like c16	miRNA cluster 3	mutation cluster 5	TCGA-29-2427	NA	NA	1900	Ovary	TCGA Ovarian Cancer	ovarian serous cystadenocarcinoma	60	FEMALE	Primary tumor	1	TCGA-29-2427-01	7.3717	7.959	8.228	4.5464	0.922	6.2508
TCGA-29-2428-01	IFN-gamma Dominant (Immune C2)	0.401626645	0.427752985					467	-662.76	620.24	-42.52	Immunoreactive	NA	NA	NA	NA	NA	NA	OVCA.Immunoreactive	TCGA.29.2428.01	0	TCGA-29-2428-01	1372	0	High	C9-OV	OV-like c1	OV-like c4	OV-like c16	miRNA cluster 2		TCGA-29-2428	NA	NA	1372	Ovary	TCGA Ovarian Cancer	ovarian serous cystadenocarcinoma	58	FEMALE	Primary tumor	1	TCGA-29-2428-01	7.3836	11.2831	6.8004	4.1181	10.4068	2.6462
TCGA-29-A5NZ-01	Wound Healing (Immune C1)	0.350538798	0.496242239	0.203661484	0.278191301	0.12734122	0.206129096
TCGA-2A-A8VL-01	Inflammatory (Immune C3)	0.270341819	0.487233392	0.117074914	0.188025585	0.037275192	0.131908186	468	-1165.7	-1213.47	-2379.17	3	3	NA	2	Quiet	3	1-ERG	PRAD.1-ERG	TCGA.2A.A8VL.01	0	TCGA-2A-A8VL-01	621	0								TCGA-2A-A8VL	621	0	621	Prostate	TCGA Prostate Cancer	prostate adenocarcinoma	51	MALE	Primary tumor	1	TCGA-2A-A8VL-01	4.1275	3.8468	6.6714	4.4668	7.1028	6.8813
TCGA-2A-A8VO-01	Inflammatory (Immune C3)	0.290117237	0.481256872	0.120643683	0.182692811	0.054780949	0.139286635	469	-752.89	-924.06	-1676.96	1	4	NA	2	Some_SCNA	1	8-other	PRAD.8-other	TCGA.2A.A8VO.01	0	TCGA-2A-A8VO-01	1332	0								TCGA-2A-A8VO	1332	0	1332	Prostate	TCGA Prostate Cancer	prostate adenocarcinoma	57	MALE	Primary tumor	1	TCGA-2A-A8VO-01	5.7053	4.1388	6.3355	5.7944	7.9633	6.1042
TCGA-2A-A8VT-01	Lymphocyte Depleted (Immune C4)	0.345723454	0.390950258	0.12438591	0.186919721	0.070685787	0.133526835	470	-1086.37	-976.82	-2063.19	2	3	NA	6	More_SCNA	2	1-ERG	PRAD.1-ERG	TCGA.2A.A8VT.01	0	TCGA-2A-A8VT-01	995	0								TCGA-2A-A8VT	995	0	995	Prostate	TCGA Prostate Cancer	prostate adenocarcinoma	47	MALE	Primary tumor	1	TCGA-2A-A8VT-01	5.1067	3.2962	8.7533	2.7037	7.4412	7.0064
TCGA-2A-A8VV-01	Wound Healing (Immune C1)	0.301080971	0.501350297	0.090470588	0.157962717	0.024415106	0.091322465	471	-995.29	-1419.46	-2414.75	2	3	NA	1	Some_SCNA	2	1-ERG	PRAD.1-ERG	TCGA.2A.A8VV.01	0	TCGA-2A-A8VV-01	671	0								TCGA-2A-A8VV	671	0	671	Prostate	TCGA Prostate Cancer	prostate adenocarcinoma	52	MALE	Primary tumor	1	TCGA-2A-A8VV-01	4.7233	3.4441	6.8501	3.6742	6.4135	6.3732
TCGA-2A-A8VX-01		0.364840062	0.492899122	0.133613266	0.18029438	0.092952063	0.149380326	472	-1158.64	-1678.95	-2837.59									TCGA.2A.A8VX.01	0	TCGA-2A-A8VX-01	1033	0								TCGA-2A-A8VX	1033	0	1033	Prostate	TCGA Prostate Cancer	prostate adenocarcinoma	70	MALE	Primary tumor	1	TCGA-2A-A8VX-01	5.2006	3.5337	5.4202	4.0104	8.3839	6.4539
TCGA-2A-A8W1-01	Lymphocyte Depleted (Immune C4)	0.456226214	0.48163848	0.147487974	0.199141319	0.101807767	0.145170736	473	-1797.54	-1308.5	-3106.05	1	4	NA	3	Some_SCNA	1	2-ETV1	PRAD.2-ETV1	TCGA.2A.A8W1.01	0	TCGA-2A-A8W1-01	112	0								TCGA-2A-A8W1	112	0	112	Prostate	TCGA Prostate Cancer	prostate adenocarcinoma	54	MALE	Primary tumor	1	TCGA-2A-A8W1-01	4.1699	1.7489	4.5647	2.7369	7.8005	2.928
TCGA-2A-A8W3-01	Inflammatory (Immune C3)	0.338623402	0.412172339	0.108158778	0.167024658	0.045782034	0.128637321	474	-819.69	-1009.11	-1828.8	3	1	NA	6	Some_SCNA	2	2-ETV1	PRAD.2-ETV1	TCGA.2A.A8W3.01	0	TCGA-2A-A8W3-01	771	0								TCGA-2A-A8W3	NA	NA	771	Prostate	TCGA Prostate Cancer	prostate adenocarcinoma	69	MALE	Primary tumor	1	TCGA-2A-A8W3-01	4.9085	5.5857	10.8071	3.7736	5.3886	5.7149
TCGA-2A-AAYF-01	Inflammatory (Immune C3)	0.352522765	0.459176048	0.103267984	0.153316219	0.053066213	0.115722326	475	-1057.01	-1245.39	-2302.4									TCGA.2A.AAYF.01	0	TCGA-2A-AAYF-01	972	0								TCGA-2A-AAYF	972	0	972	Prostate	TCGA Prostate Cancer	prostate adenocarcinoma	57	MALE	Primary tumor	1	TCGA-2A-AAYF-01	5.1791	3.3699	7.1661	4.9993	8.8608	5.8966
TCGA-2A-AAYO-01	IFN-gamma Dominant (Immune C2)	0.29066408	0.433840566	0.144543729	0.185692118	0.102130923	0.160732751	476	-290.71	168.22	-122.49									TCGA.2A.AAYO.01	0	TCGA-2A-AAYO-01	922	0								TCGA-2A-AAYO	922	0	922	Prostate	TCGA Prostate Cancer	prostate adenocarcinoma	57	MALE	Primary tumor	1	TCGA-2A-AAYO-01	6.4773	6.7892	7.9541	6.09	6.9199	7.1557
TCGA-2A-AAYU-01	Lymphocyte Depleted (Immune C4)	0.317882464	0.58222632	0.172801187	0.222651668	0.11153187	0.205821168	477	-978.98	-1364.66	-2343.64									TCGA.2A.AAYU.01	0	TCGA-2A-AAYU-01	615	0								TCGA-2A-AAYU	615	0	615	Prostate	TCGA Prostate Cancer	prostate adenocarcinoma	56	MALE	Primary tumor	1	TCGA-2A-AAYU-01	5.1917	1.9863	7.6247	4.6264	6.483	4.8333
TCGA-2E-A9G8-01	IFN-gamma Dominant (Immune C2)	0.518853417	0.594345862	0.276183555	0.36914474	0.143799235	0.323234786	478				NA	NA	NA	NA	NA	NA	NA	UCEC.CN_HIGH	TCGA.2E.A9G8.01	0	TCGA-2E-A9G8-01	1249	0								TCGA-2E-A9G8	396	1	1249	Endometrium	TCGA Endometrioid Cancer	uterine corpus endometrioid carcinoma	59	FEMALE	Primary tumor	1	TCGA-2E-A9G8-01	7.0723	6.292	8.2319	6.6516	10.302	3.8489
TCGA-2F-A9KO-01	IFN-gamma Dominant (Immune C2)	0.382783787	0.68281416	0.154625967	0.23644463	0.060828391	0.161071934	479	-287.96	930.41	642.44									TCGA.2F.A9KO.01	0	TCGA-2F-A9KO-01	678	0								TCGA-2F-A9KO	651	1	678	Bladder	TCGA Bladder Cancer	bladder urothelial carcinoma	NA	MALE	Primary tumor	1	TCGA-2F-A9KO-01	10.7004	6.3788	11.6794	6.3481	5.5019	7.1626
TCGA-2F-A9KP-01	Wound Healing (Immune C1)	0.489702342	0.72774227	0.283592329	0.405740487	0.140459845	0.298070938	480	-1750.55	-1162.88	-2913.43									TCGA.2F.A9KP.01	1	TCGA-2F-A9KP-01	364	1								TCGA-2F-A9KP	NA	NA	364	Bladder	TCGA Bladder Cancer	bladder urothelial carcinoma	NA	MALE	Primary tumor	1	TCGA-2F-A9KP-01	9.6603	3.6131	11.7043	5.0095	3.0134	4.1749
TCGA-2F-A9KQ-01	Wound Healing (Immune C1)	0.35467015	0.486122507	0.370047326	0.489746764	0.20963299	0.413038039	481	-1333.61	-1026.44	-2360.05									TCGA.2F.A9KQ.01	0	TCGA-2F-A9KQ-01	2787	0								TCGA-2F-A9KQ	2787	0	2787	Bladder	TCGA Bladder Cancer	bladder urothelial carcinoma	NA	MALE	Primary tumor	1	TCGA-2F-A9KQ-01	9.8561	4.8718	13.1618	3.294	6.2233	0.5495
TCGA-2F-A9KR-01	Wound Healing (Immune C1)	0.357630185	0.392336928	0.257227883	0.362300587	0.097925544	0.313702643	482	-1579.49	-657.62	-2237.1									TCGA.2F.A9KR.01	0	TCGA-2F-A9KR-01	3148	0								TCGA-2F-A9KR	3086	1	3148	Bladder	TCGA Bladder Cancer	bladder urothelial carcinoma	NA	FEMALE	Primary tumor	1	TCGA-2F-A9KR-01	7.086	6.4183	11.4756	5.1944	5.982	7.3936
TCGA-2F-A9KT-01	Wound Healing (Immune C1)	0.363458368	0.545435975	0.232678109	0.337551793	0.106893238	0.271811399	483	-1046.17	-518.36	-1564.53									TCGA.2F.A9KT.01	0	TCGA-2F-A9KT-01	3215	0								TCGA-2F-A9KT	3215	0	3215	Bladder	TCGA Bladder Cancer	bladder urothelial carcinoma	NA	MALE	Primary tumor	1	TCGA-2F-A9KT-01	12.2893	4.8429	12.1138	5.6812	0	7.9642
TCGA-2F-A9KW-01	Lymphocyte Depleted (Immune C4)	0.436324399	0.387971932	0.242726527	0.346188207	0.118558962	0.267317653	484	-185.08	-119.04	-304.12									TCGA.2F.A9KW.01	1	TCGA-2F-A9KW-01	254	1								TCGA-2F-A9KW	85	1	254	Bladder	TCGA Bladder Cancer	bladder urothelial carcinoma	NA	FEMALE	Primary tumor	1	TCGA-2F-A9KW-01	10.6766	7.4841	9.2401	6.7871	5.3317	3.762
TCGA-2G-AAEW-01	IFN-gamma Dominant (Immune C2)	0.723536149	0.662966691	0.653642985	0.680505637	0.620732754	0.681482821	485												TCGA.2G.AAEW.01	1	TCGA-2G-AAEW-01	618	1								TCGA-2G-AAEW	NA	NA	618	Testis	TCGA Testicular Cancaer	testicular germ cell tumor	31	MALE	Primary tumor	1	TCGA-2G-AAEW-01	8.9215	5.8734	7.9644	8.3181	0.3893	4.6354
TCGA-2G-AAEX-01	IFN-gamma Dominant (Immune C2)	0.748857952	0.624657255	0.602646361	0.646448471	0.552920635	0.619900378	486												TCGA.2G.AAEX.01	0	TCGA-2G-AAEX-01	923	0								TCGA-2G-AAEX	923	0	923	Testis	TCGA Testicular Cancaer	testicular germ cell tumor	38	MALE	Primary tumor	1	TCGA-2G-AAEX-01	8.7575	6.8569	7.2208	6.9339	4.8997	4.7504
TCGA-2G-AAF1-01	IFN-gamma Dominant (Immune C2)	0.697505097	0.639105037	0.441998791	0.487866283	0.391359655	0.451936522	487												TCGA.2G.AAF1.01	0	TCGA-2G-AAF1-01	1165	0								TCGA-2G-AAF1	1165	0	1165	Testis	TCGA Testicular Cancaer	testicular germ cell tumor	28	MALE	Primary tumor	1	TCGA-2G-AAF1-01	8.9979	5.6448	7.3261	7.7725	1.1348	4.2126
TCGA-2G-AAF4-01	IFN-gamma Dominant (Immune C2)	0.760404531	0.507311453	0.558587517	0.596511003	0.531781893	0.537812362	488												TCGA.2G.AAF4.01	0	TCGA-2G-AAF4-01	1816	0								TCGA-2G-AAF4	1816	0	1816	Testis	TCGA Testicular Cancaer	testicular germ cell tumor	30	MALE	Primary tumor	1	TCGA-2G-AAF4-01	9.3321	5.0077	5.9026	7.6078	1.813	4.6515
TCGA-2G-AAF6-01	IFN-gamma Dominant (Immune C2)	0.771879729	0.52729007	0.663945404	0.692912598	0.639070248	0.635609206	489												TCGA.2G.AAF6.01	0	TCGA-2G-AAF6-01	3113	0								TCGA-2G-AAF6	810	1	3113	Testis	TCGA Testicular Cancaer	testicular germ cell tumor	28	MALE	Primary tumor	1	TCGA-2G-AAF6-01	9.2515	3.0572	4.7265	7.3295	2.8176	3.001
TCGA-2G-AAF8-01	IFN-gamma Dominant (Immune C2)	0.762578417	0.616219015	0.536843708	0.59581169	0.486531114	0.489967111	490												TCGA.2G.AAF8.01	0	TCGA-2G-AAF8-01	3723	0								TCGA-2G-AAF8	3149	1	3723	Testis	TCGA Testicular Cancaer	testicular germ cell tumor	33	MALE	Primary tumor	1	TCGA-2G-AAF8-01	8.9208	6.0348	6.7866	6.2653	3.4012	4.4145
TCGA-2G-AAFE-01								491												TCGA.2G.AAFE.01	0	TCGA-2G-AAFE-01	4702	0								TCGA-2G-AAFE	4270	1	4702	Testis	TCGA Testicular Cancaer	testicular germ cell tumor	37	MALE	Primary tumor	1	TCGA-2G-AAFE-01	9.8951	5.3036	5.9152	7.5381	1.5874	4.3109
TCGA-2G-AAFG-01	IFN-gamma Dominant (Immune C2)	0.736670446	0.622981189	0.505596473	0.544706582	0.465845214	0.495942121	492												TCGA.2G.AAFG.01	0	TCGA-2G-AAFG-01	5819	0								TCGA-2G-AAFG	2495	1	5819	Testis	TCGA Testicular Cancaer	testicular germ cell tumor	30	MALE	Primary tumor	1	TCGA-2G-AAFG-01	8.9374	3.0735	6.8251	7.7383	3.7667	3.0085
TCGA-2G-AAFG-05		0.685335399	0.639787834	0.386742942	0.43200591	0.342945719	0.377528938
TCGA-2G-AAFH-01	IFN-gamma Dominant (Immune C2)	0.717009111	0.515340591	0.578951396	0.630714186	0.538330493	0.524554938	494												TCGA.2G.AAFH.01	0	TCGA-2G-AAFH-01	1125	0								TCGA-2G-AAFH	1125	0	1125	Testis	TCGA Testicular Cancaer	testicular germ cell tumor	38	MALE	Primary tumor	1	TCGA-2G-AAFH-01	8.6871	5.5539	6.1178	8.148	5.6915	5.5698
TCGA-2G-AAFI-01	IFN-gamma Dominant (Immune C2)	0.7316763	0.762795666	0.327403233	0.382281114	0.295851383	0.298025058	495												TCGA.2G.AAFI.01	NA	TCGA-2G-AAFI-01	NA	NA								TCGA-2G-AAFI	NA	NA	NA	Testis	TCGA Testicular Cancaer	testicular germ cell tumor	NA		Primary tumor	1	TCGA-2G-AAFI-01	9.7727	7.29	6.8064	8.8211	6.4278	5.6032
TCGA-2G-AAFJ-01	Wound Healing (Immune C1)	0.174395664	0.561607139	0.10617788	0.143959529	0.057184272	0.161213849	496												TCGA.2G.AAFJ.01	NA	TCGA-2G-AAFJ-01	NA	NA								TCGA-2G-AAFJ	NA	NA	NA	Testis	TCGA Testicular Cancaer	testicular germ cell tumor	NA		Primary tumor	1	TCGA-2G-AAFJ-01	9.6119	8.0889	10.2789	9.9154	10.0935	10.7956
TCGA-2G-AAFL-01	IFN-gamma Dominant (Immune C2)	0.631836312	0.617303043	0.262347738	0.317621708	0.211027708	0.251379492	497												TCGA.2G.AAFL.01	0	TCGA-2G-AAFL-01	522	0								TCGA-2G-AAFL	38	1	522	Testis	TCGA Testicular Cancaer	testicular germ cell tumor	35	MALE	Primary tumor	1	TCGA-2G-AAFL-01	10.0328	6.0032	6.8052	7.8873	6.1873	6.1873
TCGA-2G-AAFM-01	IFN-gamma Dominant (Immune C2)	0.805987689	0.817007647	0.313963967	0.364059321	0.271786523	0.303113169	498												TCGA.2G.AAFM.01	0	TCGA-2G-AAFM-01	291	0								TCGA-2G-AAFM	291	0	291	Testis	TCGA Testicular Cancaer	testicular germ cell tumor	31	MALE	Primary tumor	1	TCGA-2G-AAFM-01	9.2166	6.6466	5.922	7.3571	5.2329	4.0824
TCGA-2G-AAFN-01	IFN-gamma Dominant (Immune C2)	0.889938207	0.709485522	0.45130689	0.498658345	0.42763918	0.403000165	499												TCGA.2G.AAFN.01	0	TCGA-2G-AAFN-01	452	0								TCGA-2G-AAFN	452	0	452	Testis	TCGA Testicular Cancaer	testicular germ cell tumor	26	MALE	Primary tumor	1	TCGA-2G-AAFN-01	9.1144	7.6936	6.6516	8.7456	6.6952	5.9351
TCGA-2G-AAFO-01	IFN-gamma Dominant (Immune C2)	0.659062991	0.706171451	0.30912558	0.360950489	0.260901094	0.306202866	500												TCGA.2G.AAFO.01	0	TCGA-2G-AAFO-01	502	0								TCGA-2G-AAFO	502	0	502	Testis	TCGA Testicular Cancaer	testicular germ cell tumor	33	MALE	Primary tumor	1	TCGA-2G-AAFO-01	9.8933	6.0449	6.9591	7.2884	3.8921	5.8173
TCGA-2G-AAFV-01	Wound Healing (Immune C1)	0.389208617	0.517618091	0.163044181	0.233476454	0.066767447	0.24834249	501												TCGA.2G.AAFV.01	0	TCGA-2G-AAFV-01	1238	0								TCGA-2G-AAFV	1238	0	1238	Testis	TCGA Testicular Cancaer	testicular germ cell tumor	31	MALE	Primary tumor	1	TCGA-2G-AAFV-01	9.0688	10.7184	9.9182	7.8469	10.226	8.8744
TCGA-2G-AAFY-01	IFN-gamma Dominant (Immune C2)	0.735285251	0.677484524	0.278490389	0.331034633	0.237947416	0.262654011	502												TCGA.2G.AAFY.01	0	TCGA-2G-AAFY-01	1099	0								TCGA-2G-AAFY	1099	0	1099	Testis	TCGA Testicular Cancaer	testicular germ cell tumor	24	MALE	Primary tumor	1	TCGA-2G-AAFY-01	9.829	6.7344	6.6353	7.9342	5.7332	5.1397
TCGA-2G-AAFZ-01	Wound Healing (Immune C1)	0.393387822	0.54760918	0.139205352	0.175013954	0.100190723	0.188100905	503												TCGA.2G.AAFZ.01	0	TCGA-2G-AAFZ-01	1122	0								TCGA-2G-AAFZ	1122	0	1122	Testis	TCGA Testicular Cancaer	testicular germ cell tumor	32	MALE	Primary tumor	1	TCGA-2G-AAFZ-01	8.698	9.75	10.5427	9.5216	10.0975	9.3816
TCGA-2G-AAG0-01	IFN-gamma Dominant (Immune C2)	0.884062613	0.707883683	0.358198541	0.405399499	0.325190355	0.33102716	504												TCGA.2G.AAG0.01	0	TCGA-2G-AAG0-01	1217	0								TCGA-2G-AAG0	90	1	1217	Testis	TCGA Testicular Cancaer	testicular germ cell tumor	23	MALE	Primary tumor	1	TCGA-2G-AAG0-01	9.3159	6.8259	5.2982	8.2922	7.3227	5.5423
TCGA-2G-AAG3-01	Wound Healing (Immune C1)	0.430042947	0.687022402	0.373096925	0.403114728	0.338916478	0.404659834	505												TCGA.2G.AAG3.01	NA	TCGA-2G-AAG3-01	NA	NA								TCGA-2G-AAG3	NA	NA	NA	Testis	TCGA Testicular Cancaer	testicular germ cell tumor	NA		Primary tumor	1	TCGA-2G-AAG3-01	9.0411	8.7438	10.4438	8.8087	6.4252	6.3821
TCGA-2G-AAG5-01	Wound Healing (Immune C1)	0.063892855	0.62528544	0.129430325	0.183577164	0.061961784	0.174710937	506												TCGA.2G.AAG5.01	0	TCGA-2G-AAG5-01	1985	0								TCGA-2G-AAG5	NA	NA	1985	Testis	TCGA Testicular Cancaer	testicular germ cell tumor	36	MALE	Primary tumor	1	TCGA-2G-AAG5-01	9.8513	8.4792	10.3016	9.296	8.66	6.8485
TCGA-2G-AAG6-01	Inflammatory (Immune C3)	0.095074138	0.513830396	0.118199461	0.149270098	0.077987156	0.184878882	507												TCGA.2G.AAG6.01	0	TCGA-2G-AAG6-01	1820	0								TCGA-2G-AAG6	1820	0	1820	Testis	TCGA Testicular Cancaer	testicular germ cell tumor	24	MALE	Primary tumor	1	TCGA-2G-AAG6-01	8.3567	9.5677	10.6874	8.5058	8.6585	7.7159
TCGA-2G-AAG7-01	Wound Healing (Immune C1)	0.90461374	0.736652271	0.405566114	0.45559729	0.391858027	0.323834452	508												TCGA.2G.AAG7.01	0	TCGA-2G-AAG7-01	1877	0								TCGA-2G-AAG7	1877	0	1877	Testis	TCGA Testicular Cancaer	testicular germ cell tumor	33	MALE	Primary tumor	1	TCGA-2G-AAG7-01	8.9771	8.3621	7.2122	7.842	6.1387	5.3925
TCGA-2G-AAG8-01	IFN-gamma Dominant (Immune C2)	0.74994159	0.656997981	0.440009104	0.494319717	0.394811118	0.408203728	509												TCGA.2G.AAG8.01	0	TCGA-2G-AAG8-01	1923	0								TCGA-2G-AAG8	1923	0	1923	Testis	TCGA Testicular Cancaer	testicular germ cell tumor	21	MALE	Primary tumor	1	TCGA-2G-AAG8-01	9.862	6.3025	6.2133	8.2947	6.0258	5.4753
TCGA-2G-AAG9-01	IFN-gamma Dominant (Immune C2)	0.717945368	0.739089702	0.655488814	0.68576211	0.616734379	0.68407949	510												TCGA.2G.AAG9.01	0	TCGA-2G-AAG9-01	1926	0								TCGA-2G-AAG9	1926	0	1926	Testis	TCGA Testicular Cancaer	testicular germ cell tumor	25	MALE	Primary tumor	1	TCGA-2G-AAG9-01	8.8961	4.215	5.3584	8.0869	2.6711	4.215
TCGA-2G-AAGA-01	Wound Healing (Immune C1)	0.852830315	0.671285671	0.465626706	0.503017409	0.464172134	0.397544187	511												TCGA.2G.AAGA.01	0	TCGA-2G-AAGA-01	2075	0								TCGA-2G-AAGA	2075	0	2075	Testis	TCGA Testicular Cancaer	testicular germ cell tumor	38	MALE	Primary tumor	1	TCGA-2G-AAGA-01	8.9303	7.2203	6.3516	8.2413	6.1489	5.5227
TCGA-2G-AAGC-01	IFN-gamma Dominant (Immune C2)	0.689096867	0.648799642	0.262466535	0.31734308	0.218112716	0.253961118	512												TCGA.2G.AAGC.01	0	TCGA-2G-AAGC-01	2216	0								TCGA-2G-AAGC	NA	NA	2216	Testis	TCGA Testicular Cancaer	testicular germ cell tumor	28	MALE	Primary tumor	1	TCGA-2G-AAGC-01	9.5574	6.7795	7.7441	9.1923	7	5.9419
TCGA-2G-AAGE-01	IFN-gamma Dominant (Immune C2)	0.784276701	0.686902819	0.399367302	0.459220672	0.367342653	0.327817751	513												TCGA.2G.AAGE.01	0	TCGA-2G-AAGE-01	2080	0								TCGA-2G-AAGE	121	1	2080	Testis	TCGA Testicular Cancaer	testicular germ cell tumor	21	MALE	Primary tumor	1	TCGA-2G-AAGE-01	10.1298	7.2765	7.3746	9.4245	5.8125	5.7959
TCGA-2G-AAGF-01	Wound Healing (Immune C1)	0.654952532	0.745769816	0.330745082	0.3742924	0.3167714	0.271590523	514												TCGA.2G.AAGF.01	0	TCGA-2G-AAGF-01	2426	0								TCGA-2G-AAGF	NA	NA	2426	Testis	TCGA Testicular Cancaer	testicular germ cell tumor	28	MALE	Primary tumor	1	TCGA-2G-AAGF-01	9.4883	8.6105	7.4871	8.045	5.6163	4.4211
TCGA-2G-AAGG-01	IFN-gamma Dominant (Immune C2)	0.377866668	0.579873719	0.155375181	0.216335753	0.077999909	0.196089071	515												TCGA.2G.AAGG.01	0	TCGA-2G-AAGG-01	2057	0								TCGA-2G-AAGG	2057	0	2057	Testis	TCGA Testicular Cancaer	testicular germ cell tumor	20	MALE	Primary tumor	1	TCGA-2G-AAGG-01	8.396	8.9904	9.4995	8.5272	8.5504	7.834
TCGA-2G-AAGI-01	IFN-gamma Dominant (Immune C2)	0.403851702	0.61070611	0.121340588	0.154995045	0.092298796	0.143504338	516												TCGA.2G.AAGI.01	0	TCGA-2G-AAGI-01	2801	0								TCGA-2G-AAGI	2193	1	2801	Testis	TCGA Testicular Cancaer	testicular germ cell tumor	33	MALE	Primary tumor	1	TCGA-2G-AAGI-01	9.3359	9.3371	10.0361	8.6814	8.3522	9.4933
TCGA-2G-AAGI-05		0.728750551	0.5727621	0.509370275	0.54939535	0.460085628	0.548055188
TCGA-2G-AAGJ-01	IFN-gamma Dominant (Immune C2)	0.816820636	0.619209391	0.373898666	0.425403325	0.346298149	0.320251259	518												TCGA.2G.AAGJ.01	0	TCGA-2G-AAGJ-01	2284	0								TCGA-2G-AAGJ	171	1	2284	Testis	TCGA Testicular Cancaer	testicular germ cell tumor	28	MALE	Primary tumor	1	TCGA-2G-AAGJ-01	8.6522	5.9968	4.9644	7.5789	5.2658	4.131
TCGA-2G-AAGK-01	IFN-gamma Dominant (Immune C2)	0.746864336	0.600567773	0.302472249	0.353349739	0.263455616	0.286665635	519												TCGA.2G.AAGK.01	0	TCGA-2G-AAGK-01	3290	0								TCGA-2G-AAGK	NA	NA	3290	Testis	TCGA Testicular Cancaer	testicular germ cell tumor	20	MALE	Primary tumor	1	TCGA-2G-AAGK-01	9.8856	7.8419	7.6776	8.3851	8.854	6.277
TCGA-2G-AAGM-01	Wound Healing (Immune C1)	0.415603182	0.605945626	0.168146213	0.20448826	0.117999346	0.252433419	520												TCGA.2G.AAGM.01	0	TCGA-2G-AAGM-01	1814	0								TCGA-2G-AAGM	1814	0	1814	Testis	TCGA Testicular Cancaer	testicular germ cell tumor	51	MALE	Primary tumor	1	TCGA-2G-AAGM-01	8.4341	8.3347	8.6454	8.0234	7.2308	5.08
TCGA-2G-AAGN-01	IFN-gamma Dominant (Immune C2)	0.869774104	0.699018184	0.470684073	0.520291084	0.425719564	0.456799363	521												TCGA.2G.AAGN.01	0	TCGA-2G-AAGN-01	3236	0								TCGA-2G-AAGN	3236	0	3236	Testis	TCGA Testicular Cancaer	testicular germ cell tumor	41	MALE	Primary tumor	1	TCGA-2G-AAGN-01	9.7161	5.9699	5.1862	8.6446	5.8321	2.8644
TCGA-2G-AAGO-01	IFN-gamma Dominant (Immune C2)	0.927032762	0.724258402	0.46131399	0.509678967	0.436877364	0.404183299	522												TCGA.2G.AAGO.01	0	TCGA-2G-AAGO-01	3498	0								TCGA-2G-AAGO	3498	0	3498	Testis	TCGA Testicular Cancaer	testicular germ cell tumor	41	MALE	Primary tumor	1	TCGA-2G-AAGO-01	8.88	4.4742	5.4672	9.7979	8.7224	6.3362
TCGA-2G-AAGP-01	IFN-gamma Dominant (Immune C2)	0.39957678	0.661350919	0.172774032	0.231242646	0.098525511	0.21097393	523												TCGA.2G.AAGP.01	0	TCGA-2G-AAGP-01	3669	0								TCGA-2G-AAGP	3669	0	3669	Testis	TCGA Testicular Cancaer	testicular germ cell tumor	33	MALE	Primary tumor	1	TCGA-2G-AAGP-01	9.7769	8.9571	9.456	9.435	8.3047	8.4034
TCGA-2G-AAGS-01	Wound Healing (Immune C1)	0.675419444	0.775769286	0.245877976	0.300829107	0.202931918	0.232048119	524												TCGA.2G.AAGS.01	0	TCGA-2G-AAGS-01	1803	0								TCGA-2G-AAGS	1803	0	1803	Testis	TCGA Testicular Cancaer	testicular germ cell tumor	39	MALE	Primary tumor	1	TCGA-2G-AAGS-01	8.8414	8.7383	9.2679	8.9037	7.9959	7.69
TCGA-2G-AAGT-01	Wound Healing (Immune C1)	0.423648443	0.469604595	0.253557559	0.328301427	0.149593499	0.351596042	525												TCGA.2G.AAGT.01	0	TCGA-2G-AAGT-01	3789	0								TCGA-2G-AAGT	15	1	3789	Testis	TCGA Testicular Cancaer	testicular germ cell tumor	30	MALE	Primary tumor	1	TCGA-2G-AAGT-01	8.6071	11.0538	8.2437	7.6035	8.9174	6.1534
TCGA-2G-AAGV-01	Wound Healing (Immune C1)	0.148138009	0.497760026	0.141940608	0.199421198	0.070603995	0.177805494	526												TCGA.2G.AAGV.01	0	TCGA-2G-AAGV-01	3922	0								TCGA-2G-AAGV	3922	0	3922	Testis	TCGA Testicular Cancaer	testicular germ cell tumor	23	MALE	Primary tumor	1	TCGA-2G-AAGV-01	6.931	7.8093	10.192	9.8388	11.8032	8.4294
TCGA-2G-AAGW-01	Wound Healing (Immune C1)	0.951325853	0.634532785	0.560757904	0.577061611	0.570846056	0.494020643	527												TCGA.2G.AAGW.01	0	TCGA-2G-AAGW-01	1869	0								TCGA-2G-AAGW	1869	0	1869	Testis	TCGA Testicular Cancaer	testicular germ cell tumor	38	MALE	Primary tumor	1	TCGA-2G-AAGW-01	8.4532	5.4768	4.898	8.3913	8.5028	6.3455
TCGA-2G-AAGX-01	Wound Healing (Immune C1)	0.239768681	0.588992124	0.127638926	0.181410093	0.071918485	0.16132524	528												TCGA.2G.AAGX.01	0	TCGA-2G-AAGX-01	5164	0								TCGA-2G-AAGX	NA	NA	5164	Testis	TCGA Testicular Cancaer	testicular germ cell tumor	22	MALE	Primary tumor	1	TCGA-2G-AAGX-01	10.0376	8.3632	10.5745	9.6668	10.0836	10.0707
TCGA-2G-AAGY-01	Wound Healing (Immune C1)	0.183661654	0.550923751	0.187499201	0.230629843	0.1316683	0.253575043	529												TCGA.2G.AAGY.01	0	TCGA-2G-AAGY-01	2462	0								TCGA-2G-AAGY	623	1	2462	Testis	TCGA Testicular Cancaer	testicular germ cell tumor	28	MALE	Primary tumor	1	TCGA-2G-AAGY-01	9.5394	10.9036	10.6893	9.067	7.0054	8.1721
TCGA-2G-AAGY-05		0.784208474	0.659917088	0.880969005	0.880415578	0.875916877	0.896837722
TCGA-2G-AAGZ-01	IFN-gamma Dominant (Immune C2)	0.667897462	0.841412467	0.209945825	0.269781583	0.146913918	0.225011766	531												TCGA.2G.AAGZ.01	0	TCGA-2G-AAGZ-01	1830	0								TCGA-2G-AAGZ	1830	0	1830	Testis	TCGA Testicular Cancaer	testicular germ cell tumor	27	MALE	Primary tumor	1	TCGA-2G-AAGZ-01	8.8583	6.7205	7.573	8.2509	4.0286	4.9837
TCGA-2G-AAH0-01	IFN-gamma Dominant (Immune C2)	0.772950271	0.57909124	0.61171061	0.644641359	0.581297126	0.589752488	532												TCGA.2G.AAH0.01	0	TCGA-2G-AAH0-01	1833	0								TCGA-2G-AAH0	NA	NA	1833	Testis	TCGA Testicular Cancaer	testicular germ cell tumor	30	MALE	Primary tumor	1	TCGA-2G-AAH0-01	8.1379	5.8816	6.6391	7.6932	1.9538	5.3489
TCGA-2G-AAH2-01	IFN-gamma Dominant (Immune C2)	0.317338686	0.608560993	0.216566203	0.273680702	0.167541431	0.217323251	533												TCGA.2G.AAH2.01	0	TCGA-2G-AAH2-01	1820	0								TCGA-2G-AAH2	1820	0	1820	Testis	TCGA Testicular Cancaer	testicular germ cell tumor	20	MALE	Primary tumor	1	TCGA-2G-AAH2-01	9.4906	8.7155	9.0725	9.1036	7.0967	9.2853
TCGA-2G-AAH3-01	IFN-gamma Dominant (Immune C2)	0.688172433	0.762662239	0.638236426	0.694353557	0.584152816	0.595757555	534												TCGA.2G.AAH3.01	0	TCGA-2G-AAH3-01	1822	0								TCGA-2G-AAH3	1822	0	1822	Testis	TCGA Testicular Cancaer	testicular germ cell tumor	20	MALE	Primary tumor	1	TCGA-2G-AAH3-01	8.8893	4.8111	6.7614	7.9082	1.9368	7.1984
TCGA-2G-AAH4-01	Wound Healing (Immune C1)	0.232351375	0.465180915	0.152190196	0.202151736	0.098500633	0.191599688	535												TCGA.2G.AAH4.01	0	TCGA-2G-AAH4-01	3823	0								TCGA-2G-AAH4	3823	0	3823	Testis	TCGA Testicular Cancaer	testicular germ cell tumor	34	MALE	Primary tumor	1	TCGA-2G-AAH4-01	9.429	10.1014	10.2789	8.5693	10.1115	8.0278
TCGA-2G-AAH8-01	IFN-gamma Dominant (Immune C2)	0.828312655	0.657141598	0.89538502	0.89852637	0.882999085	0.940351271	536												TCGA.2G.AAH8.01	0	TCGA-2G-AAH8-01	1881	0								TCGA-2G-AAH8	1881	0	1881	Testis	TCGA Testicular Cancaer	testicular germ cell tumor	45	MALE	Primary tumor	1	TCGA-2G-AAH8-01	7.9225	6.6762	5.4475	7.3923	2.3211	4.984
TCGA-2G-AAHA-01	IFN-gamma Dominant (Immune C2)	0.667379889	0.696718005	0.611781956	0.636847504	0.573713088	0.639313556	537												TCGA.2G.AAHA.01	0	TCGA-2G-AAHA-01	2997	0								TCGA-2G-AAHA	2997	0	2997	Testis	TCGA Testicular Cancaer	testicular germ cell tumor	48	MALE	Primary tumor	1	TCGA-2G-AAHA-01	9.0268	6.0343	7.3786	7.4315	0	4.8444
TCGA-2G-AAHC-01	IFN-gamma Dominant (Immune C2)	0.656889832	0.583421343	0.424866328	0.47035845	0.379454545	0.403875779	538												TCGA.2G.AAHC.01	0	TCGA-2G-AAHC-01	1817	0								TCGA-2G-AAHC	1817	0	1817	Testis	TCGA Testicular Cancaer	testicular germ cell tumor	33	MALE	Primary tumor	1	TCGA-2G-AAHC-01	9.6509	3.5819	6.8194	6.4581	1.8615	4.2478
TCGA-2G-AAHG-01	IFN-gamma Dominant (Immune C2)	0.755842116	0.740487576	0.811201012	0.836615042	0.793787833	0.773943613	539												TCGA.2G.AAHG.01	0	TCGA-2G-AAHG-01	1819	0								TCGA-2G-AAHG	1819	0	1819	Testis	TCGA Testicular Cancaer	testicular germ cell tumor	25	MALE	Primary tumor	1	TCGA-2G-AAHG-01	8.6711	5.3056	7.0508	7.0629	4.2603	4.2879
TCGA-2G-AAHL-01	IFN-gamma Dominant (Immune C2)	0.770885795	0.766194454	0.75464393	0.769554692	0.72577794	0.797011268	540												TCGA.2G.AAHL.01	0	TCGA-2G-AAHL-01	1819	0								TCGA-2G-AAHL	1819	0	1819	Testis	TCGA Testicular Cancaer	testicular germ cell tumor	26	MALE	Primary tumor	1	TCGA-2G-AAHL-01	8.7729	5.7407	6.5521	6.8521	0	3.6559
TCGA-2G-AAHN-01	IFN-gamma Dominant (Immune C2)	0.628060269	0.686901822	0.522181271	0.561143587	0.469510287	0.549636481	541												TCGA.2G.AAHN.01	0	TCGA-2G-AAHN-01	2781	0								TCGA-2G-AAHN	2781	0	2781	Testis	TCGA Testicular Cancaer	testicular germ cell tumor	32	MALE	Primary tumor	1	TCGA-2G-AAHN-01	9.4535	5.0614	7.3733	7.0535	1.0952	4.5687
TCGA-2G-AAHP-01	IFN-gamma Dominant (Immune C2)	0.802661288	0.517076943	0.904753408	0.924232548	0.905560565	0.856868356	542												TCGA.2G.AAHP.01	0	TCGA-2G-AAHP-01	5358	0								TCGA-2G-AAHP	NA	NA	5358	Testis	TCGA Testicular Cancaer	testicular germ cell tumor	31	MALE	Primary tumor	1	TCGA-2G-AAHP-01	8.5494	7.1861	6.0456	6.7619	5.9484	5.3875
TCGA-2G-AAHP-05		0.709815868	0.651978573	0.591583037	0.627863435	0.547757438	0.607575026
TCGA-2G-AAHT-01	IFN-gamma Dominant (Immune C2)	0.735474072	0.690663918	0.664537031	0.694436995	0.63046026	0.685338659	544												TCGA.2G.AAHT.01	0	TCGA-2G-AAHT-01	185	0								TCGA-2G-AAHT	185	0	185	Testis	TCGA Testicular Cancaer	testicular germ cell tumor	32	MALE	Primary tumor	1	TCGA-2G-AAHT-01	8.6039	5.5555	7.9559	7.5567	0	4.8343
TCGA-2G-AAKD-01	IFN-gamma Dominant (Immune C2)	0.829945136	0.793940692	0.429399309	0.474051557	0.395579012	0.407412926	545												TCGA.2G.AAKD.01	0	TCGA-2G-AAKD-01	3726	0								TCGA-2G-AAKD	3726	0	3726	Testis	TCGA Testicular Cancaer	testicular germ cell tumor	18	MALE	Primary tumor	1	TCGA-2G-AAKD-01	9.6471	7.1847	5.8775	7.2448	5.568	4.0426
TCGA-2G-AAKG-01	IFN-gamma Dominant (Immune C2)	0.663430483	0.742343663	0.23260692	0.28927769	0.18593051	0.229965898	546												TCGA.2G.AAKG.01	0	TCGA-2G-AAKG-01	6468	0								TCGA-2G-AAKG	122	1	6468	Testis	TCGA Testicular Cancaer	testicular germ cell tumor	22	MALE	Primary tumor	1	TCGA-2G-AAKG-01	9.483	8.1388	7.3996	8.3953	5.4931	4.6009
TCGA-2G-AAKG-05		0.659736643	0.587804096	0.305361837	0.389677717	0.231461461	0.248389162
TCGA-2G-AAKH-01	IFN-gamma Dominant (Immune C2)	0.781097298	0.637415788	0.477407617	0.519457956	0.450425051	0.455924132	548												TCGA.2G.AAKH.01	0	TCGA-2G-AAKH-01	4919	0								TCGA-2G-AAKH	4919	0	4919	Testis	TCGA Testicular Cancaer	testicular germ cell tumor	19	MALE	Primary tumor	1	TCGA-2G-AAKH-01	9.3755	6.629	6.9314	6.2279	5.183	4.3774
TCGA-2G-AAKL-01	IFN-gamma Dominant (Immune C2)	0.850228	0.701661771	0.419078656	0.469042756	0.405805564	0.347267633	549												TCGA.2G.AAKL.01	0	TCGA-2G-AAKL-01	2910	0								TCGA-2G-AAKL	2910	0	2910	Testis	TCGA Testicular Cancaer	testicular germ cell tumor	26	MALE	Primary tumor	1	TCGA-2G-AAKL-01	9.0069	6.1046	5.8322	9.4504	5.2326	3.3434
TCGA-2G-AAKM-01	Wound Healing (Immune C1)	0.731723177	0.716431865	0.458647366	0.502056848	0.429388982	0.418458369	550												TCGA.2G.AAKM.01	1	TCGA-2G-AAKM-01	6972	1								TCGA-2G-AAKM	6972	0	6972	Testis	TCGA Testicular Cancaer	testicular germ cell tumor	14	MALE	Primary tumor	1	TCGA-2G-AAKM-01	9.5625	8.5565	7.6841	8.5243	4.6281	3.8722
TCGA-2G-AAKO-01	IFN-gamma Dominant (Immune C2)	0.685831851	0.524406764	0.371785657	0.420429083	0.32127302	0.385564476	551												TCGA.2G.AAKO.01	NA	TCGA-2G-AAKO-01	NA	NA								TCGA-2G-AAKO	NA	NA	NA	Testis	TCGA Testicular Cancaer	testicular germ cell tumor	NA		Primary tumor	1	TCGA-2G-AAKO-01	9.3566	5.4893	8.5218	7.9171	1.1807	5.8047
TCGA-2G-AAKO-05		0.590964345	0.594127566	0.404017233	0.439346062	0.350300789	0.449626355
TCGA-2G-AAL5-01	Wound Healing (Immune C1)	0.291935834	0.569239853	0.263910996	0.307448656	0.190468642	0.37455238	553												TCGA.2G.AAL5.01	0	TCGA-2G-AAL5-01	5609	0								TCGA-2G-AAL5	3723	1	5609	Testis	TCGA Testicular Cancaer	testicular germ cell tumor	31	MALE	Primary tumor	1	TCGA-2G-AAL5-01	8.1202	10.4482	10.2259	10.0498	9.4822	9.7593
TCGA-2G-AAL7-01	IFN-gamma Dominant (Immune C2)	0.896907765	0.747564792	0.496750891	0.534750354	0.482305614	0.451622049	554												TCGA.2G.AAL7.01	0	TCGA-2G-AAL7-01	3991	0								TCGA-2G-AAL7	2	1	3991	Testis	TCGA Testicular Cancaer	testicular germ cell tumor	32	MALE	Primary tumor	1	TCGA-2G-AAL7-01	9.0261	6.3913	5.3264	7.9328	6.077	4.2477
TCGA-2G-AALF-01	Wound Healing (Immune C1)	0.445710208	0.433453017	0.239500435	0.335765703	0.12300936	0.30264774	555												TCGA.2G.AALF.01	NA	TCGA-2G-AALF-01	NA	NA								TCGA-2G-AALF	NA	NA	NA	Testis	TCGA Testicular Cancaer	testicular germ cell tumor	NA		Primary tumor	1	TCGA-2G-AALF-01	6.719	11.3606	7.0585	7.5685	10.5264	6.8176
TCGA-2G-AALG-01	Wound Healing (Immune C1)	0.215117495	0.567394979	0.18099054	0.252081171	0.086404147	0.232980496	556												TCGA.2G.AALG.01	NA	TCGA-2G-AALG-01	NA	NA								TCGA-2G-AALG	NA	NA	NA	Testis	TCGA Testicular Cancaer	testicular germ cell tumor	NA		Primary tumor	1	TCGA-2G-AALG-01	10.4809	8.5794	9.2339	8.7184	6.1398	6.5334
TCGA-2G-AALN-01	Wound Healing (Immune C1)	0.568715912	0.717430852	0.264248933	0.308455127	0.22356663	0.279409319	557												TCGA.2G.AALN.01	NA	TCGA-2G-AALN-01	NA	NA								TCGA-2G-AALN	NA	NA	NA	Testis	TCGA Testicular Cancaer	testicular germ cell tumor	NA		Primary tumor	1	TCGA-2G-AALN-01	10.0974	7.636	8.1446	8.0747	5.7503	6.0055
TCGA-2G-AALO-01	Inflammatory (Immune C3)	0.17771801	0.504000073	0.176844421	0.256918455	0.070121363	0.214862324	558												TCGA.2G.AALO.01	NA	TCGA-2G-AALO-01	NA	NA								TCGA-2G-AALO	NA	NA	NA	Testis	TCGA Testicular Cancaer	testicular germ cell tumor	NA		Primary tumor	1	TCGA-2G-AALO-01	9.1971	7.9792	10.326	8.4767	7.6793	6.7128
TCGA-2G-AALP-01	Wound Healing (Immune C1)	0.77586361	0.705072281	0.477144073	0.516241074	0.455873264	0.445851745	559												TCGA.2G.AALP.01	0	TCGA-2G-AALP-01	2147	0								TCGA-2G-AALP	2147	0	2147	Testis	TCGA Testicular Cancaer	testicular germ cell tumor	43	MALE	Primary tumor	1	TCGA-2G-AALP-01	9.141	7.529	5.5867	8.6176	5.176	5.5523
TCGA-2G-AALQ-01	Wound Healing (Immune C1)	0.222468343	0.642875826	0.127353588	0.171221755	0.069906422	0.213415175	560												TCGA.2G.AALQ.01	NA	TCGA-2G-AALQ-01	NA	NA								TCGA-2G-AALQ	NA	NA	NA	Testis	TCGA Testicular Cancaer	testicular germ cell tumor	NA		Primary tumor	1	TCGA-2G-AALQ-01	8.7863	9.8591	9.3328	9.0549	8.1077	6.8512
TCGA-2G-AALR-01	Wound Healing (Immune C1)	0.276608742	0.603074603	0.168814306	0.208270577	0.09458551	0.299272074	561												TCGA.2G.AALR.01	NA	TCGA-2G-AALR-01	NA	NA								TCGA-2G-AALR	NA	NA	NA	Testis	TCGA Testicular Cancaer	testicular germ cell tumor	NA		Primary tumor	1	TCGA-2G-AALR-01	8.4911	9.4216	8.5962	8.2845	8.5461	6.5454
TCGA-2G-AALS-01	IFN-gamma Dominant (Immune C2)	0.58334837	0.567743337	0.227207027	0.288796658	0.156729283	0.247078188	562												TCGA.2G.AALS.01	NA	TCGA-2G-AALS-01	NA	NA								TCGA-2G-AALS	NA	NA	NA	Testis	TCGA Testicular Cancaer	testicular germ cell tumor	NA		Primary tumor	1	TCGA-2G-AALS-01	10.1671	8.0073	8.6215	8.2178	6.024	4.9778
TCGA-2G-AALT-01	IFN-gamma Dominant (Immune C2)	0.233184023	0.523006585	0.124202215	0.174023399	0.066076861	0.163798553	563												TCGA.2G.AALT.01	NA	TCGA-2G-AALT-01	NA	NA								TCGA-2G-AALT	NA	NA	NA	Testis	TCGA Testicular Cancaer	testicular germ cell tumor	NA		Primary tumor	1	TCGA-2G-AALT-01	10.1908	8.0073	9.2079	9.0184	7.9503	6.8034
TCGA-2G-AALW-01	Wound Healing (Immune C1)	0.173329925	0.56729719	0.139318171	0.19076525	0.068879854	0.19506878	564												TCGA.2G.AALW.01	NA	TCGA-2G-AALW-01	NA	NA								TCGA-2G-AALW	NA	NA	NA	Testis	TCGA Testicular Cancaer	testicular germ cell tumor	NA		Primary tumor	1	TCGA-2G-AALW-01	8.8407	9.8157	10.3824	9.9396	8.4201	8.3062
TCGA-2G-AALX-01	Wound Healing (Immune C1)	0.151982538	0.483918997	0.172896941	0.230189288	0.110527678	0.211333986	565												TCGA.2G.AALX.01	NA	TCGA-2G-AALX-01	NA	NA								TCGA-2G-AALX	NA	NA	NA	Testis	TCGA Testicular Cancaer	testicular germ cell tumor	NA		Primary tumor	1	TCGA-2G-AALX-01	10.3147	8.6089	10.247	9.2367	8.2951	8.0618
TCGA-2G-AALY-01	Wound Healing (Immune C1)	0.666192961	0.701552293	0.275898184	0.329462733	0.223126748	0.273696691	566												TCGA.2G.AALY.01	NA	TCGA-2G-AALY-01	NA	NA								TCGA-2G-AALY	NA	NA	NA	Testis	TCGA Testicular Cancaer	testicular germ cell tumor	NA		Primary tumor	1	TCGA-2G-AALY-01	10.0397	8.9492	8.3111	8.4719	6.5481	5.9156
TCGA-2G-AALZ-01	Wound Healing (Immune C1)	0.082996343	0.506502077	0.145714692	0.194740874	0.073157752	0.215507759	567												TCGA.2G.AALZ.01	NA	TCGA-2G-AALZ-01	NA	NA								TCGA-2G-AALZ	NA	NA	NA	Testis	TCGA Testicular Cancaer	testicular germ cell tumor	NA		Primary tumor	1	TCGA-2G-AALZ-01	10.91	8.8923	9.077	9.0981	7.4903	9.4976
TCGA-2G-AAM2-01	Wound Healing (Immune C1)	0.974501694	0.76265097	0.329258233	0.364746313	0.350140984	0.221965903	568												TCGA.2G.AAM2.01	NA	TCGA-2G-AAM2-01	NA	NA								TCGA-2G-AAM2	NA	NA	NA	Testis	TCGA Testicular Cancaer	testicular germ cell tumor	NA		Primary tumor	1	TCGA-2G-AAM2-01	8.6538	8.4172	5.5789	7.0361	5.3482	3.3606
TCGA-2G-AAM3-01	Wound Healing (Immune C1)	0.126182244	0.557724463	0.140404106	0.189295305	0.07186395	0.199519901	569												TCGA.2G.AAM3.01	NA	TCGA-2G-AAM3-01	NA	NA								TCGA-2G-AAM3	NA	NA	NA	Testis	TCGA Testicular Cancaer	testicular germ cell tumor	NA		Primary tumor	1	TCGA-2G-AAM3-01	9.0564	10.0379	9.7717	9.09	9.23	8.462
TCGA-2G-AAM4-01	Wound Healing (Immune C1)	1	0.854134231	0.376531347	0.417179514	0.377469824	0.277504834	570												TCGA.2G.AAM4.01	NA	TCGA-2G-AAM4-01	NA	NA								TCGA-2G-AAM4	NA	NA	NA	Testis	TCGA Testicular Cancaer	testicular germ cell tumor	NA		Primary tumor	1	TCGA-2G-AAM4-01	8.894	8.8171	6.7967	7.6691	5.8708	4.5409
TCGA-2H-A9GF-01	Wound Healing (Immune C1)	0.458519712	0.781196124	0.204365982	0.298164632	0.089261973	0.217679679	2503	-502.66	-178.33	-680.99	NA	NA	NA	NA	NA	NA	CIN	GI.CIN
TCGA-2H-A9GG-01	Inflammatory (Immune C3)	0.306715173	0.632039068	0.156525327	0.208579979	0.083861579	0.207536162	2504	-225.59	-10.28	-235.86
TCGA-2H-A9GH-01	IFN-gamma Dominant (Immune C2)	0.470129999	0.918777532	0.241017959	0.331481354	0.100255315	0.29964235	2505	-544.35	16.76	-527.58	NA	NA	NA	NA	NA	NA	CIN	GI.CIN
TCGA-2H-A9GI-01	IFN-gamma Dominant (Immune C2)	0.514880848	0.832635413	0.180684801	0.263871006	0.065650504	0.218512342	2506	-1277.83	-40.42	-1318.24	NA	NA	NA	NA	NA	NA	CIN	GI.CIN
TCGA-2H-A9GJ-01		0.475205876	0.745335729	0.263503308	0.379943355	0.116402913	0.295002868	2507	-1694.8	-894.69	-2589.49
TCGA-2H-A9GK-01	Wound Healing (Immune C1)	0.358195673	0.804106262	0.191293633	0.262822646	0.083279784	0.248317413	2508	141.58	1117.06	1258.64	NA	NA	NA	NA	NA	NA	CIN	GI.CIN
TCGA-2H-A9GL-01	Wound Healing (Immune C1)	0.443035836	0.583059604	0.229109867	0.330482855	0.107429015	0.22625472	2509	58.28	323.9	382.18	NA	NA	NA	NA	NA	NA	CIN	GI.CIN
TCGA-2H-A9GM-01	Wound Healing (Immune C1)	0.426268564	0.721822693	0.24138582	0.313025783	0.132049766	0.309411762	2510	-503.38	-93.65	-597.03	NA	NA	NA	NA	NA	NA	CIN	GI.CIN
TCGA-2H-A9GN-01	Wound Healing (Immune C1)	0.535998122	0.770560997	0.198507057	0.27918673	0.098760115	0.230043034	2511	-417.97	-459.79	-877.75	NA	NA	NA	NA	NA	NA	CIN	GI.CIN
TCGA-2H-A9GO-01	Wound Healing (Immune C1)	0.534841005	0.678004039	0.264971046	0.345929916	0.149054345	0.323908434	2512	-1698.12	-926.98	-2625.1	NA	NA	NA	NA	NA	NA	CIN	GI.CIN
TCGA-2H-A9GQ-01	Wound Healing (Immune C1)	0.487821519	0.61416916	0.285470605	0.397352148	0.165302083	0.279545198	2513	-657.12	-1671.71	-2328.83
TCGA-2H-A9GR-01	IFN-gamma Dominant (Immune C2)	0.414143338	0.737353355	0.17430345	0.239458384	0.08506727	0.217802728	2514	-242.7	3.18	-239.52	NA	NA	NA	NA	NA	NA	CIN	GI.CIN
TCGA-2J-AAB1-01	TGF-beta Dominant (Immune C6)	0.220157789	0.61043119	0.166872212	0.241143984	0.070263292	0.195007779	571	361.87	647.96	1009.82									TCGA.2J.AAB1.01	1	TCGA-2J-AAB1-01	66	1								TCGA-2J-AAB1	66	0	66	Pancreas	TCGA Pancreatic Cancer	pancreatic adenocarcinoma	65	MALE	Primary tumor	1	TCGA-2J-AAB1-01	9.2545	4.2516	7.7687	5.9192	5.8598	3.8737
TCGA-2J-AAB4-01	Wound Healing (Immune C1)	0.190189442	0.743210999	0.162389191	0.234222026	0.06933016	0.192501157	572	177.37	684.14	861.51									TCGA.2J.AAB4.01	0	TCGA-2J-AAB4-01	729	0								TCGA-2J-AAB4	729	0	729	Pancreas	TCGA Pancreatic Cancer	pancreatic adenocarcinoma	48	MALE	Primary tumor	1	TCGA-2J-AAB4-01	12.7817	5.3118	9.0749	6.2463	7.1793	2.9512
TCGA-2J-AAB6-01	IFN-gamma Dominant (Immune C2)	0.210653272	0.557228731	0.236456861	0.318628139	0.105601523	0.307656094	573	686.23	322.79	1009.02									TCGA.2J.AAB6.01	1	TCGA-2J-AAB6-01	293	1								TCGA-2J-AAB6	NA	NA	293	Pancreas	TCGA Pancreatic Cancer	pancreatic adenocarcinoma	75	MALE	Primary tumor	1	TCGA-2J-AAB6-01	11.7007	4.5006	8.8603	10.5523	5.5784	4.946
TCGA-2J-AAB8-01	IFN-gamma Dominant (Immune C2)	0.192543198	0.69366636	0.146407385	0.208584683	0.070654463	0.177371876	574	973.08	209.89	1182.97									TCGA.2J.AAB8.01	0	TCGA-2J-AAB8-01	80	0								TCGA-2J-AAB8	80	0	80	Pancreas	TCGA Pancreatic Cancer	pancreatic adenocarcinoma	71	MALE	Primary tumor	1	TCGA-2J-AAB8-01	9.9123	5.2351	9.571	6.0619	3.5035	6.082
TCGA-2J-AAB9-01	Inflammatory (Immune C3)	0.169544663	0.679727312	0.148373125	0.20458605	0.076109445	0.189296201	575	816.44	552.88	1369.32									TCGA.2J.AAB9.01	1	TCGA-2J-AAB9-01	627	1								TCGA-2J-AAB9	NA	NA	627	Pancreas	TCGA Pancreatic Cancer	pancreatic adenocarcinoma	70	FEMALE	Primary tumor	1	TCGA-2J-AAB9-01	10.3726	4.6194	8.8581	6.8134	6.4912	4.4171
TCGA-2J-AABA-01	Inflammatory (Immune C3)	0.149897071	0.439695726	0.173162484	0.239365604	0.078668429	0.221263465	576	782.36	214.19	996.55									TCGA.2J.AABA.01	1	TCGA-2J-AABA-01	607	1								TCGA-2J-AABA	160	1	607	Pancreas	TCGA Pancreatic Cancer	pancreatic adenocarcinoma	55	MALE	Primary tumor	1	TCGA-2J-AABA-01	10.1669	3.9453	9.8578	6.7645	4.4785	6.4603
TCGA-2J-AABE-01	TGF-beta Dominant (Immune C6)	0.147200965	0.648134247	0.148037164	0.213362324	0.066256668	0.183029934	577	768.8	610.2	1379									TCGA.2J.AABE.01	0	TCGA-2J-AABE-01	676	0								TCGA-2J-AABE	676	0	676	Pancreas	TCGA Pancreatic Cancer	pancreatic adenocarcinoma	73	MALE	Primary tumor	1	TCGA-2J-AABE-01	9.6585	6.1805	9.3973	6.0115	4.4571	5.8512
TCGA-2J-AABF-01	IFN-gamma Dominant (Immune C2)	0.229142702	0.619135859	0.157156575	0.217622663	0.077153327	0.195413682	578	912.41	1351.65	2264.06									TCGA.2J.AABF.01	1	TCGA-2J-AABF-01	691	1								TCGA-2J-AABF	443	1	691	Pancreas	TCGA Pancreatic Cancer	pancreatic adenocarcinoma	73	MALE	Primary tumor	1	TCGA-2J-AABF-01	9.3456	6.2095	9.3542	7.1285	6.9784	3.2487
TCGA-2J-AABH-01	TGF-beta Dominant (Immune C6)	0.220341518	0.628709912	0.14039213	0.207820526	0.06019112	0.159314736	579	140.84	308.51	449.35									TCGA.2J.AABH.01	0	TCGA-2J-AABH-01	677	0								TCGA-2J-AABH	677	0	677	Pancreas	TCGA Pancreatic Cancer	pancreatic adenocarcinoma	61	MALE	Primary tumor	1	TCGA-2J-AABH-01	10.0702	3.6735	8.7728	6.0798	6.8025	2.8273
TCGA-2J-AABI-01	Wound Healing (Immune C1)	0.252515727	0.386814364	0.159805605	0.218188644	0.061027749	0.240436416	580	212.35	868.69	1081.03									TCGA.2J.AABI.01	0	TCGA-2J-AABI-01	969	0								TCGA-2J-AABI	728	1	969	Pancreas	TCGA Pancreatic Cancer	pancreatic adenocarcinoma	55	FEMALE	Primary tumor	1	TCGA-2J-AABI-01	8.6856	5.1632	8.4166	8.1772	4.0845	4.3893
TCGA-2J-AABK-01	IFN-gamma Dominant (Immune C2)	0.269501162	0.58912223	0.137503299	0.195868885	0.065291871	0.16772003	581	-786.75	-106.01	-892.76									TCGA.2J.AABK.01	0	TCGA-2J-AABK-01	484	0								TCGA-2J-AABK	484	0	484	Pancreas	TCGA Pancreatic Cancer	pancreatic adenocarcinoma	71	MALE	Primary tumor	1	TCGA-2J-AABK-01	9.8538	4.8765	8.7868	5.1099	6.598	3.6563
TCGA-2J-AABO-01	Wound Healing (Immune C1)	0.153397761	0.735265597	0.164913183	0.241323531	0.066643487	0.190092516	582	563.38	29.08	592.45									TCGA.2J.AABO.01	0	TCGA-2J-AABO-01	440	0								TCGA-2J-AABO	439	1	440	Pancreas	TCGA Pancreatic Cancer	pancreatic adenocarcinoma	43	MALE	Primary tumor	1	TCGA-2J-AABO-01	12.1793	3.87	9.6821	7.2969	7.7041	5.6633
TCGA-2J-AABP-01		0.287845285	0.564294739	0.225666297	0.29642583	0.099854811	0.335525726	583	1667.19	1743.96	3411.15									TCGA.2J.AABP.01	0	TCGA-2J-AABP-01	360	0								TCGA-2J-AABP	360	0	360	Pancreas	TCGA Pancreatic Cancer	pancreatic adenocarcinoma	58	FEMALE	Primary tumor	1	TCGA-2J-AABP-01	11.4434	7.3442	10.6586	6.9244	1.86	5.3193
TCGA-2J-AABR-01	Inflammatory (Immune C3)	0.151690905	0.648358937	0.134391901	0.187093836	0.069476276	0.170210524	584	911.97	1340.87	2252.83									TCGA.2J.AABR.01	0	TCGA-2J-AABR-01	438	0								TCGA-2J-AABR	327	1	438	Pancreas	TCGA Pancreatic Cancer	pancreatic adenocarcinoma	60	FEMALE	Primary tumor	1	TCGA-2J-AABR-01	9.1641	5.8084	9.7482	7.805	9.0988	4.6858
TCGA-2J-AABT-01	Inflammatory (Immune C3)	0.136038021	0.609138566	0.142768713	0.206835222	0.061164406	0.174876277	585	1139.56	1067.47	2207.03									TCGA.2J.AABT.01	0	TCGA-2J-AABT-01	319	0								TCGA-2J-AABT	NA	NA	319	Pancreas	TCGA Pancreatic Cancer	pancreatic adenocarcinoma	72	FEMALE	Primary tumor	1	TCGA-2J-AABT-01	8.3533	5.1717	7.9406	9.6407	9.3893	7.2639
TCGA-2J-AABU-01	Wound Healing (Immune C1)	0.182376319	0.559192843	0.194942769	0.274277823	0.082309001	0.233741956	586	484.93	277.19	762.12									TCGA.2J.AABU.01	1	TCGA-2J-AABU-01	277	1								TCGA-2J-AABU	NA	NA	277	Pancreas	TCGA Pancreatic Cancer	pancreatic adenocarcinoma	56	MALE	Primary tumor	1	TCGA-2J-AABU-01	10.8269	6.4288	8.6301	7.4746	8.8474	5.9825
TCGA-2J-AABV-01	Wound Healing (Immune C1)	0.331620118	0.596768268	0.167561218	0.226572135	0.081586964	0.227646013	587	-221.84	178.21	-43.63									TCGA.2J.AABV.01	1	TCGA-2J-AABV-01	652	1								TCGA-2J-AABV	126	1	652	Pancreas	TCGA Pancreatic Cancer	pancreatic adenocarcinoma	74	MALE	Primary tumor	1	TCGA-2J-AABV-01	8.0951	4.5265	8.4921	4.7113	5.8892	2.053
TCGA-2K-A9WE-01	Inflammatory (Immune C3)	0.214662443	0.41550209	0.098737402	0.150072129	0.038295592	0.137461711	588	165.63	2052.83	2218.47									TCGA.2K.A9WE.01	0	TCGA-2K-A9WE-01	207	0								TCGA-2K-A9WE	207	0	207	Kidney	TCGA Kidney Papillary Cell Carcinoma	kidney papillary cell carcinoma	53	MALE	Primary tumor	1	TCGA-2K-A9WE-01	7.2481	7.9576	9.4766	4.3946	3.7364	3.357
TCGA-2L-AAQA-01	Wound Healing (Immune C1)	0.279217939	0.569578797	0.14573498	0.227675617	0.044473222	0.163991742	589	-54.04	-116.66	-170.69									TCGA.2L.AAQA.01	1	TCGA-2L-AAQA-01	143	1								TCGA-2L-AAQA	143	0	143	Pancreas	TCGA Pancreatic Cancer	pancreatic adenocarcinoma	76	MALE	Primary tumor	1	TCGA-2L-AAQA-01	12.5339	5.0344	8.9822	4.1933	3.7514	3.4665
TCGA-2L-AAQE-01	IFN-gamma Dominant (Immune C2)	0.237593993	0.572567861	0.16137433	0.244445913	0.06006472	0.18295583	590	82.9	148.08	230.98									TCGA.2L.AAQE.01	1	TCGA-2L-AAQE-01	684	1								TCGA-2L-AAQE	684	0	684	Pancreas	TCGA Pancreatic Cancer	pancreatic adenocarcinoma	56	MALE	Primary tumor	1	TCGA-2L-AAQE-01	11.9643	4.7017	8.7884	9.1863	6.6727	4.5951
TCGA-2L-AAQI-01	Wound Healing (Immune C1)	0.235588545	0.748565608	0.139880915	0.210213293	0.05247739	0.174878318	591	22.1	29.01	51.11									TCGA.2L.AAQI.01	1	TCGA-2L-AAQI-01	103	1								TCGA-2L-AAQI	103	0	103	Pancreas	TCGA Pancreatic Cancer	pancreatic adenocarcinoma	66	MALE	Primary tumor	1	TCGA-2L-AAQI-01	10.4067	6.1783	8.8229	8.0725	7.7564	4.715
TCGA-2L-AAQJ-01	Inflammatory (Immune C3)	0.234704723	0.653236974	0.142578758	0.213609882	0.055986417	0.170652916	592	238.12	601.65	839.77									TCGA.2L.AAQJ.01	1	TCGA-2L-AAQJ-01	394	1								TCGA-2L-AAQJ	394	0	394	Pancreas	TCGA Pancreatic Cancer	pancreatic adenocarcinoma	49	FEMALE	Primary tumor	1	TCGA-2L-AAQJ-01	10.4629	5.7408	8.6259	7.0356	7.2001	4.8688
TCGA-2L-AAQL-01	TGF-beta Dominant (Immune C6)	0.204919717	0.531784857	0.128496898	0.195594219	0.044133862	0.159476121	593	524.98	748.75	1273.73									TCGA.2L.AAQL.01	1	TCGA-2L-AAQL-01	292	1								TCGA-2L-AAQL	292	0	292	Pancreas	TCGA Pancreatic Cancer	pancreatic adenocarcinoma	82	MALE	Primary tumor	1	TCGA-2L-AAQL-01	11.0791	5.721	8.7863	5.721	7.4297	3.8663
TCGA-2L-AAQM-01								594	-648.98	-718.02	-1367									TCGA.2L.AAQM.01	0	TCGA-2L-AAQM-01	1383	0								TCGA-2L-AAQM	1383	0	1383	Pancreas	TCGA Pancreatic Cancer	pancreatic adenocarcinoma	52	MALE	Primary tumor	1	TCGA-2L-AAQM-01	6.1504	5.901	10.1814	8.18	8.3471	7.7378
TCGA-2V-A95S-01	IFN-gamma Dominant (Immune C2)	0.402031387	0.627018306	0.174930258	0.24667225	0.091008259	0.223450578	595	-597.66	1683.4	1085.74									TCGA.2V.A95S.01	NA	TCGA-2V-A95S-01	NA	NA								TCGA-2V-A95S	NA	NA	NA	Liver	TCGA Liver Cancer	liver hepatocellular carcinoma	NA		Primary tumor	1	TCGA-2V-A95S-01	7.5745	5.2777	5.8338	3.9988	7.5596	3.3394
TCGA-2W-A8YY-01	Wound Healing (Immune C1)	0.484762833	0.800295944	0.291491863	0.385936685	0.157303329	0.357261358	596	-1244.22	-317.99	-1562.21									TCGA.2W.A8YY.01	NA	TCGA-2W-A8YY-01	NA	NA								TCGA-2W-A8YY	NA	NA	NA	Cervix	TCGA Cervical Cancer	cervical & endocervical cancer	NA		Primary tumor	1	TCGA-2W-A8YY-01	7.7617	7.5076	10.3722	6.9462	1.2813	2.9626
TCGA-2X-A9D5-01	IFN-gamma Dominant (Immune C2)	0.662616369	0.53060602	0.614656713	0.652043656	0.583804927	0.608122537	597												TCGA.2X.A9D5.01	0	TCGA-2X-A9D5-01	83	0								TCGA-2X-A9D5	83	0	83	Testis	TCGA Testicular Cancaer	testicular germ cell tumor	49	MALE	Primary tumor	1	TCGA-2X-A9D5-01	8.6566	5.885	7.638	8.2035	1.7959	5.1374
TCGA-2X-A9D6-01	IFN-gamma Dominant (Immune C2)	0.625886276	0.543194572	0.524051589	0.556280438	0.478890198	0.546902365	598												TCGA.2X.A9D6.01	0	TCGA-2X-A9D6-01	4	0								TCGA-2X-A9D6	NA	NA	4	Testis	TCGA Testicular Cancaer	testicular germ cell tumor	42	MALE	Primary tumor	1	TCGA-2X-A9D6-01	9.0556	7.8995	8.8674	8.2471	0.8163	6.2897
TCGA-2Y-A9GS-01	Lymphocyte Depleted (Immune C4)	0.44229679	0.618124173	0.302116765	0.380746935	0.211194292	0.322168253	599	-628.3	102.88	-525.43									TCGA.2Y.A9GS.01	1	TCGA-2Y-A9GS-01	724	1								TCGA-2Y-A9GS	NA	NA	724	Liver	TCGA Liver Cancer	liver hepatocellular carcinoma	58	MALE	Primary tumor	1	TCGA-2Y-A9GS-01	6.3104	6.2369	9.5281	3.5659	3.2294	4.3022
TCGA-2Y-A9GT-01	TGF-beta Dominant (Immune C6)	0.300767799	0.515315007	0.239434234	0.306811119	0.15552793	0.269978754	600	-206.37	1002.75	796.37									TCGA.2Y.A9GT.01	1	TCGA-2Y-A9GT-01	1624	1								TCGA-2Y-A9GT	NA	NA	1624	Liver	TCGA Liver Cancer	liver hepatocellular carcinoma	51	MALE	Primary tumor	1	TCGA-2Y-A9GT-01	5.9325	6.4737	9.8158	4.3734	0	4.4931
TCGA-2Y-A9GU-01	Inflammatory (Immune C3)	0.37526763	0.405879832	0.072710963	0.107020623	0.029207392	0.123429489	601	-1053.62	-621.19	-1674.82									TCGA.2Y.A9GU.01	0	TCGA-2Y-A9GU-01	1939	0								TCGA-2Y-A9GU	1939	0	1939	Liver	TCGA Liver Cancer	liver hepatocellular carcinoma	55	FEMALE	Primary tumor	1	TCGA-2Y-A9GU-01	6.2173	7.5788	8.1863	2.1166	0.8751	3.0887
TCGA-2Y-A9GV-01	Inflammatory (Immune C3)	0.310258058	0.551924565	0.203427904	0.27380491	0.099390962	0.274608379	602	-196.93	335.85	138.92									TCGA.2Y.A9GV.01	1	TCGA-2Y-A9GV-01	2532	1								TCGA-2Y-A9GV	NA	NA	2532	Liver	TCGA Liver Cancer	liver hepatocellular carcinoma	54	FEMALE	Primary tumor	1	TCGA-2Y-A9GV-01	5.5449	6.1542	9.2768	3.6831	0	2.9576
TCGA-2Y-A9GW-01	Inflammatory (Immune C3)	0.325594706	0.626503298	0.188551044	0.265508938	0.088264603	0.230921328	603	-92.37	913.22	820.86									TCGA.2Y.A9GW.01	1	TCGA-2Y-A9GW-01	1271	1								TCGA-2Y-A9GW	NA	NA	1271	Liver	TCGA Liver Cancer	liver hepatocellular carcinoma	64	MALE	Primary tumor	1	TCGA-2Y-A9GW-01	7.6729	7.3391	8.8811	4.8372	2.0233	4.4389
TCGA-2Y-A9GX-01	Inflammatory (Immune C3)	0.256914765	0.585543546	0.17461588	0.239232901	0.094122519	0.216639104	604	657.92	1087.45	1745.37									TCGA.2Y.A9GX.01	0	TCGA-2Y-A9GX-01	2442	0								TCGA-2Y-A9GX	2133	1	2442	Liver	TCGA Liver Cancer	liver hepatocellular carcinoma	68	MALE	Primary tumor	1	TCGA-2Y-A9GX-01	7.5143	6.5126	9.5923	5.7147	3.6456	6.0143
TCGA-2Y-A9GY-01	IFN-gamma Dominant (Immune C2)	0.467310563	0.721171563	0.326327095	0.419135	0.214184917	0.371746178	605	-1125.46	1200.87	75.41									TCGA.2Y.A9GY.01	1	TCGA-2Y-A9GY-01	757	1								TCGA-2Y-A9GY	NA	NA	757	Liver	TCGA Liver Cancer	liver hepatocellular carcinoma	64	FEMALE	Primary tumor	1	TCGA-2Y-A9GY-01	7.1375	5.3061	5.1187	5.9925	6.5739	5.7412
TCGA-2Y-A9GZ-01	Inflammatory (Immune C3)	0.398377177	0.630855085	0.449753876	0.480049087	0.393250479	0.548848515	606	-1032.97	-832.05	-1865.01									TCGA.2Y.A9GZ.01	1	TCGA-2Y-A9GZ-01	848	1								TCGA-2Y-A9GZ	NA	NA	848	Liver	TCGA Liver Cancer	liver hepatocellular carcinoma	82	FEMALE	Primary tumor	1	TCGA-2Y-A9GZ-01	4.4699	5.5464	10.3359	2.3493	1.6078	3.0889
TCGA-2Y-A9H0-01	IFN-gamma Dominant (Immune C2)	0.512638883	0.521223443	0.311173525	0.39383029	0.185470072	0.401203218	607	-1207.37	239.59	-967.78									TCGA.2Y.A9H0.01	0	TCGA-2Y-A9H0-01	3675	0								TCGA-2Y-A9H0	3675	0	3675	Liver	TCGA Liver Cancer	liver hepatocellular carcinoma	49	MALE	Primary tumor	1	TCGA-2Y-A9H0-01	6.0181	5.2205	7.5356	0.701	0.701	2.249
TCGA-2Y-A9H1-01	Lymphocyte Depleted (Immune C4)	0.428315371	0.638064657	0.20127355	0.282222881	0.088817425	0.255203143	608	-1018.9	589.85	-429.05									TCGA.2Y.A9H1.01	1	TCGA-2Y-A9H1-01	1229	1								TCGA-2Y-A9H1	NA	NA	1229	Liver	TCGA Liver Cancer	liver hepatocellular carcinoma	58	MALE	Primary tumor	1	TCGA-2Y-A9H1-01	8.4282	6.3361	6.9082	2.7617	0	2.7617
TCGA-2Y-A9H2-01	Inflammatory (Immune C3)	0.373167971	0.485374909	0.123595224	0.176946108	0.06156095	0.173523286	609	-1089.64	65.1	-1024.54									TCGA.2Y.A9H2.01	0	TCGA-2Y-A9H2-01	1731	0								TCGA-2Y-A9H2	1731	0	1731	Liver	TCGA Liver Cancer	liver hepatocellular carcinoma	64	FEMALE	Primary tumor	1	TCGA-2Y-A9H2-01	7.4358	6.0797	8.7002	2.5965	2.1807	2.333
TCGA-2Y-A9H3-01	Inflammatory (Immune C3)	0.343728269	0.4747591	0.12598282	0.176710427	0.053801921	0.185558703	610	-314.08	1273.26	959.19									TCGA.2Y.A9H3.01	0	TCGA-2Y-A9H3-01	1257	0								TCGA-2Y-A9H3	NA	NA	1257	Liver	TCGA Liver Cancer	liver hepatocellular carcinoma	45	MALE	Primary tumor	1	TCGA-2Y-A9H3-01	7.8332	8.3869	7.116	2.2394	0	4.2935
TCGA-2Y-A9H4-01	Lymphocyte Depleted (Immune C4)	0.444588211	0.718200746	0.23665903	0.325806756	0.127799914	0.265989932	611	-929.57	62.48	-867.09									TCGA.2Y.A9H4.01	0	TCGA-2Y-A9H4-01	1452	0								TCGA-2Y-A9H4	1452	0	1452	Liver	TCGA Liver Cancer	liver hepatocellular carcinoma	68	MALE	Primary tumor	1	TCGA-2Y-A9H4-01	4.3362	6.6695	9.4449	2.2749	0	4.8971
TCGA-2Y-A9H5-01	Inflammatory (Immune C3)	0.302689004	0.589496029	0.181240591	0.24416052	0.071757264	0.256991062	612	-369.7	-258.43	-628.13									TCGA.2Y.A9H5.01	1	TCGA-2Y-A9H5-01	555	1								TCGA-2Y-A9H5	NA	NA	555	Liver	TCGA Liver Cancer	liver hepatocellular carcinoma	59	FEMALE	Primary tumor	1	TCGA-2Y-A9H5-01	8.1985	7.1942	8.3959	4.3906	4.7664	3.6131
TCGA-2Y-A9H6-01	Inflammatory (Immune C3)	0.272552931	0.473182653	0.078976149	0.091444082	0.064397808	0.134673509	613	-96.81	483.33	386.51									TCGA.2Y.A9H6.01	0	TCGA-2Y-A9H6-01	357	0								TCGA-2Y-A9H6	357	0	357	Liver	TCGA Liver Cancer	liver hepatocellular carcinoma	68	FEMALE	Primary tumor	1	TCGA-2Y-A9H6-01	8.7677	7.1499	8.5632	4.7855	1.3084	5.8905
TCGA-2Y-A9H7-01	Inflammatory (Immune C3)	0.415275223	0.527567404	0.106325326	0.150064957	0.048665232	0.156144771	614	-1326.45	-218.24	-1544.69									TCGA.2Y.A9H7.01	0	TCGA-2Y-A9H7-01	1133	0								TCGA-2Y-A9H7	NA	NA	1133	Liver	TCGA Liver Cancer	liver hepatocellular carcinoma	81	FEMALE	Primary tumor	1	TCGA-2Y-A9H7-01	7.893	7.7239	5.2541	0.6524	0	1.9482
TCGA-2Y-A9H8-01	IFN-gamma Dominant (Immune C2)	0.434944669	0.47506687	0.159711349	0.204550104	0.08455249	0.233811602	615	-979.21	393.88	-585.32									TCGA.2Y.A9H8.01	1	TCGA-2Y-A9H8-01	633	1								TCGA-2Y-A9H8	NA	NA	633	Liver	TCGA Liver Cancer	liver hepatocellular carcinoma	85	FEMALE	Primary tumor	1	TCGA-2Y-A9H8-01	5.9098	6.4976	10.539	2.5117	2.3309	2.6724
TCGA-2Y-A9H9-01	Lymphocyte Depleted (Immune C4)	0.390972704	0.497108894	0.310361593	0.384513943	0.216715648	0.372971475	616	-759.95	-138.3	-898.25									TCGA.2Y.A9H9.01	0	TCGA-2Y-A9H9-01	456	0								TCGA-2Y-A9H9	NA	NA	456	Liver	TCGA Liver Cancer	liver hepatocellular carcinoma	70	MALE	Primary tumor	1	TCGA-2Y-A9H9-01	4.9363	5.6597	8.3114	3.1657	0	3.6312
TCGA-2Y-A9HA-01	Lymphocyte Depleted (Immune C4)	0.410491047	0.585047892	0.357989465	0.42209941	0.251958879	0.449208874	617	-1122.7	-519.17	-1641.87									TCGA.2Y.A9HA.01	1	TCGA-2Y-A9HA-01	36	1								TCGA-2Y-A9HA	36	0	36	Liver	TCGA Liver Cancer	liver hepatocellular carcinoma	70	MALE	Primary tumor	1	TCGA-2Y-A9HA-01	8.6082	8.4383	7.4677	2.5401	7.6919	4.1759
TCGA-2Y-A9HB-01	Lymphocyte Depleted (Immune C4)	0.378925631	0.52590196	0.172307423	0.24676193	0.089322438	0.204456721	618	-334.67	395.03	60.36									TCGA.2Y.A9HB.01	0	TCGA-2Y-A9HB-01	260	0								TCGA-2Y-A9HB	260	0	260	Liver	TCGA Liver Cancer	liver hepatocellular carcinoma	66	MALE	Primary tumor	1	TCGA-2Y-A9HB-01	7.7018	6.241	6.9886	2.8014	0.6755	2.6722
TCGA-2Z-A9J1-01	Inflammatory (Immune C3)	0.247948725	0.317768243	0.196192205	0.267213036	0.08809128	0.280304657	619	-968.11	378.56	-589.55									TCGA.2Z.A9J1.01	0	TCGA-2Z-A9J1-01	2298	0								TCGA-2Z-A9J1	2298	0	2298	Kidney	TCGA Kidney Papillary Cell Carcinoma	kidney papillary cell carcinoma	71	MALE	Primary tumor	1	TCGA-2Z-A9J1-01	5.1971	5.3095	10.9678	2.3117	0.5807	3.4478
TCGA-2Z-A9J2-01	Inflammatory (Immune C3)	0.388138134	0.500780551	0.097135324	0.144599156	0.029606906	0.158296767	620	-967.99	250.21	-717.78									TCGA.2Z.A9J2.01	0	TCGA-2Z-A9J2-01	1795	0								TCGA-2Z-A9J2	1795	0	1795	Kidney	TCGA Kidney Papillary Cell Carcinoma	kidney papillary cell carcinoma	71	FEMALE	Primary tumor	1	TCGA-2Z-A9J2-01	5.2543	9.283	11.8621	2.2378	0	4.5423
TCGA-2Z-A9J3-01	Inflammatory (Immune C3)	0.327840393	0.336691215	0.102976036	0.166859975	0.023620843	0.134152628	621	-1821.04	-1110.95	-2931.99									TCGA.2Z.A9J3.01	1	TCGA-2Z-A9J3-01	1771	1								TCGA-2Z-A9J3	NA	NA	1771	Kidney	TCGA Kidney Papillary Cell Carcinoma	kidney papillary cell carcinoma	67	MALE	Primary tumor	1	TCGA-2Z-A9J3-01	4.7189	11.1537	11.7588	0	0	1.4904
TCGA-2Z-A9J5-01	Inflammatory (Immune C3)	0.26889205	0.292293779	0.093865362	0.145153417	0.033552956	0.127643713	622	-438.87	1325.63	886.76									TCGA.2Z.A9J5.01	0	TCGA-2Z-A9J5-01	2861	0								TCGA-2Z-A9J5	2861	0	2861	Kidney	TCGA Kidney Papillary Cell Carcinoma	kidney papillary cell carcinoma	80	MALE	Primary tumor	1	TCGA-2Z-A9J5-01	5.9214	8.0811	11.0532	2.2991	1.7454	2.0487
TCGA-2Z-A9J6-01	Inflammatory (Immune C3)	0.274305112	0.311461891	0.092819653	0.140127949	0.034570961	0.126241502	623	-1124.75	17.54	-1107.21									TCGA.2Z.A9J6.01	0	TCGA-2Z-A9J6-01	1731	0								TCGA-2Z-A9J6	1731	0	1731	Kidney	TCGA Kidney Papillary Cell Carcinoma	kidney papillary cell carcinoma	60	MALE	Primary tumor	1	TCGA-2Z-A9J6-01	5.3031	7.0654	12.5398	1.3215	0	0.9996
TCGA-2Z-A9J7-01	Lymphocyte Depleted (Immune C4)	0.318642682	0.302309843	0.12229594	0.195937938	0.034053382	0.135514192	624	-1626.06	-1195.38	-2821.45									TCGA.2Z.A9J7.01	1	TCGA-2Z-A9J7-01	139	1								TCGA-2Z-A9J7	NA	NA	139	Kidney	TCGA Kidney Papillary Cell Carcinoma	kidney papillary cell carcinoma	63	MALE	Primary tumor	1	TCGA-2Z-A9J7-01	4.5679	8.8056	9.0394	2.9761	3.0698	2.8758
TCGA-2Z-A9J8-01	Lymphocyte Depleted (Immune C4)	0.349273775	0.398982674	0.120647157	0.173248896	0.038521002	0.187693492	625	-1125.14	-213.26	-1338.4									TCGA.2Z.A9J8.01	0	TCGA-2Z-A9J8-01	2047	0								TCGA-2Z-A9J8	NA	NA	2047	Kidney	TCGA Kidney Papillary Cell Carcinoma	kidney papillary cell carcinoma	50	MALE	Primary tumor	1	TCGA-2Z-A9J8-01	4.5671	7.2629	11.5589	0.4157	0	6.5873
TCGA-2Z-A9J9-01	Inflammatory (Immune C3)	0.182090387	0.464082031	0.258131268	0.344710238	0.125660657	0.350592399	626	-458.54	-258.43	-716.97									TCGA.2Z.A9J9.01	0	TCGA-2Z-A9J9-01	2294	0								TCGA-2Z-A9J9	2294	0	2294	Kidney	TCGA Kidney Papillary Cell Carcinoma	kidney papillary cell carcinoma	77	MALE	Primary tumor	1	TCGA-2Z-A9J9-01	5.4224	11.8472	9.1954	3.5662	0	3.6546
TCGA-2Z-A9JD-01	Inflammatory (Immune C3)	0.31808003	0.440865362	0.098819957	0.137989451	0.051068221	0.142018045	627	-1226.77	-868.25	-2095.02									TCGA.2Z.A9JD.01	0	TCGA-2Z-A9JD-01	1060	0								TCGA-2Z-A9JD	1060	0	1060	Kidney	TCGA Kidney Papillary Cell Carcinoma	kidney papillary cell carcinoma	66	MALE	Primary tumor	1	TCGA-2Z-A9JD-01	4.1373	7.5918	13.582	0	1.0267	5.9224
TCGA-2Z-A9JE-01	Lymphocyte Depleted (Immune C4)	0.285378508	0.222157821	0.098076626	0.160047992	0.026927925	0.118619448	628	-1204.4	-783.71	-1988.12									TCGA.2Z.A9JE.01	0	TCGA-2Z-A9JE-01	1496	0								TCGA-2Z-A9JE	1496	0	1496	Kidney	TCGA Kidney Papillary Cell Carcinoma	kidney papillary cell carcinoma	59	MALE	Primary tumor	1	TCGA-2Z-A9JE-01	4.37	8.6277	11.2183	4.0224	2.6806	6.2897
TCGA-2Z-A9JG-01	Inflammatory (Immune C3)	0.253261007	0.316371525	0.058906481	0.088423049	0.032144054	0.09644432	629	-1168.08	-235.62	-1403.7									TCGA.2Z.A9JG.01	0	TCGA-2Z-A9JG-01	1469	0								TCGA-2Z-A9JG	1469	0	1469	Kidney	TCGA Kidney Papillary Cell Carcinoma	kidney papillary cell carcinoma	64	MALE	Primary tumor	1	TCGA-2Z-A9JG-01	4.2959	5.589	12.8425	3.1274	1.9313	4.699
TCGA-2Z-A9JI-01	IFN-gamma Dominant (Immune C2)	0.30522085	0.397198095	0.106901003	0.153862557	0.053686598	0.1423055	630	-658.5	1002.95	344.45									TCGA.2Z.A9JI.01	0	TCGA-2Z-A9JI-01	1276	0								TCGA-2Z-A9JI	NA	NA	1276	Kidney	TCGA Kidney Papillary Cell Carcinoma	kidney papillary cell carcinoma	38	MALE	Primary tumor	1	TCGA-2Z-A9JI-01	6.4617	9.2826	11.9403	6.9699	1.8589	7.3215
TCGA-2Z-A9JJ-01	Inflammatory (Immune C3)	0.220509763	0.349327965	0.14022922	0.198327908	0.058777988	0.18583198	631	-390.36	272.47	-117.89									TCGA.2Z.A9JJ.01	0	TCGA-2Z-A9JJ-01	1085	0								TCGA-2Z-A9JJ	1085	0	1085	Kidney	TCGA Kidney Papillary Cell Carcinoma	kidney papillary cell carcinoma	69	FEMALE	Primary tumor	1	TCGA-2Z-A9JJ-01	6.074	9.5831	10.2428	1.7003	2.2478	0.4594
TCGA-2Z-A9JK-01	Inflammatory (Immune C3)	0.185573567	0.443052878	0.131677687	0.169936168	0.059950318	0.236542887	632	708.36	741.32	1449.68									TCGA.2Z.A9JK.01	0	TCGA-2Z-A9JK-01	1010	0								TCGA-2Z-A9JK	NA	NA	1010	Kidney	TCGA Kidney Papillary Cell Carcinoma	kidney papillary cell carcinoma	50	MALE	Primary tumor	1	TCGA-2Z-A9JK-01	6.3189	11.2782	10.3383	5.1052	0.4471	6.2379
TCGA-2Z-A9JL-01	Inflammatory (Immune C3)	0.217388077	0.228488306	0.130428628	0.184053143	0.059346096	0.18127314	633	-910.12	279.19	-630.94									TCGA.2Z.A9JL.01	0	TCGA-2Z-A9JL-01	804	0								TCGA-2Z-A9JL	804	0	804	Kidney	TCGA Kidney Papillary Cell Carcinoma	kidney papillary cell carcinoma	47	MALE	Primary tumor	1	TCGA-2Z-A9JL-01	5.6077	9.023	11.6471	3.4273	2.9404	2.7332
TCGA-2Z-A9JM-01	Inflammatory (Immune C3)	0.257310732	0.340597996	0.116430883	0.176336398	0.042104038	0.147703822	634	-411.8	840.98	429.18									TCGA.2Z.A9JM.01	0	TCGA-2Z-A9JM-01	204	0								TCGA-2Z-A9JM	204	0	204	Kidney	TCGA Kidney Papillary Cell Carcinoma	kidney papillary cell carcinoma	28	MALE	Primary tumor	1	TCGA-2Z-A9JM-01	5.2314	5.7972	11.457	2.1418	2.2929	4.323
TCGA-2Z-A9JN-01	Inflammatory (Immune C3)	0.31771184	0.546258688	0.14419026	0.21321688	0.052072427	0.189005535	635	-1361.25	-536.03	-1897.28									TCGA.2Z.A9JN.01	0	TCGA-2Z-A9JN-01	740	0								TCGA-2Z-A9JN	740	0	740	Kidney	TCGA Kidney Papillary Cell Carcinoma	kidney papillary cell carcinoma	50	FEMALE	Primary tumor	1	TCGA-2Z-A9JN-01	4.513	7.0396	5.5617	2.2788	4.8277	4.7609
TCGA-2Z-A9JO-01	Lymphocyte Depleted (Immune C4)	0.296471201	0.565682743	0.096992648	0.116840329	0.057997119	0.196901363	636	-574.74	-337.47	-912.22									TCGA.2Z.A9JO.01	0	TCGA-2Z-A9JO-01	581	0								TCGA-2Z-A9JO	581	0	581	Kidney	TCGA Kidney Papillary Cell Carcinoma	kidney papillary cell carcinoma	56	FEMALE	Primary tumor	1	TCGA-2Z-A9JO-01	4.1818	6.4078	8.3898	2.8328	9.6868	5.5336
TCGA-2Z-A9JP-01	Lymphocyte Depleted (Immune C4)	0.283043464	0.394421162	0.064707649	0.089229549	0.040109533	0.103888898	637	-719.02	416.62	-302.4									TCGA.2Z.A9JP.01	0	TCGA-2Z-A9JP-01	893	0								TCGA-2Z-A9JP	893	0	893	Kidney	TCGA Kidney Papillary Cell Carcinoma	kidney papillary cell carcinoma	63	MALE	Primary tumor	1	TCGA-2Z-A9JP-01	4.2137	8.7616	11.1707	1.7401	1.1179	5.6815
TCGA-2Z-A9JQ-01	Lymphocyte Depleted (Immune C4)	0.296010453	0.252641723	0.106475292	0.166825568	0.03988627	0.114793863	638	-805.36	78.97	-726.39									TCGA.2Z.A9JQ.01	0	TCGA-2Z-A9JQ-01	141	0								TCGA-2Z-A9JQ	141	0	141	Kidney	TCGA Kidney Papillary Cell Carcinoma	kidney papillary cell carcinoma	66	MALE	Primary tumor	1	TCGA-2Z-A9JQ-01	4.4775	9.0178	9.2344	6.2903	1.6958	6.0915
TCGA-2Z-A9JR-01	Inflammatory (Immune C3)	0.229223983	0.312392385	0.100377726	0.149060881	0.033405901	0.152363937	639	-792.25	464.12	-328.14									TCGA.2Z.A9JR.01	0	TCGA-2Z-A9JR-01	161	0								TCGA-2Z-A9JR	161	0	161	Kidney	TCGA Kidney Papillary Cell Carcinoma	kidney papillary cell carcinoma	57	MALE	Primary tumor	1	TCGA-2Z-A9JR-01	4.3838	8.1426	11.0478	1.7512	0.5591	6.608
TCGA-2Z-A9JS-01	Inflammatory (Immune C3)	0.225540923	0.199818893	0.090333797	0.132294835	0.043530192	0.122722412	640	-1197.37	-818.07	-2015.43									TCGA.2Z.A9JS.01	1	TCGA-2Z-A9JS-01	492	1								TCGA-2Z-A9JS	492	0	492	Kidney	TCGA Kidney Papillary Cell Carcinoma	kidney papillary cell carcinoma	74	MALE	Primary tumor	1	TCGA-2Z-A9JS-01	5.548	10.2812	11.0046	2.9059	4.0799	5.3324
TCGA-2Z-A9JT-01	Inflammatory (Immune C3)	0.319797851	0.433198304	0.083692996	0.116344778	0.042129048	0.137478448	641	-441.45	1301.8	860.35									TCGA.2Z.A9JT.01	0	TCGA-2Z-A9JT-01	504	0								TCGA-2Z-A9JT	504	0	504	Kidney	TCGA Kidney Papillary Cell Carcinoma	kidney papillary cell carcinoma	71	MALE	Primary tumor	1	TCGA-2Z-A9JT-01	4.2149	6.7533	10.8727	3.6682	3.0567	2.7775
TCGA-30-1714-01												Differentiated	NA	NA	NA	NA	NA	NA	OVCA.Differentiated
TCGA-30-1718-01	IFN-gamma Dominant (Immune C2)	0.416195923	0.497978587					642	205.95	-28.07	177.87	Mesenchymal	NA	NA	NA	NA	NA	NA	OVCA.Mesenchymal	TCGA.30.1718.01	1	TCGA-30-1718-01	1579	1	High	C9-OV	OV-like c1	OV-like c4	OV-like c16	miRNA cluster 1		TCGA-30-1718	NA	NA	1579	Ovary	TCGA Ovarian Cancer	ovarian serous cystadenocarcinoma	44	FEMALE	Primary tumor	1	TCGA-30-1718-01	7.7054	5.5369	8.3863	7.3786	5.5152	7.3014
TCGA-30-1853-01												Proliferative	NA	NA	NA	NA	NA	NA	OVCA.Proliferative
TCGA-30-1855-01	IFN-gamma Dominant (Immune C2)	0.386820587	0.526097766					643	-53.19	307.04	253.86	Immunoreactive	NA	NA	NA	NA	NA	NA	OVCA.Immunoreactive	TCGA.30.1855.01	1	TCGA-30-1855-01	75	1	High	C9-OV	OV-like c1	OV-like c4	OV-like c16	miRNA cluster 2		TCGA-30-1855	NA	NA	75	Ovary	TCGA Ovarian Cancer	ovarian serous cystadenocarcinoma	61	FEMALE	Primary tumor	1	TCGA-30-1855-01	8.3164	6.8379	9.149	6.7871	5.7049	7.1181
TCGA-30-1856-01												Immunoreactive	NA	NA	NA	NA	NA	NA	OVCA.Immunoreactive
TCGA-30-1857-01		0.325526152	0.590969631									Mesenchymal	NA	NA	NA	NA	NA	NA	OVCA.Mesenchymal
TCGA-30-1859-01												Proliferative	NA	NA	NA	NA	NA	NA	OVCA.Proliferative
TCGA-30-1860-01	IFN-gamma Dominant (Immune C2)	0.492649225	0.720231041					644	-397.02	1174.58	777.56	Immunoreactive	NA	NA	NA	NA	NA	NA	OVCA.Immunoreactive	TCGA.30.1860.01	1	TCGA-30-1860-01	1366	1	High	C9-OV	OV-like c1	OV-like c4	OV-like c16	miRNA cluster 2		TCGA-30-1860	NA	NA	1366	Ovary	TCGA Ovarian Cancer	ovarian serous cystadenocarcinoma	58	FEMALE	Primary tumor	1	TCGA-30-1860-01	7.7091	4.1289	8.3461	6.8807	6.2463	6.8891
TCGA-30-1861-01		0.329608998	0.54179724									Mesenchymal	NA	NA	NA	NA	NA	NA	OVCA.Mesenchymal
TCGA-30-1862-01	Wound Healing (Immune C1)	0.343289583	0.537359908					645	105.99	-360.75	-254.76	Mesenchymal	NA	NA	NA	NA	NA	NA	OVCA.Mesenchymal	TCGA.30.1862.01	1	TCGA-30-1862-01	186	1	High	C9-OV	OV-like c1		OV-like c16	miRNA cluster 1	mutation cluster 5	TCGA-30-1862	NA	NA	186	Ovary	TCGA Ovarian Cancer	ovarian serous cystadenocarcinoma	65	FEMALE	Primary tumor	1	TCGA-30-1862-01	7.9827	8.778	8.0869	6.7638	1.1966	7.5995
TCGA-30-1866-01												Proliferative	NA	NA	NA	NA	NA	NA	OVCA.Proliferative
TCGA-30-1867-01												Mesenchymal	NA	NA	NA	NA	NA	NA	OVCA.Mesenchymal
TCGA-30-1880-01												Differentiated	NA	NA	NA	NA	NA	NA	OVCA.Differentiated
TCGA-30-1887-01												Immunoreactive	NA	NA	NA	NA	NA	NA	OVCA.Immunoreactive
TCGA-30-1891-01	Wound Healing (Immune C1)	0.348267101	0.567215435					646	409.43	266.54	675.97	Mesenchymal	NA	NA	NA	NA	NA	NA	OVCA.Mesenchymal	TCGA.30.1891.01	1	TCGA-30-1891-01	914	1	Squamous	C9-OV	OV-like c1	OV-like c4	OV-like c16	miRNA cluster 3	mutation cluster 5	TCGA-30-1891	NA	NA	914	Ovary	TCGA Ovarian Cancer	ovarian serous cystadenocarcinoma	61	FEMALE	Primary tumor	1	TCGA-30-1891-01	7.8169	6.0151	9.3999	9.0167	5.9786	7.9613
TCGA-30-1892-01												Mesenchymal	NA	NA	NA	NA	NA	NA	OVCA.Mesenchymal
TCGA-31-1944-01	Wound Healing (Immune C1)	0.403547627	0.529715157					647	-420.67	-102.75	-523.42	Differentiated	NA	NA	NA	NA	NA	NA	OVCA.Differentiated	TCGA.31.1944.01	0	TCGA-31-1944-01	1386	0	High	C9-OV	OV-like c1	OV-like c4	OV-like c16	miRNA cluster 1		TCGA-31-1944	NA	NA	1386	Ovary	TCGA Ovarian Cancer	ovarian serous cystadenocarcinoma	47	FEMALE	Primary tumor	1	TCGA-31-1944-01	8.4642	4.9194	6.7587	8.6979	7.8989	5.0368
TCGA-31-1946-01		0.378691917	0.457704976									Mesenchymal	NA	NA	NA	NA	NA	NA	OVCA.Mesenchymal
TCGA-31-1950-01								648				Immunoreactive	NA	NA	NA	NA	NA	NA	OVCA.Immunoreactive	TCGA.31.1950.01	0	TCGA-31-1950-01	571	0	High	C9-OV	OV-like c1	OV-like c4		miRNA cluster 1	mutation cluster 5	TCGA-31-1950	NA	NA	571	Ovary	TCGA Ovarian Cancer	ovarian serous cystadenocarcinoma	76	FEMALE	Primary tumor	1	TCGA-31-1950-01	6.4988	5.3487	5.1322	9.7815	10.0171	0.4382
TCGA-31-1951-01	IFN-gamma Dominant (Immune C2)	0.342495508	0.398114501					649	268.47	476.18	744.65	Mesenchymal	NA	NA	NA	NA	NA	NA	OVCA.Mesenchymal	TCGA.31.1951.01	0	TCGA-31-1951-01	684	0	High	C9-OV	OV-like c1	OV-like c4	OV-like c16	miRNA cluster 1		TCGA-31-1951	NA	NA	684	Ovary	TCGA Ovarian Cancer	ovarian serous cystadenocarcinoma	58	FEMALE	Primary tumor	1	TCGA-31-1951-01	8.5293	7.542	10.1195	5.984	4.8359	7.9113
TCGA-31-1953-01	IFN-gamma Dominant (Immune C2)	0.372384264	0.467496045					650	327.88	1514.91	1842.79	Immunoreactive	NA	NA	NA	NA	NA	NA	OVCA.Immunoreactive	TCGA.31.1953.01	0	TCGA-31-1953-01	204	0	High	C9-OV	OV-like c1		OV-like c16	miRNA cluster 1	mutation cluster 5	TCGA-31-1953	NA	NA	204	Ovary	TCGA Ovarian Cancer	ovarian serous cystadenocarcinoma	52	FEMALE	Primary tumor	1	TCGA-31-1953-01	7.9283	5.3527	8.4592	6.9699	4.7853	7.7863
TCGA-31-1956-01	IFN-gamma Dominant (Immune C2)	0.349139794	0.622802665					651	1051.35	2153.76	3205.11	Immunoreactive	NA	NA	NA	NA	NA	NA	OVCA.Immunoreactive	TCGA.31.1956.01	0	TCGA-31-1956-01	1342	0	Squamous		OV-like c1		OV-like c16	miRNA cluster 3		TCGA-31-1956	NA	NA	1342	Ovary	TCGA Ovarian Cancer	ovarian serous cystadenocarcinoma	60	FEMALE	Primary tumor	1	TCGA-31-1956-01	8.3787	7.083	9.359	7.1013	1.1045	6.3793
TCGA-31-1959-01		0.314858852	0.73322953									Mesenchymal	NA	NA	NA	NA	NA	NA	OVCA.Mesenchymal
TCGA-32-1970-01	Lymphocyte Depleted (Immune C4)	0.344886243	0.484310695					652	-672.06	-395.76	-1067.81	LGr4	LGm5	K1	NA	NA	NA	Mesenchymal-like	GBM_LGG.Mesenchymal-like	TCGA.32.1970.01	1	TCGA-32-1970-01	468	1	GBM	C10-GBM	GBM non-CIMP c15	GBM-like c2	GBM-like c6		mutation cluster 8	TCGA-32-1970	NA	NA	468	Brain	TCGA Glioblastoma	glioblastoma multiforme	59	MALE	Primary tumor	1	TCGA-32-1970-01	8.4579	9.39	11.3884	8.2228	8.5131	4.9252
TCGA-32-1973-01												LGr1	LGm6	NA	NA	NA	NA	NA	GBM_LGG.NA
TCGA-32-1976-01												LGr1	LGm5	K1	NA	NA	NA	Classic-like	GBM_LGG.Classic-like
TCGA-32-1977-01												LGr4	LGm4	NA	NA	NA	NA	Classic-like	GBM_LGG.Classic-like
TCGA-32-1978-01												LGr4	LGm4	K1	NA	NA	NA	NA	GBM_LGG.NA
TCGA-32-1979-01				0.251593359	0.288847805	0.187020053	0.333603038					LGr4	LGm4	NA	NA	NA	NA	Classic-like	GBM_LGG.Classic-like
TCGA-32-1980-01	Lymphocyte Depleted (Immune C4)	0.262615888	0.418960993	0.15128063	0.199193467	0.088558985	0.19684632	653	368.65	888.05	1256.7	LGr2	LGm6	NA	NA	NA	NA	LGm6-GBM	GBM_LGG.LGm6-GBM	TCGA.32.1980.01	1	TCGA-32-1980-01	36	1	Quiet	C5-KIRC	Low purity c2		GBM-like c6		mutation c1uster 9	TCGA-32-1980	NA	NA	36	Brain	TCGA Glioblastoma	glioblastoma multiforme	72	MALE	Primary tumor	1	TCGA-32-1980-01	10.3663	8.4095	10.5958	8.7111	7.416	6.2742
TCGA-32-1982-01	Lymphocyte Depleted (Immune C4)	0.219504964	0.450177509					654	245.73	879.07	1124.81	LGr4	LGm4	K1	NA	NA	NA	Classic-like	GBM_LGG.Classic-like	TCGA.32.1982.01	1	TCGA-32-1982-01	142	1	GBM	C10-GBM	GBM non-CIMP c15	GBM-like c2	GBM-like c6		mutation cluster 14	TCGA-32-1982	NA	NA	142	Brain	TCGA Glioblastoma	glioblastoma multiforme	76	FEMALE	Primary tumor	1	TCGA-32-1982-01	9.2065	7.9624	10.1527	6.0641	4.5216	2.6016
TCGA-32-1986-01												LGr4	LGm5	K1	NA	NA	NA	Mesenchymal-like	GBM_LGG.Mesenchymal-like
TCGA-32-1987-01												LGr4	LGm5	K1	NA	NA	NA	NA	GBM_LGG.NA
TCGA-32-1991-01												LGr4	LGm5	K1	NA	NA	NA	Mesenchymal-like	GBM_LGG.Mesenchymal-like
TCGA-32-2491-01												LGr4	LGm5	NA	NA	NA	NA	Mesenchymal-like	GBM_LGG.Mesenchymal-like
TCGA-32-2494-01												LGr4	LGm5	NA	NA	NA	NA	Mesenchymal-like	GBM_LGG.Mesenchymal-like
TCGA-32-2495-01												LGr4	LGm4	NA	NA	NA	NA	Classic-like	GBM_LGG.Classic-like
TCGA-32-2498-01												LGr4	LGm6	NA	NA	NA	NA	LGm6-GBM	GBM_LGG.LGm6-GBM
TCGA-32-2615-01	Lymphocyte Depleted (Immune C4)	0.216521888	0.434818953					655	-94.15	516.03	421.88	LGr4	LGm5	NA	NA	NA	NA	Mesenchymal-like	GBM_LGG.Mesenchymal-like	TCGA.32.2615.01	1	TCGA-32-2615-01	485	1	Kirc+	C10-GBM	GBM non-CIMP c15		GBM-like c6		mutation c1uster 9	TCGA-32-2615	NA	NA	485	Brain	TCGA Glioblastoma	glioblastoma multiforme	62	MALE	Primary tumor	1	TCGA-32-2615-01	8.3727	9.8011	11.0058	7.5449	3.0606	6.7275
TCGA-32-2616-01	Lymphocyte Depleted (Immune C4)	0.34414678	0.552418943					656	-618.79	55.7	-563.09	LGr4	LGm5	NA	NA	NA	NA	NA	GBM_LGG.NA	TCGA.32.2616.01	1	TCGA-32-2616-01	224	1	GBM		GBM non-CIMP c15		GBM-like c6			TCGA-32-2616	NA	NA	224	Brain	TCGA Glioblastoma	glioblastoma multiforme	48	FEMALE	Primary tumor	1	TCGA-32-2616-01	8.0387	10.9615	12.1988	7.2395	10.7052	2.437
TCGA-32-2632-01	Lymphocyte Depleted (Immune C4)	0.310858049	0.534885195					657	115.54	980.37	1095.92	LGr4	LGm5	NA	NA	NA	NA	Mesenchymal-like	GBM_LGG.Mesenchymal-like	TCGA.32.2632.01	1	TCGA-32-2632-01	269	1	BRCA-LUAD+	C10-GBM	GBM non-CIMP c15		GBM-like c6		mutation cluster 7	TCGA-32-2632	NA	NA	269	Brain	TCGA Glioblastoma	glioblastoma multiforme	80	MALE	Primary tumor	1	TCGA-32-2632-01	7.7399	9.0645	10.2515	6.108	4.9208	6.7797
TCGA-32-2634-01	Lymphocyte Depleted (Immune C4)	0.359856809	0.451927567					658	-762.61	-729.05	-1491.66	LGr1	LGm4	NA	NA	NA	NA	Classic-like	GBM_LGG.Classic-like	TCGA.32.2634.01	0	TCGA-32-2634-01	270	0	COAD-READ	C10-GBM	GBM non-CIMP c15		GBM-like c6		mutation cluster 3	TCGA-32-2634	NA	NA	270	Brain	TCGA Glioblastoma	glioblastoma multiforme	82	MALE	Primary tumor	1	TCGA-32-2634-01	9.1114	10.5893	10.7147	8.0729	8.9119	7.2573
TCGA-32-2638-01	Lymphocyte Depleted (Immune C4)	0.222595227	0.368823827					659	204.53	719.4	923.94	LGr4	LGm4	NA	NA	NA	NA	Classic-like	GBM_LGG.Classic-like	TCGA.32.2638.01	0	TCGA-32-2638-01	224	0	GBM	C10-GBM	GBM non-CIMP c15		GBM-like c6		mutation c1uster 9	TCGA-32-2638	NA	NA	224	Brain	TCGA Glioblastoma	glioblastoma multiforme	67	MALE	Primary tumor	1	TCGA-32-2638-01	8.7738	9.8832	11.7171	2.4125	8.779	3.6772
TCGA-32-4208-01												LGr3	LGm3	NA	NA	NA	NA	G-CIMP-high	GBM_LGG.G-CIMP-high
TCGA-32-4209-01												LGr4	LGm5	NA	NA	NA	NA	Mesenchymal-like	GBM_LGG.Mesenchymal-like
TCGA-32-4210-01												LGr1	LGm5	K1	NA	NA	NA	Classic-like	GBM_LGG.Classic-like
TCGA-32-4211-01												LGr4	LGm4	K1	NA	NA	NA	Classic-like	GBM_LGG.Classic-like
TCGA-32-4213-01	Lymphocyte Depleted (Immune C4)	0.262515493	0.525116746					660	560.92	1135.71	1696.63	LGr4	LGm5	NA	NA	NA	NA	Mesenchymal-like	GBM_LGG.Mesenchymal-like	TCGA.32.4213.01	0	TCGA-32-4213-01	357	0	GBM	C10-GBM	GBM non-CIMP c15		GBM-like c6		mutation c1uster 9	TCGA-32-4213	NA	NA	357	Brain	TCGA Glioblastoma	glioblastoma multiforme	47	FEMALE	Primary tumor	1	TCGA-32-4213-01	9.396	8.9299	12.0336	2.9987	4.7852	1.9249
TCGA-32-4719-01												LGr4	LGm4	NA	NA	NA	NA	Classic-like	GBM_LGG.Classic-like
TCGA-32-5222-01	Lymphocyte Depleted (Immune C4)	0.341514657	0.628020288	0.262099022	0.340910513	0.147156935	0.351375979	661	-264.21	744.71	480.5	LGr4	LGm4	K1	NA	NA	NA	Classic-like	GBM_LGG.Classic-like	TCGA.32.5222.01	0	TCGA-32-5222-01	165	0	GBM	C10-GBM	GBM non-CIMP c15	GBM-like c2	GBM-like c6		mutation c1uster 9	TCGA-32-5222	NA	NA	165	Brain	TCGA Glioblastoma	glioblastoma multiforme	66	MALE	Primary tumor	1	TCGA-32-5222-01	8.6355	7.3298	10.7359	3.7623	3.5308	3.255
TCGA-33-4532-01	Wound Healing (Immune C1)	0.565957153	0.746371046					662	-1566.59	-715.94	-2282.53	classical	NA	NA	NA	NA	NA	NA	LUSC.classical	TCGA.33.4532.01	0	TCGA-33-4532-01	2524	0	High	C2-Squamous-like	Cluster 5	squamous c3	squamous-like c4	miRNA cluster 11	mutation cluster 8	TCGA-33-4532	2524	0	2524	Lung	TCGA Lung Squamous Cell Carcinoma	lung squamous cell carcinoma	68	MALE	Primary tumor	1	TCGA-33-4532-01	7.007	2.9762	6.7647	5.6998	4.5715	5.3997
TCGA-33-4533-01	Wound Healing (Immune C1)	0.297831567	0.815620977					663	-82.67	-592.04	-674.71	primitive	NA	NA	NA	NA	NA	NA	LUSC.primitive	TCGA.33.4533.01	0	TCGA-33-4533-01	3469	0	Squamous	C10-GBM	Cluster 5		GBM-like c6	miRNA c1uster 9	mutation cluster 5	TCGA-33-4533	NA	NA	3469	Lung	TCGA Lung Squamous Cell Carcinoma	lung squamous cell carcinoma	76	FEMALE	Primary tumor	1	TCGA-33-4533-01	8.195	7.4163	12.8037	9.2036	5.475	6.3468
TCGA-33-4538-01	Wound Healing (Immune C1)	0.477601743	0.848166075					664	-1021.14	-99.03	-1120.17	classical	NA	NA	NA	NA	NA	NA	LUSC.classical	TCGA.33.4538.01	1	TCGA-33-4538-01	2981	1	High	C2-Squamous-like	Cluster 13 (HNSC-LUSC)		squamous-like c4	miRNA cluster 7	mutation cluster 2	TCGA-33-4538	NA	NA	2981	Lung	TCGA Lung Squamous Cell Carcinoma	lung squamous cell carcinoma	66	MALE	Primary tumor	1	TCGA-33-4538-01	7.4688	4.5247	6.682	7.5816	2.4339	8.555
TCGA-33-4547-01	Wound Healing (Immune C1)	0.32394953	0.709691443					665	-109.98	342.96	232.97	basal	NA	NA	NA	NA	NA	NA	LUSC.basal	TCGA.33.4547.01	0	TCGA-33-4547-01	1311	0	Squamous	C2-Squamous-like	Cluster 5	squamous c3	squamous-like c4	miRNA cluster 4	mutation cluster 3	TCGA-33-4547	NA	NA	1311	Lung	TCGA Lung Squamous Cell Carcinoma	lung squamous cell carcinoma	68	MALE	Primary tumor	1	TCGA-33-4547-01	8.8394	4.0458	9.8907	5.4883	3.0936	7.9304
TCGA-33-4566-01	IFN-gamma Dominant (Immune C2)	0.525269099	0.74038686	0.182914881	0.254295272	0.09565237	0.227397827	666	-316.24	1248.54	932.29	secretory	NA	NA	NA	NA	NA	NA	LUSC.secretory	TCGA.33.4566.01	1	TCGA-33-4566-01	5295	1	High	C1-LUAD-enriched	Cluster 6	squamous c3	LUAD-like c10	miRNA cluster 4	mutation cluster 11	TCGA-33-4566	NA	NA	5295	Lung	TCGA Lung Squamous Cell Carcinoma	lung squamous cell carcinoma	40	MALE	Primary tumor	1	TCGA-33-4566-01	8.0453	4.6606	6.1257	9.3143	0	1.5966
TCGA-33-4566-11				0.121218815	0.183790794	0.042645395	0.158776964
TCGA-33-4579-01								667												TCGA.33.4579.01	NA	TCGA-33-4579-01	NA	NA								TCGA-33-4579	NA	NA	NA	Lung	TCGA Lung Squamous Cell Carcinoma	lung squamous cell carcinoma	NA		Primary tumor	1		7.3365	4.3976	11.0629	3.9636	5.8245	7.4687
TCGA-33-4582-01	IFN-gamma Dominant (Immune C2)	0.53744438	0.761974142	0.202139803	0.300441146	0.080537321	0.219466842	668	-1355.39	-611.53	-1966.91	classical	NA	NA	NA	NA	NA	NA	LUSC.classical	TCGA.33.4582.01	1	TCGA-33-4582-01	3149	1	High	C2-Squamous-like	Cluster 5	squamous c3	squamous-like c4	miRNA cluster 4	mutation cluster 13	TCGA-33-4582	NA	NA	3149	Lung	TCGA Lung Squamous Cell Carcinoma	lung squamous cell carcinoma	55	MALE	Primary tumor	1	TCGA-33-4582-01	4.7155	5.8597	5.967	6.7738	5.1392	8.0748
TCGA-33-4582-11				0.1271447	0.198511931	0.02731693	0.183392764
TCGA-33-4583-01	IFN-gamma Dominant (Immune C2)	0.581851527	0.876247649	0.155507517	0.221342307	0.065901303	0.188521121	669	-1354.61	179.46	-1175.15	classical	NA	NA	NA	NA	NA	NA	LUSC.classical	TCGA.33.4583.01	0	TCGA-33-4583-01	4299	0	BRCA-LUAD+	C2-Squamous-like	Cluster 13 (HNSC-LUSC)		squamous-like c4	miRNA cluster 11	mutation cluster 2	TCGA-33-4583	NA	NA	4299	Lung	TCGA Lung Squamous Cell Carcinoma	lung squamous cell carcinoma	73	MALE	Primary tumor	1	TCGA-33-4583-01	6.7029	3.7462	4.8905	5.6902	3.1115	5.8894
TCGA-33-4583-11				0.130123363	0.200889783	0.034162493	0.18857843
TCGA-33-4586-01	Wound Healing (Immune C1)	0.403914392	0.670503984	0.164438578	0.226488991	0.069655013	0.238213825	670	-768.14	-415.86	-1183.99	classical	NA	NA	NA	NA	NA	NA	LUSC.classical	TCGA.33.4586.01	1	TCGA-33-4586-01	428	1	High	C2-Squamous-like	Cluster 13 (HNSC-LUSC)	squamous c3	squamous-like c4	miRNA cluster 4	mutation cluster 5	TCGA-33-4586	NA	NA	428	Lung	TCGA Lung Squamous Cell Carcinoma	lung squamous cell carcinoma	57	MALE	Primary tumor	1	TCGA-33-4586-01	6.6353	4.9918	6.3433	5.9363	3.7663	5.9197
TCGA-33-4586-11				0.118943873	0.18643781	0.033497869	0.164983788
TCGA-33-4587-01	Wound Healing (Immune C1)	0.548192093	0.741222266	0.346474562	0.457654433	0.22254836	0.32178256	671	-939.1	-701.82	-1640.91									TCGA.33.4587.01	1	TCGA-33-4587-01	1656	1	Squamous		OV-like c1		RNA cluster 12	miRNA cluster 6		TCGA-33-4587	1656	0	1656	Lung	TCGA Lung Squamous Cell Carcinoma	lung squamous cell carcinoma	63	FEMALE	Primary tumor	1	TCGA-33-4587-01	6.2957	8.6979	6.8278	4.5023	4.3592	4.6632
TCGA-33-4587-11		0.182764029	0.697053689					672												TCGA.33.4587.11	1	TCGA-33-4587-11	1656	1								TCGA-33-4587	1656	0	1656	Lung	TCGA Lung Squamous Cell Carcinoma	lung squamous cell carcinoma	63	FEMALE	Normal	11		7.6872	5.0852	10.0673	6.5658	8.3865	7.9642
TCGA-33-4589-01	IFN-gamma Dominant (Immune C2)	0.479943829	0.822650167	0.198107474	0.28999987	0.08658549	0.232023105	673	-397.19	1337.28	940.09									TCGA.33.4589.01	1	TCGA-33-4589-01	337	1	Squamous		Cluster 14 (HNSC)	squamous c3		miRNA cluster 11		TCGA-33-4589	NA	NA	337	Lung	TCGA Lung Squamous Cell Carcinoma	lung squamous cell carcinoma	62	FEMALE	Primary tumor	1	TCGA-33-4589-01	7.8629	2.8116	7.9603	7.3642	2.9303	5.6371
TCGA-33-4589-11				0.129338559	0.199447087	0.0319155	0.185741962
TCGA-33-6737-01								674	-89.91	499.82	409.91	secretory	NA	NA	NA	NA	NA	NA	LUSC.secretory	TCGA.33.6737.01	1	TCGA-33-6737-01	601	1	High	C1-LUAD-enriched	Cluster 6	squamous c3	LUAD-like c10	miRNA cluster 4	mutation cluster 13	TCGA-33-6737	601	0	601	Lung	TCGA Lung Squamous Cell Carcinoma	lung squamous cell carcinoma	71	MALE	Primary tumor	1	TCGA-33-6737-01	8.4666	5.187	8.1091	7.0403	4.0086	4.1654
TCGA-33-6737-11								675												TCGA.33.6737.11	1	TCGA-33-6737-11	601	1		C1-LUAD-enriched					mutation cluster 13	TCGA-33-6737	601	0	601	Lung	TCGA Lung Squamous Cell Carcinoma	lung squamous cell carcinoma	71	MALE	Normal	11		8.2062	5.6979	10.9321	8.54	8.5056	8.5029
TCGA-33-6738-01	Wound Healing (Immune C1)	0.460138275	0.758792421	0.177507306	0.257201223	0.086329557	0.201720904	676	-1344.11	-63.54	-1407.65									TCGA.33.6738.01	0	TCGA-33-6738-01	822	0	Squamous	C2-Squamous-like	BRCA CIMP c7	squamous c3	squamous-like c4	miRNA c1uster 9		TCGA-33-6738	822	0	822	Lung	TCGA Lung Squamous Cell Carcinoma	lung squamous cell carcinoma	80	MALE	Primary tumor	1	TCGA-33-6738-01	8.1142	4.3327	6.3852	7.9906	11.4872	11.1036
TCGA-33-A4WN-01	Wound Healing (Immune C1)	0.490428574	0.838205612	0.225409283	0.307984447	0.113786362	0.263834446	677	-1088.78	-166.63	-1255.41									TCGA.33.A4WN.01	1	TCGA-33-A4WN-01	143	1								TCGA-33-A4WN	143	0	143	Lung	TCGA Lung Squamous Cell Carcinoma	lung squamous cell carcinoma	60	MALE	Primary tumor	1	TCGA-33-A4WN-01	8.0345	3.6088	7.9009	6.4026	6.8753	7.0334
TCGA-33-A5GW-01	Wound Healing (Immune C1)	0.458651549	0.882579514	0.224278851	0.317297244	0.086134413	0.271013297	678	-1727.64	-817.66	-2545.3									TCGA.33.A5GW.01	1	TCGA-33-A5GW-01	9	1								TCGA-33-A5GW	9	0	9	Lung	TCGA Lung Squamous Cell Carcinoma	lung squamous cell carcinoma	67	MALE	Primary tumor	1	TCGA-33-A5GW-01	5.8409	5.3509	9.1124	5.6308	5.3161	7.6337
TCGA-33-AAS8-01	Wound Healing (Immune C1)	0.441844293	0.737449819	0.257023889	0.301251591	0.17056954	0.339705822	679	-1774.87	-652.86	-2427.73									TCGA.33.AAS8.01	1	TCGA-33-AAS8-01	1114	1								TCGA-33-AAS8	1114	0	1114	Lung	TCGA Lung Squamous Cell Carcinoma	lung squamous cell carcinoma	59	FEMALE	Primary tumor	1	TCGA-33-AAS8-01	7.0017	4.7096	5.1827	6.6739	2.8442	2.6549
TCGA-33-AASB-01	Wound Healing (Immune C1)	0.476157038	0.670575289	0.212932711	0.283755582	0.09956979	0.282336185	680	-2108.49	-900.19	-3008.68									TCGA.33.AASB.01	1	TCGA-33-AASB-01	211	1								TCGA-33-AASB	NA	NA	211	Lung	TCGA Lung Squamous Cell Carcinoma	lung squamous cell carcinoma	66	MALE	Primary tumor	1	TCGA-33-AASB-01	7.2212	3.4648	4.6263	7.926	6.0459	1.5889
TCGA-33-AASD-01	Wound Healing (Immune C1)	0.353393485	0.819901567	0.231366487	0.321484814	0.121057153	0.259520442	681	-929.6	-511.35	-1440.96									TCGA.33.AASD.01	1	TCGA-33-AASD-01	3376	1								TCGA-33-AASD	NA	NA	3376	Lung	TCGA Lung Squamous Cell Carcinoma	lung squamous cell carcinoma	83	MALE	Primary tumor	1	TCGA-33-AASD-01	7.1883	8.3826	6.9049	9.5719	5.995	8.5966
TCGA-33-AASI-01	Wound Healing (Immune C1)	0.440615279	0.557335901	0.222681804	0.292670646	0.118677465	0.277299814	682	-1142.29	544.69	-597.6									TCGA.33.AASI.01	1	TCGA-33-AASI-01	1344	1								TCGA-33-AASI	1344	0	1344	Lung	TCGA Lung Squamous Cell Carcinoma	lung squamous cell carcinoma	65	FEMALE	Primary tumor	1	TCGA-33-AASI-01	8.5001	3.7408	8.1453	9.8201	5.5528	6.1153
TCGA-33-AASJ-01	IFN-gamma Dominant (Immune C2)	0.589980514	0.903777019	0.19324861	0.24869915	0.102883617	0.252939724	683	-1816.35	-637.23	-2453.58									TCGA.33.AASJ.01	1	TCGA-33-AASJ-01	3600	1								TCGA-33-AASJ	NA	NA	3600	Lung	TCGA Lung Squamous Cell Carcinoma	lung squamous cell carcinoma	60	MALE	Primary tumor	1	TCGA-33-AASJ-01	8.7357	3.4879	4.0077	6.3364	0	1.559
TCGA-33-AASL-01	IFN-gamma Dominant (Immune C2)	0.493541043	0.71311684	0.178057853	0.232171844	0.097186878	0.239209171	684	-1535.7	163.36	-1372.34									TCGA.33.AASL.01	1	TCGA-33-AASL-01	826	1								TCGA-33-AASL	NA	NA	826	Lung	TCGA Lung Squamous Cell Carcinoma	lung squamous cell carcinoma	57	FEMALE	Primary tumor	1	TCGA-33-AASL-01	8.486	6.3052	6.2476	7.9592	1.163	4.8829
TCGA-34-2596-01	Wound Healing (Immune C1)	0.391044718	0.619956984					685	-340.19	365.99	25.8	classical	NA	NA	NA	NA	NA	NA	LUSC.classical	TCGA.34.2596.01	1	TCGA-34-2596-01	80	1	High	C2-Squamous-like	Cluster 13 (HNSC-LUSC)	squamous c3	squamous-like c4	miRNA cluster 4	mutation cluster 5	TCGA-34-2596	80	0	80	Lung	TCGA Lung Squamous Cell Carcinoma	lung squamous cell carcinoma	70	MALE	Primary tumor	1	TCGA-34-2596-01	7.9169	7.1954	8.115	7.2888	7.3349	9.5188
TCGA-34-2600-01	Wound Healing (Immune C1)	0.381222819	0.540831204					686	-1519.82	-460.42	-1980.25	basal	NA	NA	NA	NA	NA	NA	LUSC.basal	TCGA.34.2600.01	1	TCGA-34-2600-01	1874	1	Squamous	C2-Squamous-like	Cluster 5		squamous-like c4	miRNA cluster 11	mutation cluster 8	TCGA-34-2600	1874	0	1874	Lung	TCGA Lung Squamous Cell Carcinoma	lung squamous cell carcinoma	76	FEMALE	Primary tumor	1	TCGA-34-2600-01	8.0297	8.1937	8.2967	9.0041	5.1919	9.0504
TCGA-34-2608-01	Wound Healing (Immune C1)	0.210011211	0.733855676					687	1110.66	1478.26	2588.93	secretory	NA	NA	NA	NA	NA	NA	LUSC.secretory	TCGA.34.2608.01	1	TCGA-34-2608-01	1000	1	Squamous	C2-Squamous-like	Low purity c2	squamous c3	squamous-like c4	miRNA cluster 4	mutation cluster 5	TCGA-34-2608	1000	0	1000	Lung	TCGA Lung Squamous Cell Carcinoma	lung squamous cell carcinoma	84	MALE	Primary tumor	1	TCGA-34-2608-01	8.725	6.0474	9.7245	7.9597	6.8374	7.8288
TCGA-34-5231-01	IFN-gamma Dominant (Immune C2)	0.538800996	0.580865054	0.367624175	0.409189466	0.257521988	0.491122825	688	-673.34	125.1	-548.24	primitive	NA	NA	NA	NA	NA	NA	LUSC.primitive	TCGA.34.5231.01	1	TCGA-34-5231-01	1984	1	Squamous	C2-Squamous-like	Cluster 13 (HNSC-LUSC)	squamous c3	squamous-like c4	miRNA cluster 12	mutation cluster 12	TCGA-34-5231	1984	0	1984	Lung	TCGA Lung Squamous Cell Carcinoma	lung squamous cell carcinoma	72	MALE	Primary tumor	1	TCGA-34-5231-01	6.8547	6.0825	7.8071	7.5118	8.5399	8.7082
TCGA-34-5232-01	IFN-gamma Dominant (Immune C2)	0.423823588	0.628396404	0.155443207	0.230133488	0.060718061	0.188763562	689	-707.77	1645.28	937.51	basal	NA	NA	NA	NA	NA	NA	LUSC.basal	TCGA.34.5232.01	0	TCGA-34-5232-01	2062	0	Squamous	C2-Squamous-like	Cluster 13 (HNSC-LUSC)	squamous c3	squamous-like c4	miRNA cluster 11	mutation cluster 3	TCGA-34-5232	2062	0	2062	Lung	TCGA Lung Squamous Cell Carcinoma	lung squamous cell carcinoma	75	FEMALE	Primary tumor	1	TCGA-34-5232-01	8.7758	5.9351	7.9961	7.3402	3.1028	7.1687
TCGA-34-5234-01	IFN-gamma Dominant (Immune C2)	0.266580824	0.844415482	0.196431465	0.266215628	0.098223856	0.254353869	690	1318.16	2107.92	3426.09	secretory	NA	NA	NA	NA	NA	NA	LUSC.secretory	TCGA.34.5234.01	0	TCGA-34-5234-01	1715	0	COAD-READ	C1-LUAD-enriched	Low purity c2	squamous c3	squamous-like c4	miRNA cluster 7	mutation cluster 14	TCGA-34-5234	1715	0	1715	Lung	TCGA Lung Squamous Cell Carcinoma	lung squamous cell carcinoma	71	FEMALE	Primary tumor	1	TCGA-34-5234-01	8.6177	3.8164	8.1929	8.1268	4.3379	7.0871
TCGA-34-5236-01	Wound Healing (Immune C1)	0.373761328	0.853735777	0.181652574	0.258774256	0.080312695	0.216373672	691	778.57	567.65	1346.23	classical	NA	NA	NA	NA	NA	NA	LUSC.classical	TCGA.34.5236.01	1	TCGA-34-5236-01	276	1	Squamous	C2-Squamous-like	Cluster 13 (HNSC-LUSC)	squamous c3	squamous-like c4	miRNA cluster 5	mutation cluster 5	TCGA-34-5236	113	1	276	Lung	TCGA Lung Squamous Cell Carcinoma	lung squamous cell carcinoma	60	MALE	Primary tumor	1	TCGA-34-5236-01	8.7205	9.0361	9.1988	7.5207	2.3802	7.7983
TCGA-34-5239-01	Wound Healing (Immune C1)	0.330260366	0.660399407	0.178506216	0.268163234	0.060971265	0.22543989	692	1037.19	1290.56	2327.75	secretory	NA	NA	NA	NA	NA	NA	LUSC.secretory	TCGA.34.5239.01	0	TCGA-34-5239-01	707	0	BRCA-LUAD+	C2-Squamous-like	Cluster 14 (HNSC)	squamous c3	squamous-like c4	miRNA cluster 5	mutation cluster 8	TCGA-34-5239	707	0	707	Lung	TCGA Lung Squamous Cell Carcinoma	lung squamous cell carcinoma	75	MALE	Primary tumor	1	TCGA-34-5239-01	8.5001	6.3785	11.794	7.0231	5.7165	9.4019
TCGA-34-5240-01	IFN-gamma Dominant (Immune C2)	0.451933168	0.765447637	0.193427655	0.268252547	0.095715535	0.237263099	693	-49.51	26.54	-22.96	classical	NA	NA	NA	NA	NA	NA	LUSC.classical	TCGA.34.5240.01	0	TCGA-34-5240-01	365	0	High	C2-Squamous-like	Cluster 13 (HNSC-LUSC)		squamous-like c4	miRNA cluster 4	mutation cluster 3	TCGA-34-5240	365	0	365	Lung	TCGA Lung Squamous Cell Carcinoma	lung squamous cell carcinoma	73	FEMALE	Primary tumor	1	TCGA-34-5240-01	8.3778	4.9611	6.9851	6.0994	0.7879	4.8744
TCGA-34-5241-01	IFN-gamma Dominant (Immune C2)	0.325502885	0.854134231	0.182374336	0.266133874	0.064260604	0.233467165	694	659.07	1325.64	1984.71	basal	NA	NA	NA	NA	NA	NA	LUSC.basal	TCGA.34.5241.01	1	TCGA-34-5241-01	515	1	Squamous	C2-Squamous-like	Cluster 5	squamous c3	squamous-like c4	miRNA cluster 4	mutation c1uster 9	TCGA-34-5241	515	0	515	Lung	TCGA Lung Squamous Cell Carcinoma	lung squamous cell carcinoma	79	MALE	Primary tumor	1	TCGA-34-5241-01	8.4064	4.9033	8.8002	8.0204	3.7177	8.3087
TCGA-34-5927-01	Wound Healing (Immune C1)	0.474896659	0.774491894	0.625291026	0.659544008	0.552377476	0.719136489	695	-961.66	-790.44	-1752.09	primitive	NA	NA	NA	NA	NA	NA	LUSC.primitive	TCGA.34.5927.01	0	TCGA-34-5927-01	941	0	Squamous	C2-Squamous-like	Cluster 5	squamous c3	squamous-like c4	miRNA cluster 12	mutation cluster 2	TCGA-34-5927	218	1	941	Lung	TCGA Lung Squamous Cell Carcinoma	lung squamous cell carcinoma	70	FEMALE	Primary tumor	1	TCGA-34-5927-01	6.679	7.7725	7.3704	6.8828	6.6828	9.9337
TCGA-34-5928-01	Wound Healing (Immune C1)	0.270378499	0.512699889	0.183532923	0.261642413	0.076413274	0.221902934	696	1052.44	505.4	1557.84	secretory	NA	NA	NA	NA	NA	NA	LUSC.secretory	TCGA.34.5928.01	0	TCGA-34-5928-01	552	0	High	C2-Squamous-like	Cluster 5	squamous c3	squamous-like c4	miRNA cluster 5	mutation cluster 2	TCGA-34-5928	552	0	552	Lung	TCGA Lung Squamous Cell Carcinoma	lung squamous cell carcinoma	83	FEMALE	Primary tumor	1	TCGA-34-5928-01	9.6592	7.7599	8.7717	9.1097	9.7361	9.0748
TCGA-34-5929-01	IFN-gamma Dominant (Immune C2)	0.4304449	0.660037668	0.41880467	0.481187876	0.272480233	0.593699656	697	-535.88	105.62	-430.26	primitive	NA	NA	NA	NA	NA	NA	LUSC.primitive	TCGA.34.5929.01	1	TCGA-34-5929-01	151	1	Squamous	C2-Squamous-like	Cluster 5	squamous c3	squamous-like c4	miRNA cluster 12	mutation cluster 5	TCGA-34-5929	151	0	151	Lung	TCGA Lung Squamous Cell Carcinoma	lung squamous cell carcinoma	78	FEMALE	Primary tumor	1	TCGA-34-5929-01	8.2238	8.441	7.0136	6.7189	2.8916	9.2892
TCGA-34-5929-11				0.130157735	0.199805188	0.032237171	0.18719224
TCGA-34-7107-01	Wound Healing (Immune C1)	0.427170789	0.835576968	0.205405687	0.292990513	0.084675843	0.225754694	698	517.17	71.84	589.01									TCGA.34.7107.01	1	TCGA-34-7107-01	34	1	High	C2-Squamous-like	Cluster 5	squamous c3	squamous-like c4	miRNA c1uster 9		TCGA-34-7107	NA	NA	34	Lung	TCGA Lung Squamous Cell Carcinoma	lung squamous cell carcinoma	70	MALE	Primary tumor	1	TCGA-34-7107-01	7.2853	5.8727	7.7644	7.447	1.7839	7.7221
TCGA-34-7107-11		0.126770365	0.673636988					699												TCGA.34.7107.11	1	TCGA-34-7107-11	34	1		C2-Squamous-like						TCGA-34-7107	NA	NA	34	Lung	TCGA Lung Squamous Cell Carcinoma	lung squamous cell carcinoma	70	MALE	Normal	11		8.6534	5.331	9.5384	7.5591	4.6548	8.0905
TCGA-34-8454-01	Wound Healing (Immune C1)	0.349895467	0.670464682	0.193099367	0.281502119	0.082157083	0.220464805	700	357.59	1478.61	1836.2									TCGA.34.8454.01	0	TCGA-34-8454-01	166	0			Cluster 5			miRNA cluster 4		TCGA-34-8454	166	0	166	Lung	TCGA Lung Squamous Cell Carcinoma	lung squamous cell carcinoma	62	FEMALE	Primary tumor	1	TCGA-34-8454-01	8.1425	7.1685	8.4592	6.969	2.7613	6.9879
TCGA-34-8454-11		0.088479365	0.550489663					701												TCGA.34.8454.11	0	TCGA-34-8454-11	166	0								TCGA-34-8454	166	0	166	Lung	TCGA Lung Squamous Cell Carcinoma	lung squamous cell carcinoma	62	FEMALE	Normal	11		8.7284	4.578	11.3097	7.5693	7.35	8.8383
TCGA-34-8455-01	Wound Healing (Immune C1)	0.335435883	0.612601624	0.223759215	0.316594587	0.101049911	0.255572104	702	-178.23	-30.34	-208.57									TCGA.34.8455.01	1	TCGA-34-8455-01	123	1			Cluster 5			miRNA cluster 4		TCGA-34-8455	123	0	123	Lung	TCGA Lung Squamous Cell Carcinoma	lung squamous cell carcinoma	67	MALE	Primary tumor	1	TCGA-34-8455-01	8.2387	3.6987	8.4293	6.3237	4.2998	5.3836
TCGA-34-8456-01	Wound Healing (Immune C1)	0.367338277	0.855424437	0.301346959	0.378083148	0.168848213	0.384317453	703	-576.61	-73.06	-649.67									TCGA.34.8456.01	0	TCGA-34-8456-01	203	0			Cluster 5			miRNA cluster 11		TCGA-34-8456	203	0	203	Lung	TCGA Lung Squamous Cell Carcinoma	lung squamous cell carcinoma	71	FEMALE	Primary tumor	1	TCGA-34-8456-01	7.7758	7.7319	8.2186	7.679	1.4006	8.5632
TCGA-34-A5IX-01	Wound Healing (Immune C1)	0.455825274	0.566439741	0.177913076	0.262409213	0.072975085	0.21749336	704	-1107.57	195.53	-912.04									TCGA.34.A5IX.01	0	TCGA-34-A5IX-01	636	0								TCGA-34-A5IX	636	0	636	Lung	TCGA Lung Squamous Cell Carcinoma	lung squamous cell carcinoma	80	MALE	Primary tumor	1	TCGA-34-A5IX-01	7.8216	9.1469	8.5866	5.9233	1.0882	7.567
TCGA-35-3615-01	IFN-gamma Dominant (Immune C2)	0.358478733	0.760781191					705	-422.99	405.82	-17.17	NA	NA	NA	NA	NA	4	NA	LUAD.4	TCGA.35.3615.01	0	TCGA-35-3615-01	14	0	Iq	C1-LUAD-enriched	Cluster 6	squamous c3	LUAD-like c10	miRNA cluster 7	mutation cluster 12	TCGA-35-3615	NA	NA	14	Lung	TCGA Lung Adenocarcinoma	lung adenocarcinoma	57	MALE	Primary tumor	1	TCGA-35-3615-01	6.7359	3.0828	7.2639	4.5694	3.7383	4.8056
TCGA-35-4122-01		0.422752047	0.740692562					706	744.23	2295.05	3039.28									TCGA.35.4122.01	0	TCGA-35-4122-01	225	0	High	C1-LUAD-enriched	Cluster 5	squamous c3	LUAD-like c10	miRNA cluster 4	mutation cluster 5	TCGA-35-4122	NA	NA	225	Lung	TCGA Lung Adenocarcinoma	lung adenocarcinoma	69	MALE	Primary tumor	1	TCGA-35-4122-01	11.2396	7.4789	5.9958	8.0516	4.7349	6.6365
TCGA-35-4123-01		0.377399567	0.498700551					707	622.04	2138.23	2760.27									TCGA.35.4123.01	0	TCGA-35-4123-01	182	0	Squamous	C1-LUAD-enriched	Cluster 6	squamous c3	LUAD-like c10	miRNA cluster 4	mutation cluster 3	TCGA-35-4123	NA	NA	182	Lung	TCGA Lung Adenocarcinoma	lung adenocarcinoma	38	MALE	Primary tumor	1	TCGA-35-4123-01	9.5263	6.8086	6.515	10.3798	7.0619	6.5492
TCGA-35-5375-01		0.458492707	0.819237109	0.224927199	0.292523024	0.150879588	0.246191781	708	-225.2	1039.07	813.87									TCGA.35.5375.01	0	TCGA-35-5375-01	264	0	High	C2-Squamous-like	BRCA CIMP c7	squamous c3	squamous-like c4	miRNA cluster 12	mutation cluster 11	TCGA-35-5375	NA	NA	264	Lung	TCGA Lung Adenocarcinoma	lung adenocarcinoma	61	MALE	Primary tumor	1	TCGA-35-5375-01	7.4163	5.7914	6.434	3.9475	1.0772	3.458
TCGA-36-1568-01	IFN-gamma Dominant (Immune C2)	0.373498145	0.588943892					709	-345.58	305.14	-40.44	Differentiated	NA	NA	NA	NA	NA	NA	OVCA.Differentiated	TCGA.36.1568.01	0	TCGA-36-1568-01	875	0	Squamous	C9-OV	OV-like c1	OV-like c4	OV-like c16	miRNA cluster 3	mutation cluster 5	TCGA-36-1568	NA	NA	875	Ovary	TCGA Ovarian Cancer	ovarian serous cystadenocarcinoma	52	FEMALE	Primary tumor	1	TCGA-36-1568-01	6.9864	8.4864	7.2512	6.3693	4.2913	4.2331
TCGA-36-1569-01		0.318250085	0.486788793									Mesenchymal	NA	NA	NA	NA	NA	NA	OVCA.Mesenchymal
TCGA-36-1570-01	Lymphocyte Depleted (Immune C4)	0.489736597	0.550864831					710	-1413.51	-608.78	-2022.29	Differentiated	NA	NA	NA	NA	NA	NA	OVCA.Differentiated	TCGA.36.1570.01	0	TCGA-36-1570-01	655	0	Squamous	C9-OV	OV-like c1	OV-like c4	OV-like c16	miRNA cluster 1	mutation cluster 5	TCGA-36-1570	NA	NA	655	Ovary	TCGA Ovarian Cancer	ovarian serous cystadenocarcinoma	49	FEMALE	Primary tumor	1	TCGA-36-1570-01	6.2899	6.6205	5.5389	8.0946	7.6222	3.1099
TCGA-36-1571-01	IFN-gamma Dominant (Immune C2)	0.493345115	0.427053622					711	-1219.19	-1447.09	-2666.28	Proliferative	NA	NA	NA	NA	NA	NA	OVCA.Proliferative	TCGA.36.1571.01	1	TCGA-36-1571-01	695	1	High	C9-OV	OV-like c1	OV-like c4	OV-like c16	miRNA cluster 1	mutation cluster 5	TCGA-36-1571	NA	NA	695	Ovary	TCGA Ovarian Cancer	ovarian serous cystadenocarcinoma	53	FEMALE	Primary tumor	1	TCGA-36-1571-01	7.5369	9.4042	7.4929	8.5474	9.9776	3.64
TCGA-36-1574-01	IFN-gamma Dominant (Immune C2)	0.462716017	0.636138777					712	-102.9	-26.53	-129.43	Immunoreactive	NA	NA	NA	NA	NA	NA	OVCA.Immunoreactive	TCGA.36.1574.01	0	TCGA-36-1574-01	686	0	Squamous	C9-OV	Low purity c2		OV-like c16	miRNA cluster 3	mutation cluster 5	TCGA-36-1574	NA	NA	686	Ovary	TCGA Ovarian Cancer	ovarian serous cystadenocarcinoma	48	FEMALE	Primary tumor	1	TCGA-36-1574-01	7.7663	7.4176	7.8913	10.2945	7.3601	6.44
TCGA-36-1575-01	Lymphocyte Depleted (Immune C4)	0.475776983	0.248354546					713	-1625.26	-1934.32	-3559.58	Proliferative	NA	NA	NA	NA	NA	NA	OVCA.Proliferative	TCGA.36.1575.01	0	TCGA-36-1575-01	260	0	Squamous	C9-OV	OV-like c1	OV-like c4	OV-like c16	miRNA cluster 1	mutation cluster 5	TCGA-36-1575	NA	NA	260	Ovary	TCGA Ovarian Cancer	ovarian serous cystadenocarcinoma	83	FEMALE	Primary tumor	1	TCGA-36-1575-01	8.8375	10.1299	5.6926	8.4261	6.3001	8.3245
TCGA-36-1576-01		0.305915993	0.526001303									Mesenchymal	NA	NA	NA	NA	NA	NA	OVCA.Mesenchymal
TCGA-36-1577-01	Wound Healing (Immune C1)	0.47687579	0.7781334					714	-1220.89	-1223.43	-2444.31	Proliferative	NA	NA	NA	NA	NA	NA	OVCA.Proliferative	TCGA.36.1577.01	0	TCGA-36-1577-01	783	0	Squamous	C9-OV	OV-like c1	OV-like c4	OV-like c16	miRNA cluster 1	mutation cluster 5	TCGA-36-1577	NA	NA	783	Ovary	TCGA Ovarian Cancer	ovarian serous cystadenocarcinoma	43	FEMALE	Primary tumor	1	TCGA-36-1577-01	7.5671	6.9315	8.0595	6.6655	7.1786	4.7192
TCGA-36-1578-01	IFN-gamma Dominant (Immune C2)	0.462814273	0.386225345					715	-689.92	754.02	64.09	Immunoreactive	NA	NA	NA	NA	NA	NA	OVCA.Immunoreactive	TCGA.36.1578.01	0	TCGA-36-1578-01	847	0	Squamous	C9-OV	OV-like c1	OV-like c4	OV-like c16	miRNA cluster 1	mutation cluster 5	TCGA-36-1578	NA	NA	847	Ovary	TCGA Ovarian Cancer	ovarian serous cystadenocarcinoma	63	FEMALE	Primary tumor	1	TCGA-36-1578-01	5.8494	5.3658	7.1269	10.194	10.6734	2.9714
TCGA-36-1580-01	Wound Healing (Immune C1)	0.302520442	0.460285381					716	718.72	313.94	1032.66	Mesenchymal	NA	NA	NA	NA	NA	NA	OVCA.Mesenchymal	TCGA.36.1580.01	1	TCGA-36-1580-01	737	1	High	C9-OV	OV-like c1	OV-like c4	OV-like c16	miRNA cluster 2	mutation cluster 5	TCGA-36-1580	NA	NA	737	Ovary	TCGA Ovarian Cancer	ovarian serous cystadenocarcinoma	82	FEMALE	Primary tumor	1	TCGA-36-1580-01	7.5143	11.6482	8.5103	7.9721	2.0064	8.8785
TCGA-36-1581-01	IFN-gamma Dominant (Immune C2)	0.466421657	0.460743583					717	-498.2	936.59	438.39	Immunoreactive	NA	NA	NA	NA	NA	NA	OVCA.Immunoreactive	TCGA.36.1581.01	0	TCGA-36-1581-01	751	0	High	C1-LUAD-enriched	Cluster 5	BRCA basal-like c6	OV-like c16	miRNA cluster 2		TCGA-36-1581	NA	NA	751	Ovary	TCGA Ovarian Cancer	ovarian serous cystadenocarcinoma	63	FEMALE	Primary tumor	1	TCGA-36-1581-01	7.8862	5.2044	6.6281	4.62	5.6	5.6931
TCGA-37-3783-01	IFN-gamma Dominant (Immune C2)	0.478462347	0.763977347					718	144.89	1659.91	1804.8	basal	NA	NA	NA	NA	NA	NA	LUSC.basal	TCGA.37.3783.01	0	TCGA-37-3783-01	120	0	High	C2-Squamous-like	Cluster 14 (HNSC)		squamous-like c4		mutation cluster 3	TCGA-37-3783	NA	NA	120	Lung	TCGA Lung Squamous Cell Carcinoma	lung squamous cell carcinoma	51	MALE	Primary tumor	1	TCGA-37-3783-01	7.3559	7.8297	6.7799	10.1169	1.8352	7.2283
TCGA-37-3789-01	IFN-gamma Dominant (Immune C2)	0.425008428	0.774840819					719	-365.68	952.57	586.89	basal	NA	NA	NA	NA	NA	NA	LUSC.basal	TCGA.37.3789.01	0	TCGA-37-3789-01	13	0	Squamous	C2-Squamous-like	Cluster 13 (HNSC-LUSC)	squamous c3	squamous-like c4	miRNA cluster 11	mutation cluster 13	TCGA-37-3789	NA	NA	13	Lung	TCGA Lung Squamous Cell Carcinoma	lung squamous cell carcinoma	65	MALE	Primary tumor	1	TCGA-37-3789-01	10.1293	8.8126	6.8234	9.4277	6.788	7.7021
TCGA-37-3792-01	IFN-gamma Dominant (Immune C2)	0.422961547	0.63330401					720	576.58	2540.27	3116.85									TCGA.37.3792.01	0	TCGA-37-3792-01	12	0	High	C1-LUAD-enriched	Cluster 6	squamous c3	LUAD-like c10	miRNA cluster 4		TCGA-37-3792	NA	NA	12	Lung	TCGA Lung Squamous Cell Carcinoma	lung squamous cell carcinoma	69	MALE	Primary tumor	1	TCGA-37-3792-01	9.9405	5.226	6.4347	11.803	8.0404	7.7246
TCGA-37-4129-01	Lymphocyte Depleted (Immune C4)	0.348436572	0.460623004					721	-1314.84	-1336.39	-2651.23									TCGA.37.4129.01	0	TCGA-37-4129-01	200	0	Squamous	C10-GBM	Low purity c2	squamous c3	GBM-like c6			TCGA-37-4129	NA	NA	200	Lung	TCGA Lung Squamous Cell Carcinoma	lung squamous cell carcinoma	52	FEMALE	Primary tumor	1	TCGA-37-4129-01	4.0411	5.2218	8.2922	2.7556	3.9433	9.7294
TCGA-37-4130-01	IFN-gamma Dominant (Immune C2)	0.475751367	0.56979584					722	-199.83	2523.93	2324.1									TCGA.37.4130.01	0	TCGA-37-4130-01	247	0	High		Cluster 5		LAML-like c13	miRNA cluster 7		TCGA-37-4130	NA	NA	247	Lung	TCGA Lung Squamous Cell Carcinoma	lung squamous cell carcinoma	56	MALE	Primary tumor	1	TCGA-37-4130-01	8.6312	3.6694	6.0397	6.4594	1.1596	6.9153
TCGA-37-4132-01	IFN-gamma Dominant (Immune C2)	0.469656049	0.629517798					723	-279.74	848.97	569.23									TCGA.37.4132.01	0	TCGA-37-4132-01	227	0	Squamous		Low purity c2		RNA cluster 3			TCGA-37-4132	NA	NA	227	Lung	TCGA Lung Squamous Cell Carcinoma	lung squamous cell carcinoma	61	FEMALE	Primary tumor	1	TCGA-37-4132-01	7.2744	5.4675	6.8527	8.3027	5.4819	8.3645
TCGA-37-4133-01	IFN-gamma Dominant (Immune C2)	0.499408213	0.935959508					724	-537.65	592.12	54.47	classical	NA	NA	NA	NA	NA	NA	LUSC.classical	TCGA.37.4133.01	0	TCGA-37-4133-01	238	0	High	C2-Squamous-like	Cluster 13 (HNSC-LUSC)	squamous c3	squamous-like c4	miRNA cluster 4	mutation cluster 5	TCGA-37-4133	NA	NA	238	Lung	TCGA Lung Squamous Cell Carcinoma	lung squamous cell carcinoma	63	MALE	Primary tumor	1	TCGA-37-4133-01	6.792	4.6969	5.5924	5.1873	5.4553	5.098
TCGA-37-4135-01	IFN-gamma Dominant (Immune C2)	0.529932745	0.711742232					725	-724.63	393.85	-330.77	primitive	NA	NA	NA	NA	NA	NA	LUSC.primitive	TCGA.37.4135.01	0	TCGA-37-4135-01	207	0	High	C1-LUAD-enriched	Cluster 5	squamous c3	RNA cluster 12	miRNA cluster 12	mutation cluster 2	TCGA-37-4135	NA	NA	207	Lung	TCGA Lung Squamous Cell Carcinoma	lung squamous cell carcinoma	68	MALE	Primary tumor	1	TCGA-37-4135-01	6.8645	7.0352	5.2323	5.8704	6.8902	7.4169
TCGA-37-4141-01	IFN-gamma Dominant (Immune C2)	0.458617525	0.634402429					726	-416.73	437.08	20.35	primitive	NA	NA	NA	NA	NA	NA	LUSC.primitive	TCGA.37.4141.01	0	TCGA-37-4141-01	12	0	High	C1-LUAD-enriched	Cluster 5	squamous c3	RNA cluster 3	miRNA cluster 7	mutation cluster 2	TCGA-37-4141	NA	NA	12	Lung	TCGA Lung Squamous Cell Carcinoma	lung squamous cell carcinoma	65	FEMALE	Primary tumor	1	TCGA-37-4141-01	7.6827	7.2692	8.6053	10.058	3.4461	6.7344
TCGA-37-5819-01	Wound Healing (Immune C1)	0.512084363	0.730261513	0.244557923	0.345365449	0.114351968	0.306803715	727	-667.93	-31.24	-699.17	primitive	NA	NA	NA	NA	NA	NA	LUSC.primitive	TCGA.37.5819.01	0	TCGA-37-5819-01	103	0	Squamous	C1-LUAD-enriched	Cluster 5	squamous c3	LUAD-like c10	miRNA cluster 6	mutation cluster 2	TCGA-37-5819	NA	NA	103	Lung	TCGA Lung Squamous Cell Carcinoma	lung squamous cell carcinoma	64	MALE	Primary tumor	1	TCGA-37-5819-01	6.8382	7.4813	6.0777	4.5659	8.5046	3.4864
TCGA-37-A5EL-01	Wound Healing (Immune C1)	0.426887818	0.65545564	0.130012231	0.194547525	0.045835186	0.163708006	728	-1766.44	-446.87	-2213.31									TCGA.37.A5EL.01	NA	TCGA-37-A5EL-01	NA	NA								TCGA-37-A5EL	NA	NA	NA	Lung	TCGA Lung Squamous Cell Carcinoma	lung squamous cell carcinoma	NA		Primary tumor	1	TCGA-37-A5EL-01	6.292	6.6152	5.9929	6.9154	0	1.0002
TCGA-37-A5EM-01	IFN-gamma Dominant (Immune C2)	0.353609045	0.623488797	0.28576201	0.382342137	0.157223089	0.313475059	729	689.3	949.82	1639.11									TCGA.37.A5EM.01	NA	TCGA-37-A5EM-01	NA	NA								TCGA-37-A5EM	NA	NA	NA	Lung	TCGA Lung Squamous Cell Carcinoma	lung squamous cell carcinoma	NA		Primary tumor	1		9.1588	8.7902	8.9688	6.5389	0	7.7873
TCGA-37-A5EN-01	Wound Healing (Immune C1)	0.489554572	0.817839649	0.265494542	0.337303703	0.155349706	0.31753518	730	-1041.61	-122.62	-1164.23									TCGA.37.A5EN.01	NA	TCGA-37-A5EN-01	NA	NA								TCGA-37-A5EN	NA	NA	NA	Lung	TCGA Lung Squamous Cell Carcinoma	lung squamous cell carcinoma	NA		Primary tumor	1	TCGA-37-A5EN-01	7.7832	5.9805	6.6785	6.1926	7.1025	6.1204
TCGA-38-4625-01		0.491010982	0.666476623					731	-138.22	964.93	826.71									TCGA.38.4625.01	0	TCGA-38-4625-01	2973	0	Squamous	C1-LUAD-enriched	Cluster 6	squamous c3	LUAD-like c10	miRNA c1uster 9	mutation cluster 13	TCGA-38-4625	NA	NA	2973	Lung	TCGA Lung Adenocarcinoma	lung adenocarcinoma	66	FEMALE	Primary tumor	1	TCGA-38-4625-01	8.5365	4.7946	6.8426	12.1107	2.461	6.4917
TCGA-38-4625-11		0.188560698	0.541652544					732												TCGA.38.4625.11	0	TCGA-38-4625-11	2973	0		C1-LUAD-enriched					mutation cluster 13	TCGA-38-4625	NA	NA	2973	Lung	TCGA Lung Adenocarcinoma	lung adenocarcinoma	66	FEMALE	Normal	11		7.4028	4.2467	10.0759	6.128	7.377	7.5912
TCGA-38-4626-01	Inflammatory (Immune C3)	0.21815339	0.642722427					733	1082.46	1926.47	3008.93	NA	NA	NA	NA	NA	5	NA	LUAD.5	TCGA.38.4626.01	0	TCGA-38-4626-01	2595	0	BRCA-LUAD+	C1-LUAD-enriched	Cluster 5	squamous c3	LUAD-like c10	miRNA c1uster 9	mutation cluster 12	TCGA-38-4626	2595	0	2595	Lung	TCGA Lung Adenocarcinoma	lung adenocarcinoma	57	FEMALE	Primary tumor	1	TCGA-38-4626-01	7.9306	5.5867	9.1023	7.6719	4.149	7.4303
TCGA-38-4626-11		0.223014919	0.533573706					734												TCGA.38.4626.11	0	TCGA-38-4626-11	2595	0		C1-LUAD-enriched					mutation cluster 12	TCGA-38-4626	2595	0	2595	Lung	TCGA Lung Adenocarcinoma	lung adenocarcinoma	57	FEMALE	Normal	11		7.1592	5.1265	9.0067	6.6837	6.4081	6.7874
TCGA-38-4627-01	Wound Healing (Immune C1)	0.126211954	0.621812735					735	2098.77	1512.22	3610.98	NA	NA	NA	NA	NA	6	NA	LUAD.6	TCGA.38.4627.01	1	TCGA-38-4627-01	1147	1	Quiet	C1-LUAD-enriched	Cluster 5	squamous c3	LUAD-like c10	miRNA c1uster 9	mutation cluster 14	TCGA-38-4627	NA	NA	1147	Lung	TCGA Lung Adenocarcinoma	lung adenocarcinoma	64	FEMALE	Primary tumor	1	TCGA-38-4627-01	9.2184	7.3093	10.923	8.7858	7.837	8.0246
TCGA-38-4627-11		0.145819705	0.698163028					736												TCGA.38.4627.11	1	TCGA-38-4627-11	1147	1		C1-LUAD-enriched					mutation cluster 14	TCGA-38-4627	NA	NA	1147	Lung	TCGA Lung Adenocarcinoma	lung adenocarcinoma	64	FEMALE	Normal	11		7.8788	4.8318	10.1084	7.7619	6.5743	9.1951
TCGA-38-4628-01	Lymphocyte Depleted (Immune C4)	0.34908782	0.704820011					737	336.32	720.64	1056.96	NA	NA	NA	NA	NA	3	NA	LUAD.3	TCGA.38.4628.01	1	TCGA-38-4628-01	1492	1	High	C1-LUAD-enriched	Cluster 6		LUAD-like c10	miRNA cluster 4	mutation cluster 14	TCGA-38-4628	1083	1	1492	Lung	TCGA Lung Adenocarcinoma	lung adenocarcinoma	65	FEMALE	Primary tumor	1	TCGA-38-4628-01	7.1332	7.4833	7.1811	9.7429	5.5098	4.97
TCGA-38-4629-01								738	918.97	1883.89	2802.86									TCGA.38.4629.01	1	TCGA-38-4629-01	864	1	High	C1-LUAD-enriched	Cluster 6	squamous c3	LUAD-like c10	miRNA cluster 4	mutation cluster 11	TCGA-38-4629	379	1	864	Lung	TCGA Lung Adenocarcinoma	lung adenocarcinoma	68	MALE	Primary tumor	1	TCGA-38-4629-01	10.6662	4.8636	8.5839	11.7086	3.5708	6.6634
TCGA-38-4630-01								739	-412.46	-361.37	-773.82									TCGA.38.4630.01	1	TCGA-38-4630-01	1073	1	High	C6-UCEC	UCEC Serous c4		UCEC-like c11	miRNA c1uster 10	mutation cluster 5	TCGA-38-4630	524	1	1073	Lung	TCGA Lung Adenocarcinoma	lung adenocarcinoma	75	FEMALE	Primary tumor	1	TCGA-38-4630-01	8.1223	6.8717	7.4305	6.4462	0.7353	4.3575
TCGA-38-4631-01	IFN-gamma Dominant (Immune C2)	0.474937661	0.686430561	0.233338272	0.287963744	0.190594468	0.218841748	740	-828.13	254.82	-573.31	NA	low	NA	NA	NA	6	NA	LUAD.6	TCGA.38.4631.01	1	TCGA-38-4631-01	354	1	BRCA-LUAD+	C1-LUAD-enriched	Cluster 5		LUAD-like c10	miRNA cluster 5	mutation cluster 5	TCGA-38-4631	NA	NA	354	Lung	TCGA Lung Adenocarcinoma	lung adenocarcinoma	72	FEMALE	Primary tumor	1	TCGA-38-4631-01	7.1202	5.2133	5.7436	8.0481	5.052	4.6172
TCGA-38-4631-11				0.188367569	0.24591363	0.109433247	0.246755378
TCGA-38-4632-01	IFN-gamma Dominant (Immune C2)	0.399362786	0.528999444	0.198595277	0.26382042	0.111366405	0.257594461	741	60.86	1531.5	1592.36	NA	high	NA	NA	NA	3	NA	LUAD.3	TCGA.38.4632.01	1	TCGA-38-4632-01	1357	1	High	C1-LUAD-enriched	Cluster 6		LUAD-like c10	miRNA cluster 4	mutation cluster 11	TCGA-38-4632	680	1	1357	Lung	TCGA Lung Adenocarcinoma	lung adenocarcinoma	42	MALE	Primary tumor	1	TCGA-38-4632-01	9.2964	2.8314	9.4822	4.5814	4.7548	4.3842
TCGA-38-4632-11		0.270565065	0.626599762	0.156861485	0.22037514	0.080008387	0.195512223	742												TCGA.38.4632.11	1	TCGA-38-4632-11	1357	1		C1-LUAD-enriched					mutation cluster 11	TCGA-38-4632	680	1	1357	Lung	TCGA Lung Adenocarcinoma	lung adenocarcinoma	42	MALE	Normal	11		7.0967	2.9533	9.9051	5.9917	5.5023	7.2507
TCGA-38-6178-01	IFN-gamma Dominant (Immune C2)	0.29661868	0.569332357	0.181347841	0.260602994	0.081443943	0.216178517	743	305.45	409.24	714.69	NA	intermediate	NA	NA	NA	5	NA	LUAD.5	TCGA.38.6178.01	0	TCGA-38-6178-01	448	0	BRCA-LUAD+	C1-LUAD-enriched	Cluster 6	squamous c3	LUAD-like c10	miRNA cluster 5	mutation cluster 8	TCGA-38-6178	448	0	448	Lung	TCGA Lung Adenocarcinoma	lung adenocarcinoma	70	FEMALE	Primary tumor	1	TCGA-38-6178-01	7.1674	4.1194	8.4499	9.2642	8.0351	4.6089
TCGA-38-7271-01	TGF-beta Dominant (Immune C6)	0.258399599	0.58994344	0.166926524	0.236853658	0.088848591	0.18339415	744	1191.36	2743.79	3935.15									TCGA.38.7271.01	1	TCGA-38-7271-01	800	1	Iq		Cluster 5		LUAD-like c10	miRNA cluster 5		TCGA-38-7271	304	1	800	Lung	TCGA Lung Adenocarcinoma	lung adenocarcinoma	72	FEMALE	Primary tumor	1	TCGA-38-7271-01	10.1605	2.0134	10.1128	7.9661	5.779	7.2845
TCGA-38-A44F-01	Inflammatory (Immune C3)	0.167092645	0.688480427	0.187839056	0.252685219	0.105543365	0.225884841	745	426.69	1875.62	2302.31									TCGA.38.A44F.01	0	TCGA-38-A44F-01	133	0								TCGA-38-A44F	133	0	133	Lung	TCGA Lung Adenocarcinoma	lung adenocarcinoma	80	MALE	Primary tumor	1	TCGA-38-A44F-01	9.8265	4.4672	8.4023	6.7047	7.7599	5.888
TCGA-39-5011-01	IFN-gamma Dominant (Immune C2)	0.449848621	0.651861273	0.176240748	0.252776023	0.080348467	0.235556705	746	-149.24	1986.79	1837.54									TCGA.39.5011.01	0	TCGA-39-5011-01	1454	0	High	C1-LUAD-enriched	Cluster 5	squamous c3	LUAD-like c10	miRNA cluster 4		TCGA-39-5011	565	1	1454	Lung	TCGA Lung Squamous Cell Carcinoma	lung squamous cell carcinoma	70	FEMALE	Primary tumor	1	TCGA-39-5011-01	7.7904	4.4042	5.1553	10.2311	9.5206	6.493
TCGA-39-5011-11				0.148016755	0.219447976	0.047797854	0.212325688
TCGA-39-5016-01	IFN-gamma Dominant (Immune C2)	0.480369827	0.787754938	0.143940188	0.215854516	0.049550626	0.184794612	747	-936.8	980.11	43.31	classical	NA	NA	NA	NA	NA	NA	LUSC.classical	TCGA.39.5016.01	0	TCGA-39-5016-01	2253	0	BRCA-LUAD+	C2-Squamous-like	Cluster 13 (HNSC-LUSC)	BRCA basal-like c6	squamous-like c4		mutation cluster 13	TCGA-39-5016	2253	0	2253	Lung	TCGA Lung Squamous Cell Carcinoma	lung squamous cell carcinoma	44	MALE	Primary tumor	1	TCGA-39-5016-01	7.1432	2.4021	6.9316	8.5157	8.5696	8.2353
TCGA-39-5016-11				0.121033822	0.18643073	0.035126324	0.167148807
TCGA-39-5019-01	Wound Healing (Immune C1)	0.391212178	0.873487806	0.192086064	0.254378254	0.098021797	0.260796471	748	-74.73	492.87	418.14	classical	NA	NA	NA	NA	NA	NA	LUSC.classical	TCGA.39.5019.01	0	TCGA-39-5019-01	1361	0	High	C2-Squamous-like	Cluster 13 (HNSC-LUSC)	squamous c3	squamous-like c4	miRNA cluster 5	mutation cluster 5	TCGA-39-5019	378	1	1361	Lung	TCGA Lung Squamous Cell Carcinoma	lung squamous cell carcinoma	70	MALE	Primary tumor	1	TCGA-39-5019-01	9.6179	6.1857	8.1758	6.9028	4.0405	7.7084
TCGA-39-5019-11				0.11284502	0.169488274	0.038608223	0.160256935
TCGA-39-5021-01	Wound Healing (Immune C1)	0.512476653	0.820528583	0.223508289	0.284710414	0.131576294	0.285215962	749	-215.61	643.45	427.84	primitive	NA	NA	NA	NA	NA	NA	LUSC.primitive	TCGA.39.5021.01	1	TCGA-39-5021-01	2086	1	High	C2-Squamous-like	Cluster 5	squamous c3	squamous-like c4	miRNA cluster 7	mutation cluster 5	TCGA-39-5021	1875	1	2086	Lung	TCGA Lung Squamous Cell Carcinoma	lung squamous cell carcinoma	70	MALE	Primary tumor	1	TCGA-39-5021-01	7.6841	5.7883	6.2369	7.9634	3.9024	7.2905
TCGA-39-5021-11				0.125103692	0.192865424	0.032230689	0.181237751
TCGA-39-5022-01	IFN-gamma Dominant (Immune C2)	0.312622198	0.698285541	0.168581169	0.244579476	0.069799702	0.205034375	750	793.96	2160.62	2954.58	secretory	NA	NA	NA	NA	NA	NA	LUSC.secretory	TCGA.39.5022.01	1	TCGA-39-5022-01	1679	1	Squamous	C2-Squamous-like	Cluster 5	squamous c3		miRNA cluster 5	mutation cluster 12	TCGA-39-5022	1448	1	1679	Lung	TCGA Lung Squamous Cell Carcinoma	lung squamous cell carcinoma	76	MALE	Primary tumor	1	TCGA-39-5022-01	8.2759	6.6976	8.473	9.0987	7.1583	7.3507
TCGA-39-5024-01	IFN-gamma Dominant (Immune C2)	0.39132778	0.680702995	0.143456933	0.222794372	0.040510877	0.178601696	751	-1120.63	324.13	-796.5	basal	NA	NA	NA	NA	NA	NA	LUSC.basal	TCGA.39.5024.01	0	TCGA-39-5024-01	2130	0	High	C2-Squamous-like	Cluster 5	squamous c3	squamous-like c4	miRNA cluster 4	mutation cluster 5	TCGA-39-5024	2130	0	2130	Lung	TCGA Lung Squamous Cell Carcinoma	lung squamous cell carcinoma	65	FEMALE	Primary tumor	1	TCGA-39-5024-01	7.1795	7.2806	9.1454	7.1964	6.1143	4.5704
TCGA-39-5027-01	Wound Healing (Immune C1)	0.524145304	0.789901262	0.244931217	0.318518238	0.1189516	0.340288441	752	-1904.52	-949.53	-2854.04	classical	NA	NA	NA	NA	NA	NA	LUSC.classical	TCGA.39.5027.01	0	TCGA-39-5027-01	1849	0	Squamous	C2-Squamous-like	Cluster 13 (HNSC-LUSC)	squamous c3	squamous-like c4	miRNA cluster 12	mutation cluster 5	TCGA-39-5027	1849	0	1849	Lung	TCGA Lung Squamous Cell Carcinoma	lung squamous cell carcinoma	73	MALE	Primary tumor	1	TCGA-39-5027-01	6.4557	5.2405	6.908	8.0816	3.5573	8.9892
TCGA-39-5028-01	IFN-gamma Dominant (Immune C2)	0.315907028	0.81876875	0.205349578	0.308764476	0.077522323	0.238427802	753	248.97	785.03	1034	basal	NA	NA	NA	NA	NA	NA	LUSC.basal	TCGA.39.5028.01	1	TCGA-39-5028-01	52	1	Squamous	C2-Squamous-like	Cluster 5	squamous c3	squamous-like c4	miRNA cluster 7	mutation cluster 13	TCGA-39-5028	52	0	52	Lung	TCGA Lung Squamous Cell Carcinoma	lung squamous cell carcinoma	75	MALE	Primary tumor	1	TCGA-39-5028-01	7.6993	3.4048	11.4265	7.2236	4.9746	6.5287
TCGA-39-5028-11				0.137404157	0.21486015	0.030889594	0.192062819
TCGA-39-5029-01	IFN-gamma Dominant (Immune C2)	0.370739483	0.662015175	0.259683765	0.364304173	0.13766508	0.271056007	754	-283.95	736.42	452.47	basal	NA	NA	NA	NA	NA	NA	LUSC.basal	TCGA.39.5029.01	1	TCGA-39-5029-01	740	1	High	C2-Squamous-like	Cluster 13 (HNSC-LUSC)	squamous c3	squamous-like c4	miRNA cluster 4	mutation cluster 5	TCGA-39-5029	491	1	740	Lung	TCGA Lung Squamous Cell Carcinoma	lung squamous cell carcinoma	67	MALE	Primary tumor	1	TCGA-39-5029-01	8.7934	5.2609	10.0148	7.1239	3.3142	7.7966
TCGA-39-5029-11				0.13271933	0.20583553	0.034809363	0.18495382
TCGA-39-5030-01	IFN-gamma Dominant (Immune C2)	0.312689314	0.589072732	0.186473675	0.265447965	0.082362397	0.237232766	755	980.8	2258.76	3239.56	secretory	NA	NA	NA	NA	NA	NA	LUSC.secretory	TCGA.39.5030.01	1	TCGA-39-5030-01	59	1	Squamous	C2-Squamous-like	Cluster 5	squamous c3	squamous-like c4	miRNA cluster 7	mutation cluster 14	TCGA-39-5030	59	0	59	Lung	TCGA Lung Squamous Cell Carcinoma	lung squamous cell carcinoma	81	FEMALE	Primary tumor	1	TCGA-39-5030-01	8.9644	7.3511	10.6965	7.1714	5.1767	7.6767
TCGA-39-5030-11				0.131509522	0.204854392	0.036622176	0.177641524
TCGA-39-5031-01	Wound Healing (Immune C1)	0.346386315	0.792373152	0.194864673	0.276449562	0.074664033	0.269016982	756	-10.68	635.53	624.85	basal	NA	NA	NA	NA	NA	NA	LUSC.basal	TCGA.39.5031.01	0	TCGA-39-5031-01	833	0	Squamous	C2-Squamous-like	Cluster 5	squamous c3	squamous-like c4	miRNA cluster 7	mutation cluster 2	TCGA-39-5031	833	0	833	Lung	TCGA Lung Squamous Cell Carcinoma	lung squamous cell carcinoma	76	FEMALE	Primary tumor	1	TCGA-39-5031-01	7.719	6.6366	9.6906	7.4631	5.7575	6.8247
TCGA-39-5031-11				0.11682184	0.180084812	0.030894088	0.169755851
TCGA-39-5034-01	Wound Healing (Immune C1)	0.41073575	0.766786075	0.207356856	0.326435722	0.050270664	0.230638635	757	360.76	319.33	680.1									TCGA.39.5034.01	1	TCGA-39-5034-01	1107	1	High	C1-LUAD-enriched	Cluster 5	squamous c3	LUAD-like c10	miRNA cluster 7		TCGA-39-5034	352	1	1107	Lung	TCGA Lung Squamous Cell Carcinoma	lung squamous cell carcinoma	73	FEMALE	Primary tumor	1	TCGA-39-5034-01	7.5641	6.2806	8.2778	6.6685	11.7406	6.7021
TCGA-39-5034-11				0.115853923	0.183718865	0.029795853	0.16097681
TCGA-39-5035-01	IFN-gamma Dominant (Immune C2)	0.45714076	0.713320901	0.239614798	0.340152277	0.117161767	0.267355996	758	-252.37	1314.96	1062.59	secretory	NA	NA	NA	NA	NA	NA	LUSC.secretory	TCGA.39.5035.01	0	TCGA-39-5035-01	474	0	Squamous	C2-Squamous-like	Cluster 13 (HNSC-LUSC)	squamous c3	squamous-like c4	miRNA cluster 7	mutation cluster 5	TCGA-39-5035	474	0	474	Lung	TCGA Lung Squamous Cell Carcinoma	lung squamous cell carcinoma	72	FEMALE	Primary tumor	1	TCGA-39-5035-01	7.2833	2.2674	6.0291	4.6108	5.8084	4.3659
TCGA-39-5035-11				0.122133376	0.189597623	0.035643289	0.165210008
TCGA-39-5036-01	Wound Healing (Immune C1)	0.484462902	0.883073432	0.18803545	0.282462463	0.087015644	0.179336815	759	-1817.39	-140.12	-1957.51	classical	NA	NA	NA	NA	NA	NA	LUSC.classical	TCGA.39.5036.01	0	TCGA-39-5036-01	1084	0	Squamous	C2-Squamous-like	Cluster 13 (HNSC-LUSC)		squamous-like c4	miRNA cluster 11	mutation cluster 5	TCGA-39-5036	1084	0	1084	Lung	TCGA Lung Squamous Cell Carcinoma	lung squamous cell carcinoma	73	MALE	Primary tumor	1	TCGA-39-5036-01	6.8675	4.2855	3.8294	7.2447	6.9251	7.0797
TCGA-39-5036-11				0.134565064	0.205853552	0.038359517	0.186849261
TCGA-39-5037-01	Wound Healing (Immune C1)	0.605310416	0.866493681	0.259240917	0.338551041	0.133122341	0.323874707	760	-2209.56	-991.7	-3201.26	classical	NA	NA	NA	NA	NA	NA	LUSC.classical	TCGA.39.5037.01	0	TCGA-39-5037-01	1086	0	Squamous	C2-Squamous-like	Cluster 13 (HNSC-LUSC)	squamous c3	squamous-like c4	miRNA cluster 11	mutation cluster 5	TCGA-39-5037	1086	0	1086	Lung	TCGA Lung Squamous Cell Carcinoma	lung squamous cell carcinoma	65	MALE	Primary tumor	1	TCGA-39-5037-01	8.1255	6.8494	5.7432	6.6953	1.971	7.0489
TCGA-39-5037-11				0.136247525	0.20814222	0.043021461	0.176861301
TCGA-39-5039-01	Wound Healing (Immune C1)	0.267976203	0.831296378	0.195366446	0.278347544	0.088398953	0.241115219	761	424.98	484.51	909.49	basal	NA	NA	NA	NA	NA	NA	LUSC.basal	TCGA.39.5039.01	1	TCGA-39-5039-01	544	1	High	C2-Squamous-like	Low purity c2		squamous-like c4	miRNA c1uster 9	mutation c1uster 9	TCGA-39-5039	544	0	544	Lung	TCGA Lung Squamous Cell Carcinoma	lung squamous cell carcinoma	76	MALE	Primary tumor	1	TCGA-39-5039-01	8.2109	3.4682	9.824	7.4048	6.118	6.3846
TCGA-39-5039-11				0.132571461	0.194838888	0.043257448	0.198637364
TCGA-39-5040-01	Wound Healing (Immune C1)	0.375705443	0.561848299	0.123752416	0.182747861	0.060201512	0.147486857	762	-864.34	-280.47	-1144.82									TCGA.39.5040.01	1	TCGA-39-5040-01	519	1	High		BRCA CIMP c7	squamous c3		miRNA c1uster 9		TCGA-39-5040	442	1	519	Lung	TCGA Lung Squamous Cell Carcinoma	lung squamous cell carcinoma	59	MALE	Primary tumor	1	TCGA-39-5040-01	12.1119	3.2296	12.7901	6.2082	3.8734	7.4445
TCGA-39-5040-11		0.190369475	0.563945056					763												TCGA.39.5040.11	1	TCGA-39-5040-11	519	1								TCGA-39-5040	442	1	519	Lung	TCGA Lung Squamous Cell Carcinoma	lung squamous cell carcinoma	59	MALE	Normal	11		7.8043	5.9715	10.3094	6.8281	7.8291	7.0972
TCGA-3A-A9I5-01	Wound Healing (Immune C1)	0.266423343	0.654973322	0.14481069	0.213697056	0.05285662	0.197126273	764	-21.5	-32.8	-54.3									TCGA.3A.A9I5.01	0	TCGA-3A-A9I5-01	1612	0								TCGA-3A-A9I5	1612	0	1612	Pancreas	TCGA Pancreatic Cancer	pancreatic adenocarcinoma	57	MALE	Primary tumor	1	TCGA-3A-A9I5-01	9.0028	5.386	8.3608	5.6502	7.2841	4.2022
TCGA-3A-A9I7-01	TGF-beta Dominant (Immune C6)	0.136514879	0.570337131	0.159684269	0.239908055	0.059634153	0.184060279	765	777.34	768.06	1545.4									TCGA.3A.A9I7.01	0	TCGA-3A-A9I7-01	718	0								TCGA-3A-A9I7	718	0	718	Pancreas	TCGA Pancreatic Cancer	pancreatic adenocarcinoma	45	MALE	Primary tumor	1	TCGA-3A-A9I7-01	9.4764	5.5306	8.7166	7.6775	5.8059	7.9458
TCGA-3A-A9I9-01	Inflammatory (Immune C3)	0.184747893	0.570479193	0.19059337	0.27093283	0.086297232	0.237108351	766	350.24	555.8	906.04									TCGA.3A.A9I9.01	1	TCGA-3A-A9I9-01	634	1								TCGA-3A-A9I9	NA	NA	634	Pancreas	TCGA Pancreatic Cancer	pancreatic adenocarcinoma	67	MALE	Primary tumor	1	TCGA-3A-A9I9-01	10.1688	5.498	8.9448	5.9186	7.0306	3.9755
TCGA-3A-A9IB-01	Wound Healing (Immune C1)	0.149791025	0.603678729	0.163764591	0.238333124	0.060865971	0.211153897	767	1096.64	637.91	1734.54									TCGA.3A.A9IB.01	1	TCGA-3A-A9IB-01	224	1								TCGA-3A-A9IB	224	0	224	Pancreas	TCGA Pancreatic Cancer	pancreatic adenocarcinoma	69	FEMALE	Primary tumor	1	TCGA-3A-A9IB-01	11.4059	6.5252	9.5169	9.144	6.6228	5.4372
TCGA-3A-A9IC-01	Wound Healing (Immune C1)	0.144327105	0.620798685	0.153700225	0.234977248	0.049722449	0.186105894	768	1049.81	403.56	1453.37									TCGA.3A.A9IC.01	1	TCGA-3A-A9IC-01	738	1								TCGA-3A-A9IC	738	0	738	Pancreas	TCGA Pancreatic Cancer	pancreatic adenocarcinoma	61	FEMALE	Primary tumor	1	TCGA-3A-A9IC-01	10.8833	5.5972	9.721	7.0429	4.8156	7.5406
TCGA-3A-A9IH-01	IFN-gamma Dominant (Immune C2)	0.216757972	0.551225201	0.153313007	0.229311563	0.048996319	0.200498725	769	31.63	38.22	69.85									TCGA.3A.A9IH.01	0	TCGA-3A-A9IH-01	874	0								TCGA-3A-A9IH	874	0	874	Pancreas	TCGA Pancreatic Cancer	pancreatic adenocarcinoma	66	FEMALE	Primary tumor	1	TCGA-3A-A9IH-01	12.6546	4.9455	8.829	8.5538	5.3117	3.5657
TCGA-3A-A9IJ-01								770	-1042.27	-1363.02	-2405.29									TCGA.3A.A9IJ.01	0	TCGA-3A-A9IJ-01	1854	0								TCGA-3A-A9IJ	1854	0	1854	Pancreas	TCGA Pancreatic Cancer	pancreatic adenocarcinoma	65	MALE	Primary tumor	1	TCGA-3A-A9IJ-01	4.2138	2.8844	12.3341	4.5117	2.6599	2.533
TCGA-3A-A9IL-01								771	-73.75	-554.97	-628.72									TCGA.3A.A9IL.01	0	TCGA-3A-A9IL-01	2558	0								TCGA-3A-A9IL	2558	0	2558	Pancreas	TCGA Pancreatic Cancer	pancreatic adenocarcinoma	39	FEMALE	Primary tumor	1	TCGA-3A-A9IL-01	6.6772	4.8251	11.1204	8.209	9.3462	8.6912
TCGA-3A-A9IN-01								772	356.5	-453.98	-97.48									TCGA.3A.A9IN.01	0	TCGA-3A-A9IN-01	2084	0								TCGA-3A-A9IN	2084	0	2084	Pancreas	TCGA Pancreatic Cancer	pancreatic adenocarcinoma	62	FEMALE	Primary tumor	1	TCGA-3A-A9IN-01	6.835	6.1469	10.7682	7.765	9.0321	8.0076
TCGA-3A-A9IO-01								773	-1077.19	-1105.15	-2182.33									TCGA.3A.A9IO.01	0	TCGA-3A-A9IO-01	1942	0								TCGA-3A-A9IO	1942	0	1942	Pancreas	TCGA Pancreatic Cancer	pancreatic adenocarcinoma	55	MALE	Primary tumor	1	TCGA-3A-A9IO-01	5.1769	4.1755	11.1284	6.6558	5.8295	2.8494
TCGA-3A-A9IR-01								774	-1365.71	-1124.85	-2490.56									TCGA.3A.A9IR.01	0	TCGA-3A-A9IR-01	1542	0								TCGA-3A-A9IR	1542	0	1542	Pancreas	TCGA Pancreatic Cancer	pancreatic adenocarcinoma	64	FEMALE	Primary tumor	1	TCGA-3A-A9IR-01	6.5801	10.0577	7.3131	3.3639	0	2.2591
TCGA-3A-A9IS-01								775	-1618.49	-1559.87	-3178.36									TCGA.3A.A9IS.01	0	TCGA-3A-A9IS-01	932	0								TCGA-3A-A9IS	932	0	932	Pancreas	TCGA Pancreatic Cancer	pancreatic adenocarcinoma	67	MALE	Primary tumor	1	TCGA-3A-A9IS-01	3.4588	2.5844	12.0626	4.2264	8.9706	1.71
TCGA-3A-A9IU-01	IFN-gamma Dominant (Immune C2)	0.184750893	0.453458933	0.140422901	0.215148424	0.042387176	0.175670946	776	315.52	58.87	374.39									TCGA.3A.A9IU.01	1	TCGA-3A-A9IU-01	458	1								TCGA-3A-A9IU	NA	NA	458	Pancreas	TCGA Pancreatic Cancer	pancreatic adenocarcinoma	65	MALE	Primary tumor	1	TCGA-3A-A9IU-01	10.7678	4.727	8.6468	7.6599	5.4756	5.9559
TCGA-3A-A9IV-01								777	38.37	-1048.43	-1010.06									TCGA.3A.A9IV.01	0	TCGA-3A-A9IV-01	967	0								TCGA-3A-A9IV	967	0	967	Pancreas	TCGA Pancreatic Cancer	pancreatic adenocarcinoma	59	FEMALE	Primary tumor	1	TCGA-3A-A9IV-01	6.5135	5.0923	11.8643	5.9452	9.3563	8.1857
TCGA-3A-A9IX-01	Inflammatory (Immune C3)	0.135335116	0.562271669	0.145976341	0.206726023	0.066790535	0.188873952	778	1267.52	1438.35	2705.87									TCGA.3A.A9IX.01	0	TCGA-3A-A9IX-01	1037	0								TCGA-3A-A9IX	1037	0	1037	Pancreas	TCGA Pancreatic Cancer	pancreatic adenocarcinoma	40	MALE	Primary tumor	1	TCGA-3A-A9IX-01	9.4447	6.4658	10.0324	7.8358	7.5828	6.0067
TCGA-3A-A9IZ-01	Wound Healing (Immune C1)	0.24996907	0.69594435	0.200715109	0.280341903	0.095315013	0.248263888	779	-146.9	-140.89	-287.79									TCGA.3A.A9IZ.01	1	TCGA-3A-A9IZ-01	308	1								TCGA-3A-A9IZ	NA	NA	308	Pancreas	TCGA Pancreatic Cancer	pancreatic adenocarcinoma	47	MALE	Primary tumor	1	TCGA-3A-A9IZ-01	11.1276	4.0543	7.9315	6.9504	5.2545	3.7697
TCGA-3A-A9J0-01	Wound Healing (Immune C1)	0.230270759	0.692135977	0.155087091	0.228505519	0.058868358	0.188811493	780	697.4	299.2	996.6									TCGA.3A.A9J0.01	0	TCGA-3A-A9J0-01	377	0								TCGA-3A-A9J0	NA	NA	377	Pancreas	TCGA Pancreatic Cancer	pancreatic adenocarcinoma	75	MALE	Primary tumor	1	TCGA-3A-A9J0-01	11	5.4346	9.7191	5.553	2.0596	4.4676
TCGA-3B-A9HI-01	Wound Healing (Immune C1)	0.168147434	0.492456038	0.179822041	0.247587	0.077130251	0.23381554	781												TCGA.3B.A9HI.01	NA	TCGA-3B-A9HI-01	NA	NA								TCGA-3B-A9HI	NA	NA	NA	Soft tissue,Bone	TCGA Sarcoma	sarcoma	NA		Primary tumor	1	TCGA-3B-A9HI-01	10.4026	9.0495	10.5551	6.0577	1.7534	2.3082
TCGA-3B-A9HJ-01		0.30611158	0.477189078	0.135501376	0.204408864	0.054296587	0.159935147	782												TCGA.3B.A9HJ.01	0	TCGA-3B-A9HJ-01	1104	0								TCGA-3B-A9HJ	1104	0	1104	Soft tissue,Bone	TCGA Sarcoma	sarcoma	68	MALE	Primary tumor	1	TCGA-3B-A9HJ-01	10.4136	7.6033	10.4544	7.3478	0	6.0288
TCGA-3B-A9HL-01	TGF-beta Dominant (Immune C6)	0.151820041	0.522914463	0.124677273	0.175810315	0.063213099	0.145207362	783												TCGA.3B.A9HL.01	1	TCGA-3B-A9HL-01	599	1								TCGA-3B-A9HL	NA	NA	599	Soft tissue,Bone	TCGA Sarcoma	sarcoma	67	MALE	Primary tumor	1	TCGA-3B-A9HL-01	7.6125	8.3183	9.4679	10.3164	7.2306	7.4398
TCGA-3B-A9HO-01	IFN-gamma Dominant (Immune C2)	0.241924868	0.579884485	0.093739739	0.143835531	0.037599138	0.124022424	784												TCGA.3B.A9HO.01	NA	TCGA-3B-A9HO-01	NA	NA								TCGA-3B-A9HO	NA	NA	NA	Soft tissue,Bone	TCGA Sarcoma	sarcoma	NA		Primary tumor	1	TCGA-3B-A9HO-01	7.4516	5.7709	6.9391	8.9905	2.0542	5.6126
TCGA-3B-A9HP-01	Wound Healing (Immune C1)	0.154725177	0.312243637	0.093867114	0.140930187	0.036953401	0.12725395	785												TCGA.3B.A9HP.01	1	TCGA-3B-A9HP-01	1627	1								TCGA-3B-A9HP	NA	NA	1627	Soft tissue,Bone	TCGA Sarcoma	sarcoma	57	FEMALE	Primary tumor	1	TCGA-3B-A9HP-01	9.2499	7.8893	9.3976	5.014	2.1632	5.2395
TCGA-3B-A9HQ-01	IFN-gamma Dominant (Immune C2)	0.263807552	0.665509873	0.14175743	0.215373386	0.067496453	0.145299545	786												TCGA.3B.A9HQ.01	0	TCGA-3B-A9HQ-01	2085	0								TCGA-3B-A9HQ	2085	0	2085	Soft tissue,Bone	TCGA Sarcoma	sarcoma	66	FEMALE	Primary tumor	1	TCGA-3B-A9HQ-01	6.6451	5.5619	9.976	7.0061	1.3359	4.6948
TCGA-3B-A9HR-01	Wound Healing (Immune C1)	0.304281579	0.419756821	0.183242939	0.262786011	0.122628016	0.151649879	787												TCGA.3B.A9HR.01	0	TCGA-3B-A9HR-01	2577	0								TCGA-3B-A9HR	NA	NA	2577	Soft tissue,Bone	TCGA Sarcoma	sarcoma	38	FEMALE	Primary tumor	1	TCGA-3B-A9HR-01	5.1214	9.24	10.5343	4.1922	4.2216	6.3468
TCGA-3B-A9HS-01	Inflammatory (Immune C3)	0.173486314	0.435166946	0.116975025	0.162204147	0.064951645	0.142839526	788												TCGA.3B.A9HS.01	1	TCGA-3B-A9HS-01	1366	1								TCGA-3B-A9HS	NA	NA	1366	Soft tissue,Bone	TCGA Sarcoma	sarcoma	60	MALE	Primary tumor	1	TCGA-3B-A9HS-01	12.2757	5.4488	7.9754	9.3797	0.4694	3.9284
TCGA-3B-A9HT-01	IFN-gamma Dominant (Immune C2)	0.334252265	0.59679114	0.208061118	0.274146434	0.113929738	0.267205039	789												TCGA.3B.A9HT.01	0	TCGA-3B-A9HT-01	1474	0								TCGA-3B-A9HT	NA	NA	1474	Soft tissue,Bone	TCGA Sarcoma	sarcoma	53	MALE	Primary tumor	1	TCGA-3B-A9HT-01	9.0517	5.4746	6.4722	6.7881	0.5121	3.1853
TCGA-3B-A9HU-01	IFN-gamma Dominant (Immune C2)	0.251290597	0.622103303	0.144956636	0.223342945	0.069157802	0.120451596	790												TCGA.3B.A9HU.01	0	TCGA-3B-A9HU-01	768	0								TCGA-3B-A9HU	NA	NA	768	Soft tissue,Bone	TCGA Sarcoma	sarcoma	53	FEMALE	Primary tumor	1	TCGA-3B-A9HU-01	6.5747	6.7874	8.8124	7.4882	0	5.4141
TCGA-3B-A9HV-01	Wound Healing (Immune C1)	0.3444846	0.318250564	0.211512572	0.254371198	0.139615948	0.288262811	791												TCGA.3B.A9HV.01	NA	TCGA-3B-A9HV-01	NA	NA								TCGA-3B-A9HV	NA	NA	NA	Soft tissue,Bone	TCGA Sarcoma	sarcoma	NA		Primary tumor	1	TCGA-3B-A9HV-01	5.1924	9.4223	10.0732	6.9093	0	5.4462
TCGA-3B-A9HX-01	Wound Healing (Immune C1)	0.156664446	0.427136318	0.192876127	0.239050035	0.122353236	0.247119676	792												TCGA.3B.A9HX.01	0	TCGA-3B-A9HX-01	1171	0								TCGA-3B-A9HX	1171	0	1171	Soft tissue,Bone	TCGA Sarcoma	sarcoma	70	FEMALE	Primary tumor	1	TCGA-3B-A9HX-01	9.0986	7.4602	9.8343	8.8528	3.1386	2.5442
TCGA-3B-A9HY-01	IFN-gamma Dominant (Immune C2)	0.257923493	0.556578953	0.153846974	0.2011464	0.09146512	0.18186762	793												TCGA.3B.A9HY.01	0	TCGA-3B-A9HY-01	314	0								TCGA-3B-A9HY	314	0	314	Soft tissue,Bone	TCGA Sarcoma	sarcoma	49	MALE	Primary tumor	1	TCGA-3B-A9HY-01	5.86	7.7566	11.1536	5.1817	9.6613	9.1361
TCGA-3B-A9HZ-01	Inflammatory (Immune C3)	0.213625358	0.572386991	0.095580617	0.158448489	0.039078428	0.090000424	794												TCGA.3B.A9HZ.01	0	TCGA-3B-A9HZ-01	943	0								TCGA-3B-A9HZ	NA	NA	943	Soft tissue,Bone	TCGA Sarcoma	sarcoma	66	MALE	Primary tumor	1	TCGA-3B-A9HZ-01	7.2767	6.0954	9.6665	5.5816	0.4792	7.8226
TCGA-3B-A9I0-01	IFN-gamma Dominant (Immune C2)	0.243386498	0.385717086	0.128753946	0.201025887	0.051432547	0.132678067	795												TCGA.3B.A9I0.01	0	TCGA-3B-A9I0-01	1096	0								TCGA-3B-A9I0	503	1	1096	Soft tissue,Bone	TCGA Sarcoma	sarcoma	33	MALE	Primary tumor	1	TCGA-3B-A9I0-01	6.3425	5.2246	9.8734	2.897	0.5466	0.9421
TCGA-3B-A9I1-01	Lymphocyte Depleted (Immune C4)	0.263711047	0.214047333	0.067147302	0.121724899	0.030395713	0.05787932	796												TCGA.3B.A9I1.01	1	TCGA-3B-A9I1-01	567	1								TCGA-3B-A9I1	NA	NA	567	Soft tissue,Bone	TCGA Sarcoma	sarcoma	56	FEMALE	Primary tumor	1	TCGA-3B-A9I1-01	4.8021	4.5529	11.8509	1.7585	2.2465	5.4107
TCGA-3B-A9I3-01	Wound Healing (Immune C1)	0.229507435	0.748519033	0.165558362	0.230508187	0.081855216	0.205147107	797												TCGA.3B.A9I3.01	0	TCGA-3B-A9I3-01	626	0								TCGA-3B-A9I3	NA	NA	626	Soft tissue,Bone	TCGA Sarcoma	sarcoma	62	MALE	Primary tumor	1	TCGA-3B-A9I3-01	6.9751	7.4667	10.3877	6.7115	6.0551	8.2467
TCGA-3C-AAAU-01	Wound Healing (Immune C1)	0.392300159	0.471137551	0.189921691	0.261343052	0.113847822	0.182974705	798	-711.41	-906.98	-1618.39	LumA	NA	NA	NA	NA	NA	NA	BRCA.LumA	TCGA.3C.AAAU.01	0	TCGA-3C-AAAU-01	3928	0								TCGA-3C-AAAU	1808	1	3928	Breast	TCGA Breast Cancer	breast invasive carcinoma	55	FEMALE	Primary tumor	1	TCGA-3C-AAAU-01	7.3937	4.9045	8.954	5.7384	1.2501	4.6708
TCGA-3C-AALI-01	Wound Healing (Immune C1)	0.353770642	0.574399371	0.203555467	0.287912567	0.111177893	0.239031042	799	122.66	511.24	633.91	Her2	NA	NA	NA	NA	NA	NA	BRCA.Her2	TCGA.3C.AALI.01	0	TCGA-3C-AALI-01	4005	0								TCGA-3C-AALI	4005	0	4005	Breast	TCGA Breast Cancer	breast invasive carcinoma	50	FEMALE	Primary tumor	1	TCGA-3C-AALI-01	8.1093	6.4947	8.1596	6.0499	9.146	6.9274
TCGA-3C-AALJ-01	Wound Healing (Immune C1)	0.324191256	0.451454017	0.159110153	0.201621146	0.090945653	0.222891735	800	400.91	539.25	940.16	LumB	NA	NA	NA	NA	NA	NA	BRCA.LumB	TCGA.3C.AALJ.01	0	TCGA-3C-AALJ-01	1302	0								TCGA-3C-AALJ	1302	0	1302	Breast	TCGA Breast Cancer	breast invasive carcinoma	62	FEMALE	Primary tumor	1	TCGA-3C-AALJ-01	9.5294	6.0504	8.6823	5.6941	5.4763	4.7217
TCGA-3C-AALK-01	Wound Healing (Immune C1)	0.218894332	0.644710878	0.118262488	0.159742869	0.06947677	0.148160928	801	799.11	-3.53	795.58	LumA	NA	NA	NA	NA	NA	NA	BRCA.LumA	TCGA.3C.AALK.01	0	TCGA-3C-AALK-01	1221	0								TCGA-3C-AALK	1221	0	1221	Breast	TCGA Breast Cancer	breast invasive carcinoma	52	FEMALE	Primary tumor	1	TCGA-3C-AALK-01	8.6699	6.4911	9.4354	6.0434	9.2409	6.9861
TCGA-3E-AAAY-01	IFN-gamma Dominant (Immune C2)	0.171149923	0.596985312	0.129699101	0.194782739	0.048494781	0.16370883	802	1036.84	1248	2284.84									TCGA.3E.AAAY.01	0	TCGA-3E-AAAY-01	2285	0								TCGA-3E-AAAY	2285	0	2285	Pancreas	TCGA Pancreatic Cancer	pancreatic adenocarcinoma	67	MALE	Primary tumor	1	TCGA-3E-AAAY-01	9.8736	5.8347	8.4596	7.1488	6.3904	5.1145
TCGA-3E-AAAZ-01	Inflammatory (Immune C3)	0.227226146	0.690181598	0.145545063	0.229746276	0.047251273	0.152787973	803	517.86	-199.95	317.9									TCGA.3E.AAAZ.01	1	TCGA-3E-AAAZ-01	2182	1								TCGA-3E-AAAZ	NA	NA	2182	Pancreas	TCGA Pancreatic Cancer	pancreatic adenocarcinoma	71	MALE	Primary tumor	1	TCGA-3E-AAAZ-01	8.7998	4.48	9.0462	8.8695	7.2664	6.293
TCGA-3G-AB0O-01		0.579738147	0.395504588	0.093593003	0.151044014	0.03065874	0.121671101	804												TCGA.3G.AB0O.01	NA	TCGA-3G-AB0O-01	NA	NA								TCGA-3G-AB0O	NA	NA	NA	Thymus	TCGA thymoma	thymoma	NA		Primary tumor	1	TCGA-3G-AB0O-01	9.9694	3.8506	6.221	2.1638	1.3172	0
TCGA-3G-AB0Q-01		0.209271517	0.253346545	0.169531569	0.25081176	0.067586742	0.190779063	805												TCGA.3G.AB0Q.01	NA	TCGA-3G-AB0Q-01	NA	NA								TCGA-3G-AB0Q	NA	NA	NA	Thymus	TCGA thymoma	thymoma	NA		Primary tumor	1	TCGA-3G-AB0Q-01	7.5671	6.1646	9.0331	3.4208	9.0293	9.1758
TCGA-3G-AB0T-01		0.518930716	0.431633952	0.108190574	0.159582974	0.05604927	0.138105436	806												TCGA.3G.AB0T.01	NA	TCGA-3G-AB0T-01	NA	NA								TCGA-3G-AB0T	NA	NA	NA	Thymus	TCGA thymoma	thymoma	NA		Primary tumor	1	TCGA-3G-AB0T-01	9.9287	4.8588	6.4989	1.8852	1.3876	2.0816
TCGA-3G-AB14-01		0.417978806	0.517800423	0.115901531	0.192022185	0.040981128	0.109682135	807												TCGA.3G.AB14.01	NA	TCGA-3G-AB14-01	NA	NA								TCGA-3G-AB14	NA	NA	NA	Thymus	TCGA thymoma	thymoma	NA		Primary tumor	1	TCGA-3G-AB14-01	7.9402	5.3711	10.0626	2.0747	3.1378	2.4827
TCGA-3G-AB19-01		0.319162683	0.565187034	0.149561447	0.224935507	0.0711153	0.167133071	808												TCGA.3G.AB19.01	NA	TCGA-3G-AB19-01	NA	NA								TCGA-3G-AB19	NA	NA	NA	Thymus	TCGA thymoma	thymoma	NA		Primary tumor	1	TCGA-3G-AB19-01	8.9278	4.5355	7.5607	1.8059	6.9593	8.1267
TCGA-3H-AB3K-01	TGF-beta Dominant (Immune C6)	0.278672468	0.753664529	0.114601891	0.180256551	0.052941454	0.115678691	809												TCGA.3H.AB3K.01	1	TCGA-3H-AB3K-01	1715	1								TCGA-3H-AB3K	NA	NA	1715	Lining of body cavities	TCGA Mesothelioma	mesothelioma	64	MALE	Primary tumor	1	TCGA-3H-AB3K-01	6.9981	4.1758	12.7518	5.449	1.1502	6.1146
TCGA-3H-AB3L-01	IFN-gamma Dominant (Immune C2)	0.342354181	0.6496437	0.188535908	0.250467618	0.095853101	0.272359321	810												TCGA.3H.AB3L.01	1	TCGA-3H-AB3L-01	361	1								TCGA-3H-AB3L	NA	NA	361	Lining of body cavities	TCGA Mesothelioma	mesothelioma	60	MALE	Primary tumor	1	TCGA-3H-AB3L-01	7.6863	5.4212	10.5875	4.4823	5.4776	4.5885
TCGA-3H-AB3M-01	Lymphocyte Depleted (Immune C4)	0.213941418	0.449790004	0.1090613	0.134558865	0.071870358	0.168734511	811												TCGA.3H.AB3M.01	1	TCGA-3H-AB3M-01	885	1								TCGA-3H-AB3M	NA	NA	885	Lining of body cavities	TCGA Mesothelioma	mesothelioma	53	FEMALE	Primary tumor	1	TCGA-3H-AB3M-01	7.1787	5.9583	9.7351	7.9117	5.7715	8.787
TCGA-3H-AB3O-01		0.278887641	0.415090375	0.166985082	0.236840821	0.082508688	0.207880216	812												TCGA.3H.AB3O.01	1	TCGA-3H-AB3O-01	1302	1								TCGA-3H-AB3O	NA	NA	1302	Lining of body cavities	TCGA Mesothelioma	mesothelioma	58	MALE	Primary tumor	1	TCGA-3H-AB3O-01	8.9065	6.9111	8.2176	6.3891	3.2144	4.986
TCGA-3H-AB3S-01	Wound Healing (Immune C1)	0.165920918	0.514351835	0.108152156	0.150497669	0.052183578	0.159296153	813												TCGA.3H.AB3S.01	1	TCGA-3H-AB3S-01	385	1								TCGA-3H-AB3S	385	0	385	Lining of body cavities	TCGA Mesothelioma	mesothelioma	69	MALE	Primary tumor	1	TCGA-3H-AB3S-01	7.0325	5.9768	11.4127	4.2365	0.5809	6.7363
TCGA-3H-AB3T-01	IFN-gamma Dominant (Immune C2)	0.361244551	0.45050143	0.145227051	0.206723061	0.064494662	0.187344275	814												TCGA.3H.AB3T.01	1	TCGA-3H-AB3T-01	414	1								TCGA-3H-AB3T	NA	NA	414	Lining of body cavities	TCGA Mesothelioma	mesothelioma	79	MALE	Primary tumor	1	TCGA-3H-AB3T-01	8.3468	7.3077	11.2767	7.5081	0	5.9021
TCGA-3H-AB3U-01	Wound Healing (Immune C1)	0.25725803	0.693872324	0.094755265	0.153920303	0.041968324	0.090991889	815												TCGA.3H.AB3U.01	1	TCGA-3H-AB3U-01	826	1								TCGA-3H-AB3U	NA	NA	826	Lining of body cavities	TCGA Mesothelioma	mesothelioma	71	MALE	Primary tumor	1	TCGA-3H-AB3U-01	5.3014	5.8495	12.9971	5.2117	4.6308	3.5482
TCGA-3H-AB3X-01	Inflammatory (Immune C3)	0.267904825	0.381243568	0.219152969	0.286079132	0.118218922	0.276012955	816												TCGA.3H.AB3X.01	0	TCGA-3H-AB3X-01	803	0								TCGA-3H-AB3X	803	0	803	Lining of body cavities	TCGA Mesothelioma	mesothelioma	62	MALE	Primary tumor	1	TCGA-3H-AB3X-01	6.7213	5.6419	10.1062	7.4888	6.0148	3.4563
TCGA-3K-AAZ8-01	Lymphocyte Depleted (Immune C4)	0.421625445	0.688996939	0.196606223	0.283097192	0.11018342	0.205634583	817	-1112.32	-47.12	-1159.44									TCGA.3K.AAZ8.01	NA	TCGA-3K-AAZ8-01	NA	NA								TCGA-3K-AAZ8	NA	NA	NA	Liver	TCGA Liver Cancer	liver hepatocellular carcinoma	NA		Primary tumor	1	TCGA-3K-AAZ8-01	7.3065	3.4038	7.7346	2.3064	0	2.8483
TCGA-3L-AA1B-01	Wound Healing (Immune C1)	0.39624326	0.600181918	0.15767292	0.229090265	0.067905583	0.19360096	818				NA	NA	NA	NA	NA	NA	CIN	GI.CIN	TCGA.3L.AA1B.01	0	TCGA-3L-AA1B-01	349	0								TCGA-3L-AA1B	349	0	349	Colon	TCGA Colon Cancer	colon adenocarcinoma	61	FEMALE	Primary tumor	1	TCGA-3L-AA1B-01	7.9003	5.6109	10.4511	9.022	0.5691	3.8619
TCGA-3M-AB46-01	IFN-gamma Dominant (Immune C2)	0.50168948	0.743117063	0.235597031	0.337348496	0.116891278	0.248122874	8197	-432.99	-350.21	-783.2	NA	NA	NA	NA	NA	NA	CIN	GI.CIN
TCGA-3M-AB47-01	Wound Healing (Immune C1)	0.317381474	0.695825715	0.212280333	0.291076429	0.104499659	0.251571613	8000	932.88	635.88	1568.76	NA	NA	NA	NA	NA	NA	GS	GI.GS
TCGA-3N-A9WB-06		0.428424371	0.539889279	0.16440609	0.209848476	0.088141328	0.250990832	7314	-1410.09	-949.78	-2359.87
TCGA-3N-A9WC-06		0.359719297	0.524864969	0.118238324	0.167873502	0.050321605	0.168503605	7315	-211.68	1698.19	1486.51
TCGA-3N-A9WD-06		0.31301526	0.58650691	0.18208008	0.249859746	0.085934194	0.23933824	7316	-716.64	753.15	36.5
TCGA-3P-A9WA-01	Lymphocyte Depleted (Immune C4)	0.497167537	0.478758187	0.366513977	0.443042355	0.268712347	0.431433323
TCGA-3Q-A9WF-01		0.509756557	0.417212583	0.098095682	0.143344269	0.04823429	0.135680198	822												TCGA.3Q.A9WF.01	NA	TCGA-3Q-A9WF-01	NA	NA								TCGA-3Q-A9WF	NA	NA	NA	Thymus	TCGA thymoma	thymoma	NA		Primary tumor	1	TCGA-3Q-A9WF-01	9.3344	4.3685	6.8435	3.5419	5.2424	1.7895
TCGA-3R-A8YX-01	Wound Healing (Immune C1)	0.314784027	0.545134524	0.165381112	0.216125468	0.095665891	0.228341055	823												TCGA.3R.A8YX.01	1	TCGA-3R-A8YX-01	17	1								TCGA-3R-A8YX	17	0	17	Soft tissue,Bone	TCGA Sarcoma	sarcoma	66	MALE	Primary tumor	1	TCGA-3R-A8YX-01	12.8896	3.4633	6.2201	7.1981	3.6668	1.9728
TCGA-3S-A8YW-01		0.571838875	0.725030112	0.253792937	0.371976429	0.125515436	0.221988373	824												TCGA.3S.A8YW.01	NA	TCGA-3S-A8YW-01	NA	NA								TCGA-3S-A8YW	NA	NA	NA	Thymus	TCGA thymoma	thymoma	NA		Primary tumor	1	TCGA-3S-A8YW-01	8.1429	2.3624	5.2894	3.9539	3.557	6.8181
TCGA-3S-AAYX-01		0.571355039	0.406480963	0.073354198	0.120657649	0.021162368	0.111412407	825												TCGA.3S.AAYX.01	NA	TCGA-3S-AAYX-01	NA	NA								TCGA-3S-AAYX	NA	NA	NA	Thymus	TCGA thymoma	thymoma	NA		Primary tumor	1	TCGA-3S-AAYX-01	9.2865	3.5246	4.6914	1.3741	0.3988	0.7109
TCGA-3T-AA9L-01		0.509391654	0.331154634	0.077595317	0.118836026	0.032124558	0.117279121	826												TCGA.3T.AA9L.01	NA	TCGA-3T-AA9L-01	NA	NA								TCGA-3T-AA9L	NA	NA	NA	Thymus	TCGA thymoma	thymoma	NA		Primary tumor	1	TCGA-3T-AA9L-01	8.694	3.9521	7.1618	4.2157	1.3512	4.747
TCGA-3U-A98D-01	Wound Healing (Immune C1)	0.168832876	0.657492359	0.182511643	0.238489186	0.107243107	0.266284231	827												TCGA.3U.A98D.01	NA	TCGA-3U-A98D-01	NA	NA								TCGA-3U-A98D	NA	NA	NA	Lining of body cavities	TCGA Mesothelioma	mesothelioma	NA		Primary tumor	1	TCGA-3U-A98D-01	7.434	6.1969	9.9875	9.0164	6.3297	8.4502
TCGA-3U-A98E-01	IFN-gamma Dominant (Immune C2)	0.252046317	0.467373865	0.105545473	0.159667748	0.06415229	0.101746873	828												TCGA.3U.A98E.01	NA	TCGA-3U-A98E-01	NA	NA								TCGA-3U-A98E	NA	NA	NA	Lining of body cavities	TCGA Mesothelioma	mesothelioma	NA		Primary tumor	1	TCGA-3U-A98E-01	5.8138	2.5429	13.2421	3.9526	0	5.9701
TCGA-3U-A98F-01	Lymphocyte Depleted (Immune C4)	0.290623513	0.555927821	0.206552685	0.251016466	0.107461964	0.333376069	829												TCGA.3U.A98F.01	NA	TCGA-3U-A98F-01	NA	NA								TCGA-3U-A98F	NA	NA	NA	Lining of body cavities	TCGA Mesothelioma	mesothelioma	NA		Primary tumor	1	TCGA-3U-A98F-01	6.1073	10.3107	11.2333	4.0883	2.693	5.9153
TCGA-3U-A98G-01	TGF-beta Dominant (Immune C6)	0.050056142	0.500723278	0.182418495	0.250443255	0.079051708	0.249371681	830												TCGA.3U.A98G.01	NA	TCGA-3U-A98G-01	NA	NA								TCGA-3U-A98G	NA	NA	NA	Lining of body cavities	TCGA Mesothelioma	mesothelioma	NA		Primary tumor	1	TCGA-3U-A98G-01	9.9146	8.3262	10.9855	8.8911	2.5982	9.6845
TCGA-3U-A98H-01	TGF-beta Dominant (Immune C6)	0.160818154	0.529184606	0.144210813	0.19578951	0.087028394	0.166162709	831												TCGA.3U.A98H.01	NA	TCGA-3U-A98H-01	NA	NA								TCGA-3U-A98H	NA	NA	NA	Lining of body cavities	TCGA Mesothelioma	mesothelioma	NA		Primary tumor	1	TCGA-3U-A98H-01	7.0742	5.8545	11.2683	9.4626	4.1528	6.0322
TCGA-3U-A98I-01	TGF-beta Dominant (Immune C6)	0.120263988	0.422044392	0.139449749	0.183061002	0.072763198	0.206421956	832												TCGA.3U.A98I.01	NA	TCGA-3U-A98I-01	NA	NA								TCGA-3U-A98I	NA	NA	NA	Lining of body cavities	TCGA Mesothelioma	mesothelioma	NA		Primary tumor	1	TCGA-3U-A98I-01	8.602	6.0804	11.1362	8.1068	3.1699	9.5238
TCGA-3U-A98J-01	Inflammatory (Immune C3)	0.205312544	0.523586818	0.14133041	0.200348546	0.059601786	0.188709975	833												TCGA.3U.A98J.01	NA	TCGA-3U-A98J-01	NA	NA								TCGA-3U-A98J	NA	NA	NA	Lining of body cavities	TCGA Mesothelioma	mesothelioma	NA		Primary tumor	1	TCGA-3U-A98J-01	6.4913	5.3534	10.1775	9.7047	4.6749	6.8393
TCGA-3X-AAV9-01	Inflammatory (Immune C3)	0.157689668	0.505778597	0.162874492	0.226647246	0.079012853	0.207048999	834												TCGA.3X.AAV9.01	1	TCGA-3X-AAV9-01	339	1								TCGA-3X-AAV9	NA	NA	339	Bile duct	TCGA Bile Duct Cancer	cholangiocarcinoma	72	MALE	Primary tumor	1	TCGA-3X-AAV9-01	10.7569	6.815	8.9974	8.4666	7.2407	4.5434
TCGA-3X-AAVA-01	Inflammatory (Immune C3)	0.271102054	0.439409685	0.027855439	0.054656719	0.009792332	0.059753645	835												TCGA.3X.AAVA.01	1	TCGA-3X-AAVA-01	445	1								TCGA-3X-AAVA	NA	NA	445	Bile duct	TCGA Bile Duct Cancer	cholangiocarcinoma	50	FEMALE	Primary tumor	1	TCGA-3X-AAVA-01	7.9936	6.3609	8.8778	4.8008	8.64	3.7633
TCGA-3X-AAVB-01	Wound Healing (Immune C1)	0.169268178	0.671661549	0.150342515	0.213732839	0.067593064	0.188195145	836												TCGA.3X.AAVB.01	0	TCGA-3X-AAVB-01	402	0								TCGA-3X-AAVB	NA	NA	402	Bile duct	TCGA Bile Duct Cancer	cholangiocarcinoma	70	FEMALE	Primary tumor	1	TCGA-3X-AAVB-01	10.9312	4.6337	9.2839	10.2129	6.0895	5.8672
TCGA-3X-AAVC-01		0.387009659	0.539120371	0.18227638	0.257074646	0.094045095	0.210792227	837												TCGA.3X.AAVC.01	0	TCGA-3X-AAVC-01	709	0								TCGA-3X-AAVC	NA	NA	709	Bile duct	TCGA Bile Duct Cancer	cholangiocarcinoma	72	FEMALE	Primary tumor	1	TCGA-3X-AAVC-01	7.4812	6.3802	9.1185	3.5053	2.9146	9.6131
TCGA-3X-AAVE-01	IFN-gamma Dominant (Immune C2)	0.336199433	0.479240505	0.123707888	0.156352377	0.065459018	0.205200277	838												TCGA.3X.AAVE.01	0	TCGA-3X-AAVE-01	309	0								TCGA-3X-AAVE	NA	NA	309	Bile duct	TCGA Bile Duct Cancer	cholangiocarcinoma	60	MALE	Primary tumor	1	TCGA-3X-AAVE-01	7.8217	6.6165	9.1305	4.5997	7.0411	4.3667
TCGA-3Z-A93Z-01	Inflammatory (Immune C3)	0.16850551	0.510479735	0.16414874	0.235901824	0.056651222	0.237464219	839	610.09	714.61	1324.7									TCGA.3Z.A93Z.01	0	TCGA-3Z-A93Z-01	385	0								TCGA-3Z-A93Z	NA	NA	385	Kidney	TCGA Kidney Clear Cell Carcinoma	kidney clear cell carcinoma	69	MALE	Primary tumor	1	TCGA-3Z-A93Z-01	5.6952	10.9274	9.9024	3.3798	0.7025	7.8687
TCGA-41-2571-01	Lymphocyte Depleted (Immune C4)	0.324288121	0.326538406					840	-992.4	-505.5	-1497.9	LGr1	LGm5	NA	NA	NA	NA	Mesenchymal-like	GBM_LGG.Mesenchymal-like	TCGA.41.2571.01	1	TCGA-41-2571-01	26	1	GBM	C10-GBM	GBM non-CIMP c15		GBM-like c6		mutation cluster 4	TCGA-41-2571	NA	NA	26	Brain	TCGA Glioblastoma	glioblastoma multiforme	89	MALE	Primary tumor	1	TCGA-41-2571-01	10.3442	10.8146	11.115	6.127	7.8008	7.6817
TCGA-41-2572-01	Lymphocyte Depleted (Immune C4)	0.283211339	0.385749612					841	-402.07	148.55	-253.52	LGr4	LGm4	NA	NA	NA	NA	Classic-like	GBM_LGG.Classic-like	TCGA.41.2572.01	1	TCGA-41-2572-01	406	1	GBM	C10-GBM	GBM non-CIMP c15		GBM-like c6		mutation cluster 14	TCGA-41-2572	NA	NA	406	Brain	TCGA Glioblastoma	glioblastoma multiforme	67	MALE	Primary tumor	1	TCGA-41-2572-01	8.6397	7.9044	11.1637	2.2207	3.9676	1.5011
TCGA-41-2573-01												LGr1	LGm5	K1	NA	NA	NA	Mesenchymal-like	GBM_LGG.Mesenchymal-like
TCGA-41-2575-01												LGr1	LGm5	K1	NA	NA	NA	Mesenchymal-like	GBM_LGG.Mesenchymal-like
TCGA-41-3392-01												LGr4	LGm5	K1	NA	NA	NA	Classic-like	GBM_LGG.Classic-like
TCGA-41-3393-01												LGr4	LGm4	K1	NA	NA	NA	Classic-like	GBM_LGG.Classic-like
TCGA-41-3915-01	Lymphocyte Depleted (Immune C4)	0.187723747	0.35868115					842	389.02	797.81	1186.83	LGr4	LGm5	K1	NA	NA	NA	Mesenchymal-like	GBM_LGG.Mesenchymal-like	TCGA.41.3915.01	1	TCGA-41-3915-01	360	1	GBM	C10-GBM	GBM non-CIMP c15	GBM-like c2	GBM-like c6		mutation cluster 4	TCGA-41-3915	NA	NA	360	Brain	TCGA Glioblastoma	glioblastoma multiforme	48	MALE	Primary tumor	1	TCGA-41-3915-01	8.7277	10.4316	11.405	8.3123	4.8414	6.186
TCGA-41-4097-01	Lymphocyte Depleted (Immune C4)	0.170966565	0.378060256					843	482.98	555.63	1038.61	LGr4	LGm4	K1	NA	NA	NA	Classic-like	GBM_LGG.Classic-like	TCGA.41.4097.01	1	TCGA-41-4097-01	6	1	Kirc+	C10-GBM	GBM non-CIMP c15	GBM-like c2	GBM-like c6		mutation c1uster 9	TCGA-41-4097	NA	NA	6	Brain	TCGA Glioblastoma	glioblastoma multiforme	63	FEMALE	Primary tumor	1	TCGA-41-4097-01	9.1126	8.1662	11.5342	10.1883	5.6692	5.4333
TCGA-41-5651-01	Lymphocyte Depleted (Immune C4)	0.416738598	0.618124173	0.21504662	0.293560477	0.119328214	0.257690486	844	-984.52	-1105.5	-2090.02	LGr1	LGm4	K1	NA	NA	NA	Classic-like	GBM_LGG.Classic-like	TCGA.41.5651.01	0	TCGA-41-5651-01	351	0	GBM	C10-GBM	GBM non-CIMP c15	GBM-like c2	GBM-like c6		mutation cluster 3	TCGA-41-5651	NA	NA	351	Brain	TCGA Glioblastoma	glioblastoma multiforme	59	FEMALE	Primary tumor	1	TCGA-41-5651-01	9.0265	11.4184	12.2657	7.8541	10.2569	8.2242
TCGA-41-6646-01				0.154643292	0.194213613	0.082853738	0.254382635					NA	LGm4	K1	NA	NA	NA	Classic-like	GBM_LGG.Classic-like
TCGA-43-2576-01	Wound Healing (Immune C1)	0.279505071	0.565174976					845	828.86	1458.09	2286.95									TCGA.43.2576.01	0	TCGA-43-2576-01	556	0	Squamous					miRNA cluster 4		TCGA-43-2576	556	0	556	Lung	TCGA Lung Squamous Cell Carcinoma	lung squamous cell carcinoma	62	FEMALE	Primary tumor	1	TCGA-43-2576-01	8.6705	6.7643	8.2304	7.4136	6.6871	6.1557
TCGA-43-2578-01	Wound Healing (Immune C1)	0.449206786	0.728044604					846	-586.14	97.29	-488.85	primitive	NA	NA	NA	NA	NA	NA	LUSC.primitive	TCGA.43.2578.01	0	TCGA-43-2578-01	550	0	High	C1-LUAD-enriched	Cluster 5	squamous c3	RNA cluster 3	miRNA cluster 12	mutation cluster 4	TCGA-43-2578	550	0	550	Lung	TCGA Lung Squamous Cell Carcinoma	lung squamous cell carcinoma	59	FEMALE	Primary tumor	1	TCGA-43-2578-01	7.427	5.1005	9.5825	8.1426	10.7317	5.2798
TCGA-43-2581-01	TGF-beta Dominant (Immune C6)	0.350915325	0.490508558					847	716.39	1730.12	2446.51									TCGA.43.2581.01	0	TCGA-43-2581-01	399	0	High	C1-LUAD-enriched	Cluster 6	squamous c3	LUAD-like c10	miRNA cluster 4		TCGA-43-2581	399	0	399	Lung	TCGA Lung Squamous Cell Carcinoma	lung squamous cell carcinoma	47	FEMALE	Primary tumor	1	TCGA-43-2581-01	8.2467	3.4221	12.29	11.4746	1.956	5.1666
TCGA-43-3394-01	Wound Healing (Immune C1)	0.442038984	0.933994368					848	-628.47	-327.66	-956.12	classical	NA	NA	NA	NA	NA	NA	LUSC.classical	TCGA.43.3394.01	0	TCGA-43-3394-01	433	0	Squamous	C2-Squamous-like	Cluster 5	squamous c3	squamous-like c4	miRNA cluster 4	mutation cluster 5	TCGA-43-3394	433	0	433	Lung	TCGA Lung Squamous Cell Carcinoma	lung squamous cell carcinoma	52	MALE	Primary tumor	1	TCGA-43-3394-01	7.9924	4.8331	7.5706	7.2176	4.383	7.9772
TCGA-43-3394-11		0.156868641	0.521333417	0.107392848	0.173513648	0.017780349	0.158619463	849												TCGA.43.3394.11	0	TCGA-43-3394-11	433	0		C2-Squamous-like					mutation cluster 5	TCGA-43-3394	433	0	433	Lung	TCGA Lung Squamous Cell Carcinoma	lung squamous cell carcinoma	52	MALE	Normal	11		8.0542	4.911	11.4474	7.8162	9.7771	7.6378
TCGA-43-3920-01	Wound Healing (Immune C1)	0.336440924	0.751580937					850	579.81	749.64	1329.45	basal	NA	NA	NA	NA	NA	NA	LUSC.basal	TCGA.43.3920.01	0	TCGA-43-3920-01	357	0	High	C2-Squamous-like	Cluster 5		squamous-like c4	miRNA cluster 7	mutation cluster 5	TCGA-43-3920	357	0	357	Lung	TCGA Lung Squamous Cell Carcinoma	lung squamous cell carcinoma	71	MALE	Primary tumor	1	TCGA-43-3920-01	7.9182	7.5854	11.0292	8.1587	6.5584	9.6122
TCGA-43-3920-11				0.09422829	0.148998795	0.023644006	0.145984276
TCGA-43-5668-01	IFN-gamma Dominant (Immune C2)	0.41564958	0.667826065	0.207053015	0.302029846	0.080662666	0.278823488	851	169.93	1698.37	1868.29	secretory	NA	NA	NA	NA	NA	NA	LUSC.secretory	TCGA.43.5668.01	0	TCGA-43-5668-01	349	0	High	C1-LUAD-enriched	Cluster 6	squamous c3	RNA cluster 5	miRNA cluster 2	mutation cluster 11	TCGA-43-5668	NA	NA	349	Lung	TCGA Lung Squamous Cell Carcinoma	lung squamous cell carcinoma	78	MALE	Primary tumor	1	TCGA-43-5668-01	8.1696	5.5912	7.8582	10.0342	10.3424	9.2108
TCGA-43-5668-11				0.131163564	0.202238991	0.035687846	0.18239737
TCGA-43-5670-01	IFN-gamma Dominant (Immune C2)	0.374754825	0.567963029	0.220388859	0.314876255	0.092533345	0.267093811	852	-1327.64	-856.23	-2183.87									TCGA.43.5670.01	0	TCGA-43-5670-01	549	0	High		Cluster 5	squamous c3		miRNA cluster 11		TCGA-43-5670	549	0	549	Lung	TCGA Lung Squamous Cell Carcinoma	lung squamous cell carcinoma	70	MALE	Primary tumor	1	TCGA-43-5670-01	8.8238	5.117	8.5712	11.5861	2.3057	10.3068
TCGA-43-5670-11		0.128610487	0.537225862					853												TCGA.43.5670.11	0	TCGA-43-5670-11	549	0								TCGA-43-5670	549	0	549	Lung	TCGA Lung Squamous Cell Carcinoma	lung squamous cell carcinoma	70	MALE	Normal	11		6.9955	5.152	11.3853	8.3878	8.6551	8.539
TCGA-43-6143-01	Wound Healing (Immune C1)	0.497758813	0.760239377	0.588261871	0.682679498	0.45894144	0.636351436	854	-347.4	-488.4	-835.79	primitive	NA	NA	NA	NA	NA	NA	LUSC.primitive	TCGA.43.6143.01	0	TCGA-43-6143-01	376	0	Squamous	C1-LUAD-enriched	Cluster 5	squamous c3	RNA cluster 12	miRNA cluster 13	mutation cluster 2	TCGA-43-6143	376	0	376	Lung	TCGA Lung Squamous Cell Carcinoma	lung squamous cell carcinoma	70	MALE	Primary tumor	1	TCGA-43-6143-01	7.4214	6.7353	9.2819	4.5781	7.1664	9.0348
TCGA-43-6143-11		0.172616006	0.60473983					855												TCGA.43.6143.11	0	TCGA-43-6143-11	376	0		C1-LUAD-enriched					mutation cluster 2	TCGA-43-6143	376	0	376	Lung	TCGA Lung Squamous Cell Carcinoma	lung squamous cell carcinoma	70	MALE	Normal	11		8.4259	4.4054	10.0024	6.9871	5.2228	8.5606
TCGA-43-6647-01	Wound Healing (Immune C1)	0.210731528	0.504114593	0.167262824	0.24861561	0.061731796	0.210779202	856	1335.43	1303.22	2638.65	secretory	NA	NA	NA	NA	NA	NA	LUSC.secretory	TCGA.43.6647.01	0	TCGA-43-6647-01	379	0	Squamous	C2-Squamous-like	Cluster 5		squamous-like c4	miRNA cluster 5	mutation c1uster 10	TCGA-43-6647	379	0	379	Lung	TCGA Lung Squamous Cell Carcinoma	lung squamous cell carcinoma	69	FEMALE	Primary tumor	1	TCGA-43-6647-01	9.1011	5.9894	12.4613	10.1237	4.274	8.2296
TCGA-43-6647-11		0.159646159	0.544401761					857												TCGA.43.6647.11	0	TCGA-43-6647-11	379	0		C2-Squamous-like					mutation c1uster 10	TCGA-43-6647	379	0	379	Lung	TCGA Lung Squamous Cell Carcinoma	lung squamous cell carcinoma	69	FEMALE	Normal	11		7.6113	4.1979	11.8254	6.8379	8.5239	7.5505
TCGA-43-6770-01	Wound Healing (Immune C1)	0.382581557	0.783751682	0.250105591	0.320321915	0.129777501	0.337817689	858	-20.31	0.76	-19.55	classical	NA	NA	NA	NA	NA	NA	LUSC.classical	TCGA.43.6770.01	0	TCGA-43-6770-01	310	0	High	C2-Squamous-like	Cluster 5	squamous c3	squamous-like c4	miRNA cluster 12	mutation cluster 2	TCGA-43-6770	310	0	310	Lung	TCGA Lung Squamous Cell Carcinoma	lung squamous cell carcinoma	59	FEMALE	Primary tumor	1	TCGA-43-6770-01	8.8301	5.7942	8.0325	7.2283	4.4954	7.3252
TCGA-43-6771-01	Wound Healing (Immune C1)	0.333008643	0.488137742	0.14399421	0.2358596	0.039868794	0.145425237	859	109.02	545.55	654.58	basal	NA	NA	NA	NA	NA	NA	LUSC.basal	TCGA.43.6771.01	1	TCGA-43-6771-01	166	1	Squamous	C2-Squamous-like	Cluster 6	squamous c3	squamous-like c4	miRNA cluster 11	mutation c1uster 9	TCGA-43-6771	154	1	166	Lung	TCGA Lung Squamous Cell Carcinoma	lung squamous cell carcinoma	85	MALE	Primary tumor	1	TCGA-43-6771-01	10.3156	9.0012	8.903	3.9451	0	2.8029
TCGA-43-6771-11		0.167858555	0.545438746	0.117447168	0.18935661	0.028281987	0.155875538	860												TCGA.43.6771.11	1	TCGA-43-6771-11	166	1		C2-Squamous-like					mutation c1uster 9	TCGA-43-6771	154	1	166	Lung	TCGA Lung Squamous Cell Carcinoma	lung squamous cell carcinoma	85	MALE	Normal	11		8.3143	5.4995	10.8758	6.9692	7.6272	7.9634
TCGA-43-6773-01	IFN-gamma Dominant (Immune C2)	0.328998631	0.789418226	0.210100797	0.285461241	0.121479454	0.233090797	861	1145.2	1947.08	3092.28									TCGA.43.6773.01	1	TCGA-43-6773-01	116	1	Quiet		Low purity c2			miRNA cluster 7		TCGA-43-6773	NA	NA	116	Lung	TCGA Lung Squamous Cell Carcinoma	lung squamous cell carcinoma	76	MALE	Primary tumor	1	TCGA-43-6773-01	8.5064	5.8843	8.4397	7.1642	7.3008	6.0955
[truncated: 10,821 more rows]
[truncated: 77 more columns]
