# Supplementary material for: A pan-cancer study of class-3 semaphorins as therapeutic targets in cancer
Source: BMC Med Genomics. 2020 Apr 3;13(Suppl 5):45. doi: 10.1186/s12920-020-0682-5 (PMC7118829; doi:10.1186/s12920-020-0682-5)
Supplement: Supplementary file 2 — Additional file 2: This is an MS Excel file containing the SEMA3 gene expression and drug sensitivity score derived from NCI60 cell line study. [file 12920_2020_682_MOESM2_ESM.csv]

primary_disease	TCGAID	Parameter	Estimate	StdErr	ChiSq	ProbChiSq	HazardRatio	HRLowerCL	HRUpperCL	Label
acute myeloid leukemia	LAML	SEMA3A	0.08406	0.056	2.2532	0.1333	1.088	0.975	1.214	SEMA3A
adrenocortical cancer	ACC	SEMA3A	0.1535	0.07987	3.6932	0.0546	1.166	0.997	1.363	SEMA3A
bladder urothelial carcinoma	BLCA	SEMA3A	0.0704	0.04635	2.3071	0.1288	1.073	0.98	1.175	SEMA3A
brain lower grade glioma	LGG	SEMA3A	0.29296	0.07101	17.0189	<.0001	1.34	1.166	1.541	SEMA3A
breast invasive carcinoma	BRCA	SEMA3A	-0.07089	0.06642	1.139	0.2859	0.932	0.818	1.061	SEMA3A
cervical & endocervical cancer	CESA	SEMA3A	0.18518	0.0491	14.2269	0.0002	1.203	1.093	1.325	SEMA3A
cholangiocarcinoma	CCA	SEMA3A	0.00507	0.11794	0.0018	0.9657	1.005	0.798	1.266	SEMA3A
colon adenocarcinoma	COAD	SEMA3A	0.10323	0.09018	1.3104	0.2523	1.109	0.929	1.323	SEMA3A
diffuse large B-cell lymphoma	DLBC	SEMA3A	-0.53887	0.33941	2.5207	0.1124	0.583	0.3	1.135	SEMA3A
glioblastoma multiforme	GBM	SEMA3A	0.05065	0.04859	1.0865	0.2972	1.052	0.956	1.157	SEMA3A
head & neck squamous cell carcinoma	HNSC	SEMA3A	0.1292	0.04083	10.0124	0.0016	1.138	1.05	1.233	SEMA3A
kidney chromophobe	KICH	SEMA3A	0.37875	0.20356	3.4619	0.0628	1.46	0.98	2.176	SEMA3A
kidney clear cell carcinoma	KIRC	SEMA3A	0.22509	0.04541	24.5705	<.0001	1.252	1.146	1.369	SEMA3A
kidney papillary cell carcinoma	KIRP	SEMA3A	0.39703	0.08989	19.5104	<.0001	1.487	1.247	1.774	SEMA3A
liver hepatocellular carcinoma	LIHC	SEMA3A	0.1107	0.05811	3.6296	0.0568	1.117	0.997	1.252	SEMA3A
lung adenocarcinoma	LUAD	SEMA3A	0.08169	0.04133	3.9056	0.0481	1.085	1.001	1.177	SEMA3A
lung squamous cell carcinoma	LUSC	SEMA3A	0.06042	0.0517	1.3659	0.2425	1.062	0.96	1.176	SEMA3A
mesothelioma	MESO	SEMA3A	0.06054	0.06424	0.8881	0.346	1.062	0.937	1.205	SEMA3A
ovarian serous cystadenocarcinoma	OV	SEMA3A	0.00961	0.04682	0.0421	0.8374	1.01	0.921	1.107	SEMA3A
pancreatic adenocarcinoma	PAAD	SEMA3A	0.14832	0.08829	2.8221	0.093	1.16	0.976	1.379	SEMA3A
pheochromocytoma & paraganglioma	PCPG	SEMA3A	0.06786	0.2552	0.0707	0.7903	1.07	0.649	1.765	SEMA3A
prostate adenocarcinoma	PRAD	SEMA3A	-0.2111	0.28426	0.5515	0.4577	0.81	0.464	1.413	SEMA3A
rectum adenocarcinoma	READ	SEMA3A	-0.05437	0.1965	0.0766	0.782	0.947	0.644	1.392	SEMA3A
sarcoma	SARC	SEMA3A	0.11487	0.04649	6.104	0.0135	1.122	1.024	1.229	SEMA3A
skin cutaneous melanoma	SKCM	SEMA3A	0.02486	0.08001	0.0965	0.756	1.025	0.876	1.199	SEMA3A
testicular germ cell tumor	TGCT	SEMA3A	0.51023	0.63031	0.6553	0.4182	1.666	0.484	5.729	SEMA3A
thyroid carcinoma	THCA	SEMA3A	0.30992	0.19746	2.4634	0.1165	1.363	0.926	2.008	SEMA3A
uterine carcinosarcoma	UCS	SEMA3A	-0.14952	0.11583	1.6664	0.1967	0.861	0.686	1.081	SEMA3A
uterine corpus endometrioid carcinoma	UCEC	SEMA3A	-0.03496	0.10721	0.1063	0.7444	0.966	0.783	1.191	SEMA3A
uveal melanoma	UVM	SEMA3A	-0.35643	0.22212	2.5751	0.1086	0.7	0.453	1.082	SEMA3A
acute myeloid leukemia	LAML	SEMA3B	-0.09284	0.08906	1.0867	0.2972	0.911	0.765	1.085	SEMA3B
adrenocortical cancer	ACC	SEMA3B	0.00744	0.06616	0.0127	0.9104	1.007	0.885	1.147	SEMA3B
bladder urothelial carcinoma	BLCA	SEMA3B	-0.0293	0.04756	0.3794	0.5379	0.971	0.885	1.066	SEMA3B
brain lower grade glioma	LGG	SEMA3B	0.14449	0.10414	1.9253	0.1653	1.155	0.942	1.417	SEMA3B
breast invasive carcinoma	BRCA	SEMA3B	-0.16791	0.04163	16.2715	<.0001	0.845	0.779	0.917	SEMA3B
cervical & endocervical cancer	CESA	SEMA3B	0.04702	0.05557	0.716	0.3975	1.048	0.94	1.169	SEMA3B
cholangiocarcinoma	CCA	SEMA3B	0.21767	0.17422	1.5611	0.2115	1.243	0.884	1.749	SEMA3B
colon adenocarcinoma	COAD	SEMA3B	-0.04342	0.11356	0.1462	0.7022	0.958	0.766	1.196	SEMA3B
diffuse large B-cell lymphoma	DLBC	SEMA3B	-0.46324	0.3635	1.6241	0.2025	0.629	0.309	1.283	SEMA3B
glioblastoma multiforme	GBM	SEMA3B	0.17261	0.11665	2.1895	0.139	1.188	0.946	1.494	SEMA3B
head & neck squamous cell carcinoma	HNSC	SEMA3B	0.05183	0.0481	1.1612	0.2812	1.053	0.958	1.157	SEMA3B
kidney chromophobe	KICH	SEMA3B	-0.73268	0.2354	9.6872	0.0019	0.481	0.303	0.762	SEMA3B
kidney clear cell carcinoma	KIRC	SEMA3B	0.14812	0.05709	6.7312	0.0095	1.16	1.037	1.297	SEMA3B
kidney papillary cell carcinoma	KIRP	SEMA3B	0.43179	0.19258	5.0272	0.025	1.54	1.056	2.246	SEMA3B
liver hepatocellular carcinoma	LIHC	SEMA3B	-0.015	0.04617	0.1056	0.7452	0.985	0.9	1.078	SEMA3B
lung adenocarcinoma	LUAD	SEMA3B	0.00782	0.05321	0.0216	0.8832	1.008	0.908	1.119	SEMA3B
lung squamous cell carcinoma	LUSC	SEMA3B	0.11453	0.04639	6.0955	0.0136	1.121	1.024	1.228	SEMA3B
mesothelioma	MESO	SEMA3B	-0.44996	0.10525	18.2764	<.0001	0.638	0.519	0.784	SEMA3B
ovarian serous cystadenocarcinoma	OV	SEMA3B	-0.0468	0.07752	0.3645	0.546	0.954	0.82	1.111	SEMA3B
pancreatic adenocarcinoma	PAAD	SEMA3B	0.27328	0.09324	8.5907	0.0034	1.314	1.095	1.578	SEMA3B
pheochromocytoma & paraganglioma	PCPG	SEMA3B	0.13914	0.17766	0.6134	0.4335	1.149	0.811	1.628	SEMA3B
prostate adenocarcinoma	PRAD	SEMA3B	-0.20926	0.39621	0.2789	0.5974	0.811	0.373	1.764	SEMA3B
rectum adenocarcinoma	READ	SEMA3B	0.09221	0.4634	0.0396	0.8423	1.097	0.442	2.719	SEMA3B
sarcoma	SARC	SEMA3B	0.00626	0.05762	0.0118	0.9135	1.006	0.899	1.127	SEMA3B
skin cutaneous melanoma	SKCM	SEMA3B	-0.13202	0.10719	1.5169	0.2181	0.876	0.71	1.081	SEMA3B
testicular germ cell tumor	TGCT	SEMA3B	-0.031	0.28926	0.0115	0.9147	0.969	0.55	1.709	SEMA3B
thyroid carcinoma	THCA	SEMA3B	0.59581	0.21505	7.6759	0.0056	1.814	1.19	2.766	SEMA3B
uterine carcinosarcoma	UCS	SEMA3B	0.0293	0.09807	0.0892	0.7651	1.03	0.85	1.248	SEMA3B
uterine corpus endometrioid carcinoma	UCEC	SEMA3B	-0.09961	0.15036	0.4389	0.5077	0.905	0.674	1.215	SEMA3B
uveal melanoma	UVM	SEMA3B	-0.87373	0.21096	17.1542	<.0001	0.417	0.276	0.631	SEMA3B
acute myeloid leukemia	LAML	SEMA3C	0.08829	0.0371	5.6644	0.0173	1.092	1.016	1.175	SEMA3C
adrenocortical cancer	ACC	SEMA3C	-0.04614	0.07121	0.4197	0.5171	0.955	0.831	1.098	SEMA3C
bladder urothelial carcinoma	BLCA	SEMA3C	-0.06435	0.06323	1.0357	0.3088	0.938	0.828	1.061	SEMA3C
brain lower grade glioma	LGG	SEMA3C	0.000881	0.08872	0.0001	0.9921	1.001	0.841	1.191	SEMA3C
breast invasive carcinoma	BRCA	SEMA3C	-0.03723	0.06166	0.3646	0.546	0.963	0.854	1.087	SEMA3C
cervical & endocervical cancer	CESA	SEMA3C	0.30665	0.10662	8.2716	0.004	1.359	1.103	1.675	SEMA3C
cholangiocarcinoma	CCA	SEMA3C	-0.06167	0.12486	0.244	0.6214	0.94	0.736	1.201	SEMA3C
colon adenocarcinoma	COAD	SEMA3C	-0.00403	0.12269	0.0011	0.9738	0.996	0.783	1.267	SEMA3C
diffuse large B-cell lymphoma	DLBC	SEMA3C	-0.72296	0.24668	8.5894	0.0034	0.485	0.299	0.787	SEMA3C
glioblastoma multiforme	GBM	SEMA3C	0.02488	0.05275	0.2225	0.6371	1.025	0.924	1.137	SEMA3C
head & neck squamous cell carcinoma	HNSC	SEMA3C	0.1627	0.05379	9.149	0.0025	1.177	1.059	1.308	SEMA3C
kidney chromophobe	KICH	SEMA3C	0.12841	0.24964	0.2646	0.607	1.137	0.697	1.855	SEMA3C
kidney clear cell carcinoma	KIRC	SEMA3C	0.1371	0.04378	9.8076	0.0017	1.147	1.053	1.25	SEMA3C
kidney papillary cell carcinoma	KIRP	SEMA3C	0.34675	0.10798	10.3119	0.0013	1.414	1.145	1.748	SEMA3C
liver hepatocellular carcinoma	LIHC	SEMA3C	0.0588	0.04193	1.9668	0.1608	1.061	0.977	1.151	SEMA3C
lung adenocarcinoma	LUAD	SEMA3C	0.28302	0.07137	15.7244	<.0001	1.327	1.154	1.526	SEMA3C
lung squamous cell carcinoma	LUSC	SEMA3C	0.09446	0.05458	2.9953	0.0835	1.099	0.988	1.223	SEMA3C
mesothelioma	MESO	SEMA3C	-0.20971	0.09519	4.853	0.0276	0.811	0.673	0.977	SEMA3C
ovarian serous cystadenocarcinoma	OV	SEMA3C	-0.04099	0.07794	0.2766	0.5989	0.96	0.824	1.118	SEMA3C
pancreatic adenocarcinoma	PAAD	SEMA3C	0.36085	0.08802	16.8084	<.0001	1.435	1.207	1.705	SEMA3C
pheochromocytoma & paraganglioma	PCPG	SEMA3C	-0.02012	0.17981	0.0125	0.9109	0.98	0.689	1.394	SEMA3C
prostate adenocarcinoma	PRAD	SEMA3C	-0.48128	0.30572	2.4782	0.1154	0.618	0.339	1.125	SEMA3C
rectum adenocarcinoma	READ	SEMA3C	-0.29329	0.31577	0.8626	0.353	0.746	0.402	1.385	SEMA3C
sarcoma	SARC	SEMA3C	-0.06712	0.06819	0.9688	0.325	0.935	0.818	1.069	SEMA3C
skin cutaneous melanoma	SKCM	SEMA3C	-0.05253	0.14572	0.13	0.7185	0.949	0.713	1.262	SEMA3C
testicular germ cell tumor	TGCT	SEMA3C	-0.02827	0.24553	0.0133	0.9083	0.972	0.601	1.573	SEMA3C
thyroid carcinoma	THCA	SEMA3C	0.36036	0.16675	4.6705	0.0307	1.434	1.034	1.988	SEMA3C
uterine carcinosarcoma	UCS	SEMA3C	-0.06148	0.12067	0.2596	0.6104	0.94	0.742	1.191	SEMA3C
uterine corpus endometrioid carcinoma	UCEC	SEMA3C	-0.05488	0.14099	0.1515	0.6971	0.947	0.718	1.248	SEMA3C
uveal melanoma	UVM	SEMA3C	-0.2314	0.10486	4.8701	0.0273	0.793	0.646	0.974	SEMA3C
acute myeloid leukemia	LAML	SEMA3D	0.03224	0.06281	0.2635	0.6077	1.033	0.913	1.168	SEMA3D
adrenocortical cancer	ACC	SEMA3D	0.21266	0.10259	4.2972	0.0382	1.237	1.012	1.512	SEMA3D
bladder urothelial carcinoma	BLCA	SEMA3D	0.07948	0.03663	4.707	0.03	1.083	1.008	1.163	SEMA3D
brain lower grade glioma	LGG	SEMA3D	-0.14834	0.05277	7.9033	0.0049	0.862	0.777	0.956	SEMA3D
breast invasive carcinoma	BRCA	SEMA3D	-0.02632	0.04755	0.3063	0.58	0.974	0.887	1.069	SEMA3D
cervical & endocervical cancer	CESA	SEMA3D	0.01846	0.05032	0.1346	0.7138	1.019	0.923	1.124	SEMA3D
cholangiocarcinoma	CCA	SEMA3D	-0.02377	0.08749	0.0738	0.7858	0.977	0.823	1.159	SEMA3D
colon adenocarcinoma	COAD	SEMA3D	0.0847	0.06821	1.5419	0.2143	1.088	0.952	1.244	SEMA3D
diffuse large B-cell lymphoma	DLBC	SEMA3D	0.2006	0.27872	0.518	0.4717	1.222	0.708	2.11	SEMA3D
glioblastoma multiforme	GBM	SEMA3D	-0.03188	0.03944	0.6534	0.4189	0.969	0.897	1.046	SEMA3D
head & neck squamous cell carcinoma	HNSC	SEMA3D	-0.02644	0.0319	0.6868	0.4073	0.974	0.915	1.037	SEMA3D
kidney chromophobe	KICH	SEMA3D	-0.18699	0.2226	0.7057	0.4009	0.829	0.536	1.283	SEMA3D
kidney clear cell carcinoma	KIRC	SEMA3D	-0.15782	0.03376	21.8554	<.0001	0.854	0.799	0.912	SEMA3D
kidney papillary cell carcinoma	KIRP	SEMA3D	0.11068	0.07965	1.9308	0.1647	1.117	0.956	1.306	SEMA3D
liver hepatocellular carcinoma	LIHC	SEMA3D	-0.04903	0.05907	0.689	0.4065	0.952	0.848	1.069	SEMA3D
lung adenocarcinoma	LUAD	SEMA3D	0.00882	0.04705	0.0351	0.8514	1.009	0.92	1.106	SEMA3D
lung squamous cell carcinoma	LUSC	SEMA3D	-0.01507	0.0419	0.1294	0.7191	0.985	0.907	1.069	SEMA3D
mesothelioma	MESO	SEMA3D	0.11898	0.07252	2.6915	0.1009	1.126	0.977	1.298	SEMA3D
ovarian serous cystadenocarcinoma	OV	SEMA3D	0.07964	0.03787	4.4227	0.0355	1.083	1.005	1.166	SEMA3D
pancreatic adenocarcinoma	PAAD	SEMA3D	0.01754	0.05924	0.0876	0.7672	1.018	0.906	1.143	SEMA3D
pheochromocytoma & paraganglioma	PCPG	SEMA3D	-0.18057	0.25461	0.503	0.4782	0.835	0.507	1.375	SEMA3D
prostate adenocarcinoma	PRAD	SEMA3D	-0.2432	0.22063	1.2151	0.2703	0.784	0.509	1.208	SEMA3D
rectum adenocarcinoma	READ	SEMA3D	-0.03496	0.16817	0.0432	0.8353	0.966	0.695	1.343	SEMA3D
sarcoma	SARC	SEMA3D	0.02	0.04581	0.1907	0.6624	1.02	0.933	1.116	SEMA3D
skin cutaneous melanoma	SKCM	SEMA3D	-0.0007278	0.07727	0.0001	0.9925	0.999	0.859	1.163	SEMA3D
testicular germ cell tumor	TGCT	SEMA3D	-0.10194	0.35524	0.0823	0.7741	0.903	0.45	1.812	SEMA3D
thyroid carcinoma	THCA	SEMA3D	0.17256	0.0824	4.3858	0.0362	1.188	1.011	1.397	SEMA3D
uterine carcinosarcoma	UCS	SEMA3D	-0.10698	0.08215	1.6958	0.1928	0.899	0.765	1.056	SEMA3D
uterine corpus endometrioid carcinoma	UCEC	SEMA3D	-0.00796	0.0906	0.0077	0.93	0.992	0.831	1.185	SEMA3D
uveal melanoma	UVM	SEMA3D	0.23757	0.17708	1.7999	0.1797	1.268	0.896	1.794	SEMA3D
acute myeloid leukemia	LAML	SEMA3E	0.10021	0.23601	0.1803	0.6711	1.105	0.696	1.756	SEMA3E
adrenocortical cancer	ACC	SEMA3E	0.05302	0.10505	0.2547	0.6138	1.054	0.858	1.296	SEMA3E
bladder urothelial carcinoma	BLCA	SEMA3E	-0.0294	0.03695	0.633	0.4263	0.971	0.903	1.044	SEMA3E
brain lower grade glioma	LGG	SEMA3E	0.14259	0.04322	10.8866	0.001	1.153	1.06	1.255	SEMA3E
breast invasive carcinoma	BRCA	SEMA3E	-0.01226	0.03688	0.1105	0.7396	0.988	0.919	1.062	SEMA3E
cervical & endocervical cancer	CESA	SEMA3E	0.05765	0.0455	1.6056	0.2051	1.059	0.969	1.158	SEMA3E
cholangiocarcinoma	CCA	SEMA3E	0.05746	0.08165	0.4952	0.4816	1.059	0.903	1.243	SEMA3E
colon adenocarcinoma	COAD	SEMA3E	0.08029	0.06466	1.5419	0.2143	1.084	0.955	1.23	SEMA3E
diffuse large B-cell lymphoma	DLBC	SEMA3E	0.17056	0.4817	0.1254	0.7233	1.186	0.461	3.049	SEMA3E
glioblastoma multiforme	GBM	SEMA3E	0.01493	0.04109	0.132	0.7164	1.015	0.937	1.1	SEMA3E
head & neck squamous cell carcinoma	HNSC	SEMA3E	0.08207	0.03979	4.2541	0.0392	1.086	1.004	1.174	SEMA3E
kidney chromophobe	KICH	SEMA3E	0.17012	0.27316	0.3879	0.5334	1.185	0.694	2.025	SEMA3E
kidney clear cell carcinoma	KIRC	SEMA3E	0.13282	0.03139	17.9026	<.0001	1.142	1.074	1.215	SEMA3E
kidney papillary cell carcinoma	KIRP	SEMA3E	-0.00826	0.08232	0.0101	0.9201	0.992	0.844	1.165	SEMA3E
liver hepatocellular carcinoma	LIHC	SEMA3E	0.03714	0.03426	1.1751	0.2783	1.038	0.97	1.11	SEMA3E
lung adenocarcinoma	LUAD	SEMA3E	-0.03045	0.03522	0.7477	0.3872	0.97	0.905	1.039	SEMA3E
lung squamous cell carcinoma	LUSC	SEMA3E	0.05123	0.03013	2.892	0.089	1.053	0.992	1.117	SEMA3E
mesothelioma	MESO	SEMA3E	0.05707	0.05087	1.2588	0.2619	1.059	0.958	1.17	SEMA3E
ovarian serous cystadenocarcinoma	OV	SEMA3E	-0.0054	0.02822	0.0366	0.8483	0.995	0.941	1.051	SEMA3E
pancreatic adenocarcinoma	PAAD	SEMA3E	0.01694	0.06026	0.079	0.7786	1.017	0.904	1.145	SEMA3E
pheochromocytoma & paraganglioma	PCPG	SEMA3E	-1.30222	1.13391	1.3189	0.2508	0.272	0.029	2.51	SEMA3E
prostate adenocarcinoma	PRAD	SEMA3E	0.21666	0.27172	0.6358	0.4252	1.242	0.729	2.115	SEMA3E
rectum adenocarcinoma	READ	SEMA3E	0.35281	0.18098	3.8003	0.0512	1.423	0.998	2.029	SEMA3E
sarcoma	SARC	SEMA3E	-0.00761	0.03438	0.049	0.8249	0.992	0.928	1.062	SEMA3E
skin cutaneous melanoma	SKCM	SEMA3E	-0.00999	0.07744	0.0166	0.8974	0.99	0.851	1.152	SEMA3E
testicular germ cell tumor	TGCT	SEMA3E	-0.17361	0.20937	0.6876	0.407	0.841	0.558	1.267	SEMA3E
thyroid carcinoma	THCA	SEMA3E	-0.1756	0.12038	2.1278	0.1446	0.839	0.663	1.062	SEMA3E
uterine carcinosarcoma	UCS	SEMA3E	-0.14543	0.07026	4.2836	0.0385	0.865	0.753	0.992	SEMA3E
uterine corpus endometrioid carcinoma	UCEC	SEMA3E	-0.02928	0.06466	0.205	0.6507	0.971	0.856	1.102	SEMA3E
uveal melanoma	UVM	SEMA3E	0.40362	0.13187	9.3676	0.0022	1.497	1.156	1.939	SEMA3E
acute myeloid leukemia	LAML	SEMA3F	-0.02269	0.05143	0.1946	0.6591	0.978	0.884	1.081	SEMA3F
adrenocortical cancer	ACC	SEMA3F	0.26573	0.27058	0.9644	0.3261	1.304	0.768	2.217	SEMA3F
bladder urothelial carcinoma	BLCA	SEMA3F	-0.12137	0.07382	2.703	0.1002	0.886	0.766	1.024	SEMA3F
brain lower grade glioma	LGG	SEMA3F	0.13064	0.08902	2.1536	0.1422	1.14	0.957	1.357	SEMA3F
breast invasive carcinoma	BRCA	SEMA3F	-0.15208	0.09717	2.4495	0.1176	0.859	0.71	1.039	SEMA3F
cervical & endocervical cancer	CESA	SEMA3F	-0.04727	0.14505	0.1062	0.7445	0.954	0.718	1.267	SEMA3F
cholangiocarcinoma	CCA	SEMA3F	0.22756	0.27783	0.6709	0.4127	1.256	0.728	2.164	SEMA3F
colon adenocarcinoma	COAD	SEMA3F	0.00519	0.13881	0.0014	0.9702	1.005	0.766	1.32	SEMA3F
diffuse large B-cell lymphoma	DLBC	SEMA3F	-0.68713	0.63027	1.1886	0.2756	0.503	0.146	1.73	SEMA3F
glioblastoma multiforme	GBM	SEMA3F	0.18014	0.07574	5.6564	0.0174	1.197	1.032	1.389	SEMA3F
head & neck squamous cell carcinoma	HNSC	SEMA3F	-0.07054	0.11422	0.3814	0.5369	0.932	0.745	1.166	SEMA3F
kidney chromophobe	KICH	SEMA3F	-0.08612	0.30691	0.0787	0.779	0.917	0.503	1.674	SEMA3F
kidney clear cell carcinoma	KIRC	SEMA3F	-0.22895	0.09606	5.6801	0.0172	0.795	0.659	0.96	SEMA3F
kidney papillary cell carcinoma	KIRP	SEMA3F	0.05943	0.1257	0.2236	0.6363	1.061	0.829	1.358	SEMA3F
liver hepatocellular carcinoma	LIHC	SEMA3F	0.20568	0.13334	2.3793	0.123	1.228	0.946	1.595	SEMA3F
lung adenocarcinoma	LUAD	SEMA3F	0.07367	0.09423	0.6113	0.4343	1.076	0.895	1.295	SEMA3F
lung squamous cell carcinoma	LUSC	SEMA3F	-0.05496	0.09208	0.3562	0.5506	0.947	0.79	1.134	SEMA3F
mesothelioma	MESO	SEMA3F	-0.15683	0.15656	1.0034	0.3165	0.855	0.629	1.162	SEMA3F
ovarian serous cystadenocarcinoma	OV	SEMA3F	-0.08889	0.09315	0.9106	0.3399	0.915	0.762	1.098	SEMA3F
pancreatic adenocarcinoma	PAAD	SEMA3F	0.29856	0.15412	3.7529	0.0527	1.348	0.997	1.823	SEMA3F
pheochromocytoma & paraganglioma	PCPG	SEMA3F	-0.23056	0.37364	0.3808	0.5372	0.794	0.382	1.652	SEMA3F
prostate adenocarcinoma	PRAD	SEMA3F	-0.23062	0.39584	0.3394	0.5602	0.794	0.366	1.725	SEMA3F
rectum adenocarcinoma	READ	SEMA3F	0.92132	0.53233	2.9954	0.0835	2.513	0.885	7.133	SEMA3F
sarcoma	SARC	SEMA3F	0.22612	0.12589	3.2262	0.0725	1.254	0.98	1.605	SEMA3F
skin cutaneous melanoma	SKCM	SEMA3F	0.09344	0.16607	0.3166	0.5737	1.098	0.793	1.52	SEMA3F
testicular germ cell tumor	TGCT	SEMA3F	-0.17159	0.56233	0.0931	0.7603	0.842	0.28	2.536	SEMA3F
thyroid carcinoma	THCA	SEMA3F	-0.64193	0.41167	2.4316	0.1189	0.526	0.235	1.179	SEMA3F
uterine carcinosarcoma	UCS	SEMA3F	0.03534	0.19263	0.0337	0.8544	1.036	0.71	1.511	SEMA3F
uterine corpus endometrioid carcinoma	UCEC	SEMA3F	-0.27992	0.24058	1.3538	0.2446	0.756	0.472	1.211	SEMA3F
uveal melanoma	UVM	SEMA3F	0.1051	0.21154	0.2468	0.6193	1.111	0.734	1.682	SEMA3F
acute myeloid leukemia	LAML	SEMA3G	-0.01479	0.05443	0.0738	0.7858	0.985	0.886	1.096	SEMA3G
adrenocortical cancer	ACC	SEMA3G	-0.15356	0.09561	2.5798	0.1082	0.858	0.711	1.034	SEMA3G
bladder urothelial carcinoma	BLCA	SEMA3G	0.03171	0.06852	0.2142	0.6435	1.032	0.903	1.181	SEMA3G
brain lower grade glioma	LGG	SEMA3G	-0.18959	0.09647	3.8622	0.0494	0.827	0.685	0.999	SEMA3G
breast invasive carcinoma	BRCA	SEMA3G	-0.1669	0.06651	6.2968	0.0121	0.846	0.743	0.964	SEMA3G
cervical & endocervical cancer	CESA	SEMA3G	-0.10785	0.11173	0.9317	0.3344	0.898	0.721	1.118	SEMA3G
cholangiocarcinoma	CCA	SEMA3G	0.09502	0.24322	0.1526	0.696	1.1	0.683	1.771	SEMA3G
colon adenocarcinoma	COAD	SEMA3G	0.16158	0.09761	2.7401	0.0979	1.175	0.971	1.423	SEMA3G
diffuse large B-cell lymphoma	DLBC	SEMA3G	-0.04993	0.41589	0.0144	0.9044	0.951	0.421	2.149	SEMA3G
glioblastoma multiforme	GBM	SEMA3G	-0.02374	0.07601	0.0976	0.7548	0.977	0.841	1.133	SEMA3G
head & neck squamous cell carcinoma	HNSC	SEMA3G	-0.19064	0.0601	10.0618	0.0015	0.826	0.735	0.93	SEMA3G
kidney chromophobe	KICH	SEMA3G	-0.89484	0.34088	6.8911	0.0087	0.409	0.21	0.797	SEMA3G
kidney clear cell carcinoma	KIRC	SEMA3G	-0.30091	0.04845	38.5728	<.0001	0.74	0.673	0.814	SEMA3G
kidney papillary cell carcinoma	KIRP	SEMA3G	0.1045	0.17139	0.3718	0.542	1.11	0.793	1.553	SEMA3G
liver hepatocellular carcinoma	LIHC	SEMA3G	-0.18817	0.07493	6.3061	0.012	0.828	0.715	0.96	SEMA3G
lung adenocarcinoma	LUAD	SEMA3G	-0.05081	0.07275	0.4878	0.4849	0.95	0.824	1.096	SEMA3G
lung squamous cell carcinoma	LUSC	SEMA3G	0.07883	0.06981	1.2752	0.2588	1.082	0.944	1.241	SEMA3G
mesothelioma	MESO	SEMA3G	0.10453	0.0966	1.1709	0.2792	1.11	0.919	1.342	SEMA3G
ovarian serous cystadenocarcinoma	OV	SEMA3G	0.04003	0.07313	0.2996	0.5841	1.041	0.902	1.201	SEMA3G
pancreatic adenocarcinoma	PAAD	SEMA3G	-0.19184	0.08353	5.2748	0.0216	0.825	0.701	0.972	SEMA3G
pheochromocytoma & paraganglioma	PCPG	SEMA3G	0.23112	0.39207	0.3475	0.5555	1.26	0.584	2.717	SEMA3G
prostate adenocarcinoma	PRAD	SEMA3G	0.17529	0.44902	0.1524	0.6963	1.192	0.494	2.873	SEMA3G
rectum adenocarcinoma	READ	SEMA3G	0.03541	0.28844	0.0151	0.9023	1.036	0.589	1.823	SEMA3G
sarcoma	SARC	SEMA3G	-0.21426	0.07515	8.1282	0.0044	0.807	0.697	0.935	SEMA3G
skin cutaneous melanoma	SKCM	SEMA3G	0.13312	0.16854	0.6239	0.4296	1.142	0.821	1.59	SEMA3G
testicular germ cell tumor	TGCT	SEMA3G	0.62607	0.48333	1.6779	0.1952	1.87	0.725	4.823	SEMA3G
thyroid carcinoma	THCA	SEMA3G	-0.02674	0.29777	0.0081	0.9284	0.974	0.543	1.745	SEMA3G
uterine carcinosarcoma	UCS	SEMA3G	-0.05842	0.12507	0.2182	0.6404	0.943	0.738	1.205	SEMA3G
uterine corpus endometrioid carcinoma	UCEC	SEMA3G	-0.10865	0.19228	0.3193	0.5721	0.897	0.615	1.308	SEMA3G
uveal melanoma	UVM	SEMA3G	-0.12314	0.27872	0.1952	0.6586	0.884	0.512	1.527	SEMA3G
